# Supplementary material for: Glia Maturation Factor Beta as a Novel Biomarker and Therapeutic Target for Hepatocellular Carcinoma
Source: Front Oncol. 2021 Nov 2;11:744331. doi: 10.3389/fonc.2021.744331 (PMC8593204; doi:10.3389/fonc.2021.744331)
Supplement: Supplementary file 1 [file Table_1.xlsx]

## Sheet: Sheet1
Table S1 GEO samples in Roessler Liver 2 Statistics
No	GEO ID
1	GSM362958 (1)
2	GSM362959 (1)
3	GSM362960 (1)
4	GSM362961 (1)
5	GSM362962 (1)
6	GSM362963 (1)
7	GSM362964 (1)
8	GSM362965 (1)
9	GSM362966 (1)
10	GSM362967 (1)
11	GSM362968 (1)
12	GSM362969 (1)
13	GSM362970 (1)
14	GSM362971 (1)
15	GSM362972 (1)
16	GSM362973 (1)
17	GSM362974 (1)
18	GSM362975 (1)
19	GSM362976 (1)
20	GSM362977 (1)
21	GSM362978 (1)
22	GSM362979 (1)
23	GSM362980 (1)
24	GSM362981 (1)
25	GSM362982 (1)
26	GSM362983 (1)
27	GSM362984 (1)
28	GSM362985 (1)
29	GSM362986 (1)
30	GSM362987 (1)
31	GSM362988 (1)
32	GSM362989 (1)
33	GSM362990 (1)
34	GSM362991 (1)
35	GSM362992 (1)
36	GSM362993 (1)
37	GSM362994 (1)
38	GSM362995 (1)
39	GSM362996 (1)
40	GSM362997 (1)
41	GSM362998 (1)
42	GSM362999 (1)
43	GSM363000 (1)
44	GSM363001 (1)
45	GSM363002 (1)
46	GSM363003 (1)
47	GSM363004 (1)
48	GSM363005 (1)
49	GSM363006 (1)
50	GSM363007 (1)
51	GSM363008 (1)
52	GSM363009 (1)
53	GSM363010 (1)
54	GSM363011 (1)
55	GSM363012 (1)
56	GSM363013 (1)
57	GSM363014 (1)
58	GSM363015 (1)
59	GSM363016 (1)
60	GSM363017 (1)
61	GSM363018 (1)
62	GSM363019 (1)
63	GSM363020 (1)
64	GSM363021 (1)
65	GSM363022 (1)
66	GSM363023 (1)
67	GSM363024 (1)
68	GSM363025 (1)
69	GSM363026 (1)
70	GSM363027 (1)
71	GSM363028 (1)
72	GSM363029 (1)
73	GSM363030 (1)
74	GSM363031 (1)
75	GSM363032 (1)
76	GSM363033 (1)
77	GSM363034 (1)
78	GSM363035 (1)
79	GSM363036 (1)
80	GSM363037 (1)
81	GSM363038 (1)
82	GSM363039 (1)
83	GSM363040 (1)
84	GSM363041 (1)
85	GSM363042 (1)
86	GSM363043 (1)
87	GSM363044 (1)
88	GSM363045 (1)
89	GSM363046 (1)
90	GSM363047 (1)
91	GSM363048 (1)
92	GSM363049 (1)
93	GSM363050 (1)
94	GSM363051 (1)
95	GSM363052 (1)
96	GSM363053 (1)
97	GSM363054 (1)
98	GSM363055 (1)
99	GSM363056 (1)
100	GSM363057 (1)
101	GSM363058 (1)
102	GSM363059 (1)
103	GSM363060 (1)
104	GSM363061 (1)
105	GSM363062 (1)
106	GSM363063 (1)
107	GSM363064 (1)
108	GSM363065 (1)
109	GSM363066 (1)
110	GSM363067 (1)
111	GSM363068 (1)
112	GSM363069 (1)
113	GSM363070 (1)
114	GSM363071 (1)
115	GSM363072 (1)
116	GSM363073 (1)
117	GSM363074 (1)
118	GSM363075 (1)
119	GSM363076 (1)
120	GSM363077 (1)
121	GSM363078 (1)
122	GSM363079 (1)
123	GSM363080 (1)
124	GSM363081 (1)
125	GSM363082 (1)
126	GSM363083 (1)
127	GSM363084 (1)
128	GSM363085 (1)
129	GSM363086 (1)
130	GSM363087 (1)
131	GSM363088 (1)
132	GSM363089 (1)
133	GSM363090 (1)
134	GSM363091 (1)
135	GSM363092 (1)
136	GSM363093 (1)
137	GSM363094 (1)
138	GSM363095 (1)
139	GSM363096 (1)
140	GSM363097 (1)
141	GSM363098 (1)
142	GSM363099 (1)
143	GSM363100 (1)
144	GSM363101 (1)
145	GSM363102 (1)
146	GSM363103 (1)
147	GSM363104 (1)
148	GSM363105 (1)
149	GSM363106 (1)
150	GSM363107 (1)
151	GSM363108 (1)
152	GSM363109 (1)
153	GSM363110 (1)
154	GSM363111 (1)
155	GSM363112 (1)
156	GSM363113 (1)
157	GSM363114 (1)
158	GSM363115 (1)
159	GSM363116 (1)
160	GSM363117 (1)
161	GSM363118 (1)
162	GSM363119 (1)
163	GSM363120 (1)
164	GSM363121 (1)
165	GSM363122 (1)
166	GSM363123 (1)
167	GSM363124 (1)
168	GSM363125 (1)
169	GSM363126 (1)
170	GSM363127 (1)
171	GSM363128 (1)
172	GSM363129 (1)
173	GSM363130 (1)
174	GSM363131 (1)
175	GSM363132 (1)
176	GSM363133 (1)
177	GSM363134 (1)
178	GSM363135 (1)
179	GSM363136 (1)
180	GSM363137 (1)
181	GSM363138 (1)
182	GSM363139 (1)
183	GSM363140 (1)
184	GSM363141 (1)
185	GSM363142 (1)
186	GSM363143 (1)
187	GSM363144 (1)
188	GSM363145 (1)
189	GSM363146 (1)
190	GSM363147 (1)
191	GSM363148 (1)
192	GSM363149 (1)
193	GSM363150 (1)
194	GSM363151 (1)
195	GSM363152 (1)
196	GSM363153 (1)
197	GSM363154 (1)
198	GSM363155 (1)
199	GSM363156 (1)
200	GSM363157 (1)
201	GSM363158 (1)
202	GSM363159 (1)
203	GSM363160 (1)
204	GSM363161 (1)
205	GSM363162 (1)
206	GSM363163 (1)
207	GSM363164 (1)
208	GSM363165 (1)
209	GSM363166 (1)
210	GSM363167 (1)
211	GSM363168 (1)
212	GSM363169 (1)
213	GSM363170 (1)
214	GSM363171 (1)
215	GSM363172 (1)
216	GSM363173 (1)
217	GSM363174 (1)
218	GSM363175 (1)
219	GSM363176 (1)
220	GSM363177 (1)
221	GSM363178 (1)
222	GSM363179 (1)
223	GSM363180 (1)
224	GSM363181 (1)
225	GSM363182 (1)
226	GSM363183 (1)
227	GSM363184 (1)
228	GSM363185 (1)
229	GSM363186 (1)
230	GSM363187 (1)
231	GSM363188 (1)
232	GSM363189 (1)
233	GSM363190 (1)
234	GSM363191 (1)
235	GSM363192 (1)
236	GSM363193 (1)
237	GSM363194 (1)
238	GSM363195 (1)
239	GSM363196 (1)
240	GSM363197 (1)
241	GSM363198 (1)
242	GSM363199 (1)
243	GSM363200 (1)
244	GSM363201 (1)
245	GSM363202 (1)
246	GSM363203 (1)
247	GSM363204 (1)
248	GSM363205 (1)
249	GSM363206 (1)
250	GSM363207 (1)
251	GSM363208 (1)
252	GSM363209 (1)
253	GSM363210 (1)
254	GSM363211 (1)
255	GSM363212 (1)
256	GSM363213 (1)
257	GSM363214 (1)
258	GSM363215 (1)
259	GSM363216 (1)
260	GSM363217 (1)
261	GSM363218 (1)
262	GSM363219 (1)
263	GSM363220 (1)
264	GSM363221 (1)
265	GSM363222 (1)
266	GSM363223 (1)
267	GSM363224 (1)
268	GSM363225 (1)
269	GSM363226 (1)
270	GSM363227 (1)
271	GSM363228 (1)
272	GSM363229 (1)
273	GSM363230 (1)
274	GSM363231 (1)
275	GSM363232 (1)
276	GSM363233 (1)
277	GSM363234 (1)
278	GSM363235 (1)
279	GSM363236 (1)
280	GSM363237 (1)
281	GSM363238 (1)
282	GSM363239 (1)
283	GSM363240 (1)
284	GSM363241 (1)
285	GSM363242 (1)
286	GSM363243 (1)
287	GSM363244 (1)
288	GSM363245 (1)
289	GSM363246 (1)
290	GSM363247 (1)
291	GSM363248 (1)
292	GSM363249 (1)
293	GSM363250 (1)
294	GSM363251 (1)
295	GSM363252 (1)
296	GSM363253 (1)
297	GSM363254 (1)
298	GSM363255 (1)
299	GSM363256 (1)
300	GSM363257 (1)
301	GSM363258 (1)
302	GSM363259 (1)
303	GSM363260 (1)
304	GSM363261 (1)
305	GSM363262 (1)
306	GSM363263 (1)
307	GSM363264 (1)
308	GSM363265 (1)
309	GSM363266 (1)
310	GSM363267 (1)
311	GSM363268 (1)
312	GSM363269 (1)
313	GSM363270 (1)
314	GSM363271 (1)
315	GSM363272 (1)
316	GSM363273 (1)
317	GSM363274 (1)
318	GSM363275 (1)
319	GSM363276 (1)
320	GSM363277 (1)
321	GSM363278 (1)
322	GSM363279 (1)
323	GSM363280 (1)
324	GSM363281 (1)
325	GSM363282 (1)
326	GSM363283 (1)
327	GSM363284 (1)
328	GSM363285 (1)
329	GSM363286 (1)
330	GSM363287 (1)
331	GSM363288 (1)
332	GSM363289 (1)
333	GSM363290 (1)
334	GSM363291 (1)
335	GSM363292 (1)
336	GSM363293 (1)
337	GSM363294 (1)
338	GSM363295 (1)
339	GSM363296 (1)
340	GSM363297 (1)
341	GSM363298 (1)
342	GSM363299 (1)
343	GSM363300 (1)
344	GSM363301 (1)
345	GSM363302 (1)
346	GSM363303 (1)
347	GSM363304 (1)
348	GSM363305 (1)
349	GSM363306 (1)
350	GSM363307 (1)
351	GSM363308 (1)
352	GSM363309 (1)
353	GSM363310 (1)
354	GSM363311 (1)
355	GSM363312 (1)
356	GSM363313 (1)
357	GSM363314 (1)
358	GSM363315 (1)
359	GSM363316 (1)
360	GSM363317 (1)
361	GSM363318 (1)
362	GSM363319 (1)
363	GSM363320 (1)
364	GSM363321 (1)
365	GSM363322 (1)
366	GSM363323 (1)
367	GSM363324 (1)
368	GSM363325 (1)
369	GSM363326 (1)
370	GSM363327 (1)
371	GSM363328 (1)
372	GSM363329 (1)
373	GSM363330 (1)
374	GSM363331 (1)
375	GSM363332 (1)
376	GSM363333 (1)
377	GSM363334 (1)
378	GSM363335 (1)
379	GSM363336 (1)
380	GSM363337 (1)
381	GSM363338 (1)
382	GSM363339 (1)
383	GSM363340 (1)
384	GSM363341 (1)
385	GSM363342 (1)
386	GSM363343 (1)
387	GSM363344 (1)
388	GSM363345 (1)
389	GSM363346 (1)
390	GSM363347 (1)
391	GSM363348 (1)
392	GSM363349 (1)
393	GSM363350 (1)
394	GSM363351 (1)
395	GSM363352 (1)
396	GSM363353 (1)
397	GSM363354 (1)
398	GSM363355 (1)
399	GSM363356 (1)
400	GSM363357 (1)
401	GSM363358 (1)
402	GSM363359 (1)
403	GSM363360 (1)
404	GSM363361 (1)
405	GSM363362 (1)
406	GSM363363 (1)
407	GSM363364 (1)
408	GSM363365 (1)
409	GSM363366 (1)
410	GSM363367 (1)
411	GSM363368 (1)
412	GSM363369 (1)
413	GSM363370 (1)
414	GSM363371 (1)
415	GSM363372 (1)
416	GSM363373 (1)
417	GSM363374 (1)
418	GSM363375 (1)
419	GSM363376 (1)
420	GSM363378 (1)
421	GSM363380 (1)
422	GSM363381 (1)
423	GSM363382 (1)
424	GSM363384 (1)
425	GSM363386 (1)
426	GSM363388 (1)
427	GSM363391 (1)
428	GSM363393 (1)
429	GSM363397 (1)
430	GSM363400 (1)
431	GSM363402 (1)
432	GSM363404 (1)
433	GSM363407 (1)
434	GSM363417 (1)
435	GSM712532 (1)
436	GSM712533 (1)
437	GSM712534 (1)
438	GSM712535 (1)
439	GSM712536 (1)
440	GSM712537 (1)
441	GSM712538 (1)
442	GSM712539 (1)
443	GSM712540 (1)
444	GSM712541 (1)
445	GSM712542 (1)
