# Supplementary material for: Glia Maturation Factor Beta as a Novel Biomarker and Therapeutic Target for Hepatocellular Carcinoma
Source: Front Oncol. 2021 Nov 2;11:744331. doi: 10.3389/fonc.2021.744331 (PMC8593204; doi:10.3389/fonc.2021.744331)
Supplement: Supplementary file 2 [file Table_2.xlsx]

## Sheet: Sheet1
Table S2 Clinical characteristics of the liver hepatocellular carcinoma patients.
Characteristic	levels	Low expression of GMFB	High expression of GMFB	p
n		187	187
T stage, n (%)	T1	99 (26.7%)	84 (22.6%)	0.22
	T2	47 (12.7%)	48 (12.9%)
	T3	35 (9.4%)	45 (12.1%)
	T4	4 (1.1%)	9 (2.4%)
N stage, n (%)	N0	131 (50.8%)	123 (47.7%)	1
	N1	2 (0.8%)	2 (0.8%)
M stage, n (%)	M0	140 (51.5%)	128 (47.1%)	0.624
	M1	3 (1.1%)	1 (0.4%)
Pathologic stage, n (%)	Stage I	96 (27.4%)	77 (22%)	0.034
	Stage II	47 (13.4%)	40 (11.4%)
	Stage III	33 (9.4%)	52 (14.9%)
	Stage IV	4 (1.1%)	1 (0.3%)
Tumor status, n (%)	Tumor free	111 (31.3%)	91 (25.6%)	0.048
	With tumor	67 (18.9%)	86 (24.2%)
Gender, n (%)	Female	50 (13.4%)	71 (19%)	0.027
	Male	137 (36.6%)	116 (31%)
Race, n (%)	Asian	86 (23.8%)	74 (20.4%)	0.225
	Black or African American	6 (1.7%)	11 (3%)
	White	87 (24%)	98 (27.1%)
Age, n (%)	<=60	84 (22.5%)	93 (24.9%)	0.38
	>60	103 (27.6%)	93 (24.9%)
Height, n (%)	< 170	98 (28.7%)	103 (30.2%)	0.248
	>=170	78 (22.9%)	62 (18.2%)
BMI, n (%)	<=25	90 (26.7%)	87 (25.8%)	0.846
	>25	84 (24.9%)	76 (22.6%)
Histologic grade, n (%)	G1	31 (8.4%)	24 (6.5%)	0.201
	G2	93 (25.2%)	85 (23%)
	G3	54 (14.6%)	70 (19%)
	G4	8 (2.2%)	4 (1.1%)
Age, meidan (IQR)		61 (52, 68.5)	60.5 (51.25, 69)	0.796
