# Supplementary material for: Glia Maturation Factor Beta as a Novel Biomarker and Therapeutic Target for Hepatocellular Carcinoma
Source: Front Oncol. 2021 Nov 2;11:744331. doi: 10.3389/fonc.2021.744331 (PMC8593204; doi:10.3389/fonc.2021.744331)
Supplement: Supplementary file 3 [file Table_3.xlsx]

## Sheet: Sheet1
Table S3 The information of samples in Figure 1G
Group	No.	Case NO.(TCGA)	Counts(ENSG00000197045.11)	log2
Male-Normal	Male1	0c45e976-d1db-4ce4-ad87-e18b405c927b	633	9.30606
	Male2	1c161565-bcbe-4258-8167-940bad0d4b79	651	9.34651
	Male3	2a79050b-9bb9-4111-a8aa-9ebcb9d79138	1421	10.4727
	Male4	03c803d8-e799-45a1-b50a-4d729381b2e9	1613	10.6555
	Male5	05ee6e57-5846-419e-a38b-82940894642f	735	9.5216
	Male6	6e023451-138e-41c2-a765-9b72350666d2	791	9.62753
	Male7	7f78024c-a6a1-4bcb-ad9d-72bfb6d2cd61	2625	11.3581
	Male8	9b8bb78f-51aa-46a8-96c2-fb6a11891158	1524	10.5736
	Male9	18bb9ec6-31ca-4b55-9e29-3f4f952d69a4	1304	10.3487
	Male10	59d69723-e961-4682-80d7-286a194fc60d	1221	10.2538
	Male11	74b43e88-67ff-4bc9-bc68-356e9dfe6fcb	960	9.90689
	Male12	318c1a53-4636-496f-849b-5e73c89c840e	1567	10.6138
	Male13	405b2663-9223-46c8-bcaf-41f0d5b13b2c	688	9.42626
	Male14	970afe0e-6988-4938-98eb-cf2afbaf0a92	1988	10.9571
	Male15	3686aec6-7e4c-4168-af34-a2a3a40b08cf	1118	10.1267
	Male16	9127e11a-14e9-42cb-8202-89ec0ec630d3	733	9.51767
	Male17	603771bc-4e5b-4052-857f-9f55493affb2	847	9.72622
	Male18	a2f7863b-cf3e-4353-91ed-a9f938eb0cb7	1145	10.1611
	Male19	a5377808-8976-4d64-9375-ca744138e266	1338	10.3859
	Male20	abf6eaf4-3ce3-4d38-884b-ac456dd0b4bf	1467	10.5187
	Male21	b028f855-a0f9-4e3c-bca7-a1a9b9fb7ff7	862	9.75154
	Male22	b684dfa1-1da8-493e-876a-d8cd9998584a	2146	11.0674
	Male23	c6fbc477-2757-4b55-86b6-49a7c651e97c	639	9.31967
	Male24	c64bb408-1b1e-4a02-b796-c40654e4145c	859	9.74651
	Male25	f32799b9-af93-40fd-bebe-dcfb22203bed	434	8.76155
	Male26	fd27d631-a58f-45a5-af6f-36753d84a157	428	8.74147
	Male27	2c229ae0-c08e-43fa-8661-4229157ee6b2	984	9.94251
	Male28	6462acc6-16b9-4cca-8e42-87ed34055f62	826	9.69
Female-Normal	Famale1	1c2ca1c5-e3c7-4816-94ca-e5142794ffb3	1803	10.8162
	Famale2	1c67899d-4811-4976-b70a-1b086208f42a	873	9.76984
	Famale3	3ba3e0c8-bc50-4de7-8cf6-e5e510758a89	1159	10.1787
	Famale4	8d8c295a-9a07-414e-8f4c-3a0f6575e2fe	1697	10.7288
	Famale5	9e95d141-0f3f-4360-8d1d-79eb75b7421e	701	9.45327
	Famale6	10de4282-01e0-4990-9f89-9cf643a7c9d1	954	9.89785
	Famale7	372f8beb-b3fe-45ab-aa39-21b5ceac87b5	1588	10.633
	Famale8	4053c358-8546-433d-81bb-9a8961692de7	937	9.87191
	Famale9	413699fb-48c1-4330-bb5f-bb120f4e0006	1415	10.4666
	Famale10	a4b778a2-440f-46f8-825d-10ceeffb4f7d	2203	11.1053
	Famale11	a36c36e4-5105-42dc-9f53-c5c24f671889	1269	10.3095
	Famale12	b7300bc9-723c-4186-8205-6d6522d03ce4	892	9.8009
	Famale13	bead64ab-3233-49df-a254-660ebc4e8928	758	9.56605
	Famale14	da9964ce-1aaf-45ef-87f1-53a2e7ce47c0	832	9.70044
	Famale15	dda3010e-26e1-4d54-8667-1025f815a4d8	1690	10.7228
	Famale16	e4ba2fde-97a9-41e6-ad74-2c362f6f41b5	982	9.93958
	Famale17	fdce2c14-4e69-4468-b409-062702643ffa	963	9.91139
	Famale18	6b1148a4-b3f0-4700-99a4-d960d2f586cd	322	8.33092
	Famale19	8a5532d6-57b6-4dd3-8fa3-22b7623b7863	787	9.62022
	Famale20	57a9bffd-3236-4af5-bba2-63cc05733613	848	9.72792
	Famale21	96daf97d-3b90-4dd9-9cf9-6b3c3a9f3a06	908	9.82655
Male-HCC	Male-HCC15	0f8229c4-e8db-4358-808a-3d7b606cea5f	732	9.5157
	Male-HCC43	3b710451-3af8-4981-ae2e-d2ce218002c8	2060	11.0084
	Male-HCC49	3e6d685a-f020-43cc-9aef-584b7ec94572	4481	12.1296
	Male-HCC51	3f70f937-cbb0-46ab-9bd1-ee77b4f4bc30	2153	11.0721
	Male-HCC58	4aed35d1-125c-49e2-ab60-d4ae6c3ffb66	5057	12.3041
	Male-HCC66	4fa15668-8983-4e8d-bb11-ec9fd05613d0	3264	11.6724
	Male-HCC77	6c4ce33a-55af-462f-89c2-706dbf8b9fd8	1092	10.0928
	Male-HCC134	26d552d5-6f78-4802-b2c5-537cdc1ccfec	844	9.7211
	Male-HCC137	28a81db4-e7b3-4580-92d8-023a57937760	1256	10.2946
	Male-HCC138	36c37bf3-53e7-43ab-915f-55db6a747178	1830	10.8376
	Male-HCC139	37b8688e-7623-4a2c-93ff-d6d8c640868a	1385	10.4357
	Male-HCC145	47ee860a-fd18-48f2-bfe7-4e19391950bd	1228	10.2621
	Male-HCC165	88b7eab4-bac8-4e3b-81ca-e4f80096eb6c	1543	10.5915
	Male-HCC195	860a4def-4af3-4582-9c91-d3fd095543d0	1553	10.6008
	Male-HCC196	0881d0b9-cf25-4009-8c46-cd8ce152bd64	809	9.66
	Male-HCC198	964e3287-e90b-4030-8d65-150dfdc698cd	1706	10.7364
	Male-HCC201	1603cf32-ff01-43e1-b531-a77a24cd8b9a	603	9.23601
	Male-HCC206	2469d8b9-0575-46b4-bd3b-ddbccf25ec12	960	9.90689
	Male-HCC228	25635f81-d84f-4d06-b259-1c3ff1ed51ae	2234	11.1254
	Male-HCC245	413924ed-0673-40ab-aaea-3c9721bdf662	991	9.95274
	Male-HCC294	aee5366e-f50f-4486-8624-f19c70b9fe85	3463	11.7578
	Male-HCC310	bb47ea4a-e86d-4fb7-a3d9-8bbfd4fee8ba	2579	11.3326
	Male-HCC329	c166b849-fe90-4a5f-8775-1b8e0fdc80d2	1426	10.4778
	Male-HCC337	ce78734f-cafa-4fd8-9d22-836dc9c1830f	1657	10.6944
	Male-HCC352	dab35e41-1193-4b2b-8a34-3c25eb1d7911	464	8.85798
	Male-HCC357	ddb7ac3b-a5b1-4526-8b38-c228418bf1fb	1068	10.0607
	Male-HCC369	e33d1a5e-4fdc-499a-8b38-18166044b7bc	1143	10.1586
	Male-HCC378	e0109408-8856-470d-b656-0644675f9665	2158	11.0755
	Male-HCC384	ede3b71d-f686-4e71-a974-dd5729894207	2539	11.31
	Male-HCC395	f8e4b0d1-36fb-48b8-8c8e-cdd3c557d889	2260	11.1421
Female-Normal	Female-HCC3	0bb6698a-525c-4314-ae66-a7fc740c9c54	2028	10.9858
	Female-HCC7	0fad6219-1de4-4d89-b207-aa58d39be45e	2122	11.0512
	Female-HCC8	1a018ed2-8680-4c4b-adea-e11af9ba3258	948	9.88874
	Female-HCC18	3cb10e8d-9103-4f92-8166-75f6e664d79b	2662	11.3783
	Female-HCC23	4c156691-fa2d-45fd-aaf4-2dfc39ce51bc	1406	10.4574
	Female-HCC29	5c07ff97-59a9-4d1f-9b8f-d37471fb3ad8	3070	11.584
	Female-HCC44	8ea1609f-545d-4f2c-8a8d-4e079b5f308d	1933	10.9166
	Female-HCC50	9d92149f-5c1f-4ee2-bb8b-04de14bd0092	4007	11.9683
	Female-HCC51	11aa1e45-6ed9-4ba9-aa96-4c921258b0c7	4447	12.1186
	Female-HCC55	24f89ac8-630d-4f53-a1dd-f5a413e04cfc	1573	10.6193
	Female-HCC56	27a0a6d7-20c4-4fe1-bbe4-d0416a0a3670	531	9.05257
	Female-HCC59	43ed2896-55d1-491b-b0a5-0f1f46c1cac8	663	9.37287
	Female-HCC60	055c1e31-e519-4efb-a0e4-49085d354da8	1393	10.444
	Female-HCC64	67f10309-1356-4c34-a038-f2b4b69a8919	3586	11.8082
	Female-HCC75	372f8beb-b3fe-45ab-aa39-21b5ceac87b5	1588	10.633
	Female-HCC79	677ee878-a04e-4e11-8f91-b5ba14626a1a	4007	11.9683
	Female-HCC84	970afe0e-6988-4938-98eb-cf2afbaf0a92	1988	10.9571
	Female-HCC100	58985b4d-5d01-49ed-8198-84e9ab5ef6be	7955	12.9576
	Female-HCC101	248418bc-48d9-4f48-b31c-45a30b2c6a71	3205	11.6461
	Female-HCC102	292154f2-03f7-4273-9d27-02e0bcec7f2d	686	9.42206
	Female-HCC103	407950b7-f2b7-4db5-bc3c-f50934cb98ac	707	9.46557
	Female-HCC117	a09b8d3b-1b2a-4ea4-b58f-248e80244732	807	9.65642
	Female-HCC120	a2858c35-4877-4159-a740-17e579ac02d3	1262	10.3015
	Female-HCC123	ad2e6e22-fd35-4ed5-9548-8b2ad6062c19	2843	11.4732
	Female-HCC126	b4ab1096-aa57-4d8e-a988-bfd9b971cbb4	704	9.45943
	Female-HCC131	bb0375e1-06d1-403b-aef1-a8bfa94f92cc	1275	10.3163
	Female-HCC140	ce78734f-cafa-4fd8-9d22-836dc9c1830f	1657	10.6944
	Female-HCC143	d8199325-c707-4b9a-a6b1-7bcab8f1ec7a	3525	11.7834
	Female-HCC153	e790a069-e5a5-4ca3-8629-e47fd66ea9a2	2163	11.0788
	Female-HCC155	e0109408-8856-470d-b656-0644675f9665	2158	11.0755
