# Supplementary material for: Glia Maturation Factor Beta as a Novel Biomarker and Therapeutic Target for Hepatocellular Carcinoma
Source: Front Oncol. 2021 Nov 2;11:744331. doi: 10.3389/fonc.2021.744331 (PMC8593204; doi:10.3389/fonc.2021.744331)
Supplement: Supplementary file 4 [file Table_4.xlsx]

## Sheet: up-HCC-gmfb fdr<0.0001
Table S4A The up-regulated DEGs in GMFB high expression HCC patients (FDR<0.001)
Query	Statistic	P-value	FDR (BH)	Event_SD	Event_TD
GMFB	1	1e-45	1e-41	361	361
ERO1L	0.650709	7.63915e-45	7.60668e-41	361	361
EXOC5	0.615215	5.71587e-39	3.79439e-35	361	361
KTN1	0.604129	2.76846e-37	1.37835e-33	361	361
TMX1	0.589103	4.20224e-35	1.67375e-31	361	361
SDCCAG1	0.586871	8.66869e-35	2.87728e-31	361	361
SNX6	0.580383	6.88768e-34	1.95954e-30	361	361
PPP2R5E	0.576886	2.06473e-33	5.1399e-30	361	361
G2E3	0.561668	2.11287e-31	4.20779e-28	361	361
C14orf118	0.55456	1.69323e-30	3.06551e-27	361	361
PAPOLA	0.551487	4.09924e-30	6.16612e-27	361	361
ACTR2	0.551344	4.2716e-30	6.16612e-27	361	361
MAP4K5	0.551292	4.33471e-30	6.16612e-27	361	361
KIAA0586	0.546518	1.6807e-29	2.23141e-26	361	361
SOCS4	0.543439	3.98139e-29	4.95559e-26	361	361
ARF6	0.541596	6.64274e-29	7.78178e-26	361	361
C14orf106	0.538129	1.72564e-28	1.90923e-25	361	361
KLHL28	0.535018	4.02598e-28	4.11885e-25	361	361
HIF1A	0.531926	9.26539e-28	8.78668e-25	361	361
MOBKL1B	0.531657	9.95863e-28	9.01482e-25	361	361
UEVLD	0.530823	1.24476e-27	1.0778e-24	361	361
ADAM10	0.528683	2.20072e-27	1.82614e-24	361	361
CGRRF1	0.52462	6.41967e-27	5.11391e-24	361	361
UGCG	0.523837	7.87617e-27	5.80941e-24	361	360
SPTLC2	0.520022	2.11889e-26	1.50706e-23	361	361
NAA30	0.519667	2.32196e-26	1.59454e-23	361	361
JKAMP	0.518799	2.90251e-26	1.90208e-23	361	361
LOC284441	0.518722	2.9608e-26	1.90208e-23	361	357
GTF2A1	0.518111	3.46308e-26	2.15523e-23	361	359
ZBTB1	0.517772	3.77621e-26	2.27889e-23	361	361
FUBP1	0.514029	9.78334e-26	5.56672e-23	361	361
LIMS1	0.513248	1.19154e-25	6.59155e-23	361	361
HEATR5A	0.509224	3.26369e-25	1.75666e-22	361	361
ACAP2	0.5078	4.64652e-25	2.43514e-22	361	361
ACTR3	0.506841	5.88867e-25	2.93182e-22	361	361
FAM98B	0.505298	8.60974e-25	4.18203e-22	361	361
TMOD3	0.505147	8.936e-25	4.23715e-22	361	361
ZFR	0.503697	1.27432e-24	5.63959e-22	361	361
FBXO34	0.501645	2.10006e-24	9.0919e-22	361	361
FAM161B	0.500725	2.62459e-24	1.08893e-21	361	355
RASSF3	0.499185	3.80493e-24	1.54643e-21	361	354
RRAGC	0.496567	7.12482e-24	2.78217e-21	361	360
FCF1	0.496482	7.2713e-24	2.78477e-21	361	361
HNRPLL	0.495316	9.59791e-24	3.53967e-21	361	361
YY1	0.495192	9.88418e-24	3.57897e-21	361	361
NCKAP1	0.493164	1.59732e-23	5.68046e-21	361	361
ZFYVE26	0.492601	1.82427e-23	6.37376e-21	361	361
CNIH	0.491227	2.51922e-23	8.58698e-21	361	361
CSNK2A1P	0.491114	2.58709e-23	8.58698e-21	361	361
TRIO	0.491027	2.63989e-23	8.61859e-21	361	361
ELF1	0.490413	3.04798e-23	9.7698e-21	361	361
OSBPL8	0.490354	3.09062e-23	9.7698e-21	361	361
PPP1R12A	0.48958	3.70258e-23	1.15214e-20	361	361
C14orf135	0.489164	4.07982e-23	1.25e-20	361	361
STRN	0.488945	4.29253e-23	1.28653e-20	361	361
TNPO1	0.48891	4.32828e-23	1.28653e-20	361	361
ADAM17	0.488148	5.16635e-23	1.4939e-20	361	361
ZDHHC20	0.48775	5.66595e-23	1.61196e-20	361	354
LATS1	0.486414	7.7172e-23	2.13456e-20	361	361
RIF1	0.486221	8.06747e-23	2.20087e-20	361	361
DCK	0.484573	1.17853e-22	3.17169e-20	361	361
MAPK1	0.483778	1.41407e-22	3.75484e-20	361	361
TAF2	0.483262	1.59123e-22	4.16965e-20	361	361
ATF2	0.482746	1.78999e-22	4.57022e-20	361	361
BRMS1L	0.482626	1.83959e-22	4.6374e-20	361	361
ARHGAP5	0.48257	1.86297e-22	4.63764e-20	361	361
MOSPD2	0.482303	1.97997e-22	4.86804e-20	361	361
GTF2H3	0.481873	2.18352e-22	5.2562e-20	361	361
DPP8	0.481859	2.19063e-22	5.2562e-20	361	361
SBNO1	0.480997	2.66396e-22	6.3158e-20	361	357
KIF2A	0.478879	4.29869e-22	9.72822e-20	361	361
SWAP70	0.478561	4.61729e-22	1.01455e-19	361	361
BCOR	0.478526	4.65366e-22	1.01455e-19	361	361
C1orf58	0.478494	4.68686e-22	1.01455e-19	361	361
C9orf41	0.477686	5.61977e-22	1.19061e-19	361	360
RQCD1	0.477274	6.16304e-22	1.29197e-19	361	359
NEDD1	0.475571	9.01558e-22	1.83209e-19	361	361
RASA1	0.475097	1.0017e-21	1.99611e-19	361	361
C14orf43	0.475094	1.00232e-21	1.99611e-19	361	361
BACH1	0.474368	1.1777e-21	2.2994e-19	361	361
NCOA2	0.473632	1.38626e-21	2.68033e-19	361	361
PAFAH1B2	0.472307	1.85752e-21	3.55698e-19	361	361
BAZ1A	0.471957	2.0064e-21	3.80547e-19	361	361
SP3	0.471689	2.12793e-21	3.9979e-19	361	361
MAPK1IP1L	0.470131	2.99497e-21	5.52267e-19	361	361
MEX3C	0.4694	3.5133e-21	6.37328e-19	361	361
SLC35F5	0.469391	3.52027e-21	6.37328e-19	361	361
KIAA0831	0.468671	4.11836e-21	7.25816e-19	361	361
ELK3	0.468563	4.21646e-21	7.36586e-19	361	360
SOS2	0.467195	5.67485e-21	9.74265e-19	361	361
CDC73	0.467061	5.84229e-21	9.94437e-19	361	361
NIN	0.466997	5.92403e-21	9.99806e-19	361	361
CTDSPL2	0.46682	6.15463e-21	1.02999e-18	361	361
COPB1	0.466391	6.75358e-21	1.12081e-18	361	361
TXLNG	0.46606	7.25406e-21	1.18414e-18	361	361
DDX21	0.465987	7.36863e-21	1.19306e-18	361	361
ZNF641	0.465862	7.56941e-21	1.20596e-18	361	360
ROCK1	0.465706	7.82909e-21	1.23743e-18	361	361
ETV3	0.465149	8.82626e-21	1.37324e-18	361	356
HIPK3	0.464511	1.01256e-20	1.55794e-18	361	361
KIAA0196	0.463578	1.23668e-20	1.86579e-18	361	361
HNRNPR	0.463203	1.34012e-20	1.99167e-18	361	361
RAPGEF6	0.462694	1.49387e-20	2.19666e-18	361	360
ASXL2	0.462582	1.53021e-20	2.22439e-18	361	361
RBM12B	0.462395	1.59246e-20	2.2981e-18	361	361
CREB1	0.461527	1.91572e-20	2.70831e-18	361	361
EIF4G2	0.461522	1.91751e-20	2.70831e-18	361	361
PRMT3	0.46096	2.16063e-20	3.00901e-18	361	361
DDHD1	0.460877	2.19929e-20	3.04158e-18	361	361
UHMK1	0.46075	2.25941e-20	3.08192e-18	361	361
MPZL3	0.460234	2.52027e-20	3.41437e-18	361	354
TRIP11	0.459987	2.65551e-20	3.57328e-18	361	361
USP25	0.459862	2.72708e-20	3.64178e-18	361	361
STT3B	0.459834	2.743e-20	3.64178e-18	361	361
AGFG1	0.459006	3.26725e-20	4.25277e-18	361	361
MLLT10	0.458779	3.42702e-20	4.43176e-18	361	361
SMEK2	0.45841	3.704e-20	4.70837e-18	361	361
SFRS2IP	0.458291	3.79841e-20	4.78769e-18	361	361
GNA13	0.458241	3.83807e-20	4.80724e-18	361	361
YLPM1	0.458206	3.86657e-20	4.81267e-18	361	361
PPP4R2	0.457412	4.56864e-20	5.58187e-18	361	361
RSRC1	0.456496	5.53447e-20	6.72067e-18	361	361
RCOR1	0.456388	5.66149e-20	6.78205e-18	361	361
PSMC6	0.456366	5.68718e-20	6.78205e-18	361	361
ARFGEF2	0.456214	5.87059e-20	6.9591e-18	361	361
KBTBD7	0.456097	6.01682e-20	7.09024e-18	361	361
RBBP5	0.455724	6.50332e-20	7.5739e-18	361	361
GSTCD	0.454527	8.34339e-20	9.54935e-18	361	361
GAS2L3	0.454009	9.29209e-20	1.05143e-17	361	339
TAF1B	0.453818	9.6674e-20	1.08772e-17	361	361
VPS13B	0.453052	1.13296e-19	1.26758e-17	361	361
WNK1	0.452951	1.15685e-19	1.28622e-17	361	361
CCNT1	0.452395	1.29748e-19	1.42759e-17	361	353
LOC653653	0.452095	1.38032e-19	1.49397e-17	361	354
PAPOLG	0.451449	1.57684e-19	1.69745e-17	361	361
STRN3	0.450891	1.76851e-19	1.89354e-17	361	361
AGPS	0.450824	1.79301e-19	1.9095e-17	361	361
AKAP10	0.44827	3.02239e-19	3.15136e-17	361	360
PTPLB	0.448166	3.08692e-19	3.20188e-17	361	361
SENP6	0.448018	3.18141e-19	3.26587e-17	361	361
SRP54	0.447842	3.29671e-19	3.36687e-17	361	361
GTF3C3	0.447649	3.42885e-19	3.48396e-17	361	361
RNF111	0.447464	3.56004e-19	3.58072e-17	361	361
BARD1	0.447273	3.7009e-19	3.70369e-17	361	337
PIK3CA	0.447002	3.90968e-19	3.89306e-17	361	361
POLK	0.446918	3.97739e-19	3.94078e-17	361	361
NUMB	0.446293	4.51385e-19	4.40849e-17	361	361
MFN1	0.446291	4.51586e-19	4.40849e-17	361	361
TM9SF2	0.446091	4.70192e-19	4.54805e-17	361	361
RSPRY1	0.445984	4.80432e-19	4.62213e-17	361	361
SGTB	0.445949	4.83879e-19	4.63291e-17	361	361
REST	0.445818	4.96874e-19	4.71202e-17	361	360
TRAF6	0.445693	5.09576e-19	4.80958e-17	361	361
HIAT1	0.445417	5.38749e-19	5.06093e-17	361	361
PXK	0.444899	5.97999e-19	5.59115e-17	361	361
MAP3K7	0.444698	6.22618e-19	5.79413e-17	361	361
HIPK1	0.44447	6.51941e-19	6.0388e-17	361	361
APAF1	0.444263	6.79539e-19	6.26529e-17	361	361
ANKRD36BP1	0.44421	6.86855e-19	6.30355e-17	361	350
NEK9	0.444146	6.95708e-19	6.35552e-17	361	361
KCTD20	0.443927	7.27045e-19	6.61146e-17	361	361
RP2	0.443625	7.72335e-19	6.99139e-17	361	361
ACTR10	0.443563	7.82138e-19	7.04809e-17	361	361
ZNF192	0.443379	8.11465e-19	7.27942e-17	361	361
DYNC1I2	0.443311	8.22599e-19	7.31479e-17	361	361
LCOR	0.44331	8.22753e-19	7.31479e-17	361	360
KIAA0247	0.443128	8.53294e-19	7.5526e-17	361	361
KIF13A	0.442818	9.07831e-19	7.99976e-17	361	361
RBM27	0.442554	9.57004e-19	8.39592e-17	361	361
TCF12	0.442532	9.61306e-19	8.39667e-17	361	361
MFHAS1	0.442321	1.00253e-18	8.69364e-17	361	361
LEPROT	0.442314	1.00404e-18	8.69364e-17	361	360
SLC30A6	0.442254	1.01618e-18	8.76069e-17	361	361
FAM102B	0.442224	1.02212e-18	8.77395e-17	361	361
LRCH3	0.44218	1.03114e-18	8.8005e-17	361	361
SMCHD1	0.442166	1.03405e-18	8.8005e-17	361	361
CASP8AP2	0.441898	1.09092e-18	9.245e-17	361	361
GORAB	0.441701	1.13463e-18	9.57462e-17	361	361
FAM63B	0.441641	1.1482e-18	9.64826e-17	361	361
C10orf18	0.441574	1.16371e-18	9.73753e-17	361	361
AKAP11	0.441532	1.17334e-18	9.77704e-17	361	361
IPMK	0.44149	1.18329e-18	9.8188e-17	361	348
LMBRD2	0.441427	1.19826e-18	9.90177e-17	361	361
CSGALNACT2	0.441035	1.29522e-18	1.06588e-16	361	361
FAM45B	0.440637	1.40196e-18	1.14897e-16	361	360
ZFX	0.440463	1.45122e-18	1.18447e-16	361	361
TMEM87B	0.440326	1.49111e-18	1.20713e-16	361	361
NIPAL2	0.439157	1.87943e-18	1.49119e-16	361	361
ZNF430	0.439117	1.89439e-18	1.49709e-16	361	349
VRK2	0.43861	2.09365e-18	1.64154e-16	361	361
CCNI	0.4385	2.13948e-18	1.67089e-16	361	361
FAM168A	0.43845	2.16068e-18	1.68085e-16	361	361
MAP3K2	0.438374	2.19346e-18	1.69972e-16	361	361
EXOC6B	0.438185	2.27631e-18	1.75708e-16	361	359
TRIM44	0.438115	2.30817e-18	1.76285e-16	361	361
CEP170	0.437559	2.57455e-18	1.94951e-16	361	361
43896	0.437492	2.60907e-18	1.96817e-16	361	361
DIP2B	0.436829	2.97151e-18	2.21639e-16	361	361
ATE1	0.436469	3.18844e-18	2.36051e-16	361	361
TTC37	0.436383	3.24261e-18	2.39173e-16	361	360
KLHL23	0.43615	3.39423e-18	2.49432e-16	361	354
ROCK2	0.435917	3.55214e-18	2.59124e-16	361	361
RBM26	0.435704	3.7031e-18	2.6915e-16	361	361
MFAP3	0.435538	3.82472e-18	2.76979e-16	361	361
VPS13C	0.435427	3.90881e-18	2.82044e-16	361	361
SMG1	0.43537	3.95232e-18	2.84154e-16	361	361
ARHGAP11B	0.435153	4.12368e-18	2.95407e-16	361	328
ZNF267	0.435086	4.17727e-18	2.98173e-16	361	361
SEC23IP	0.434892	4.3389e-18	3.08605e-16	361	361
ABI1	0.434609	4.58418e-18	3.24889e-16	361	361
SOCS5	0.434455	4.72396e-18	3.33609e-16	361	361
P2RY1	0.43422	4.94415e-18	3.47925e-16	361	340
ZNF623	0.433958	5.20302e-18	3.64852e-16	361	361
DHX15	0.433735	5.43292e-18	3.79637e-16	361	361
SLC39A6	0.433575	5.60449e-18	3.90257e-16	361	361
ZNF765	0.433384	5.81573e-18	4.03555e-16	361	361
KIF3A	0.433044	6.21119e-18	4.26538e-16	361	361
PIKFYVE	0.432918	6.36489e-18	4.33167e-16	361	361
LOC729176	0.43289	6.39951e-18	4.3349e-16	361	357
ZBTB11	0.432384	7.05756e-18	4.74835e-16	361	361
STAM2	0.43227	7.21399e-18	4.83726e-16	361	361
LOC729020	0.432016	7.57717e-18	5.06374e-16	361	359
MRE11A	0.431855	7.8158e-18	5.20574e-16	361	361
RECQL	0.431758	7.96298e-18	5.28609e-16	361	361
ZNF81	0.431565	8.26525e-18	5.43242e-16	361	360
RBM25	0.431444	8.45898e-18	5.54147e-16	361	361
USP12	0.431094	9.04926e-18	5.90872e-16	361	361
SENP7	0.431052	9.12288e-18	5.93733e-16	361	361
CDK8	0.430877	9.43535e-18	6.12068e-16	361	358
C9orf129	0.430367	1.04057e-17	6.70647e-16	361	350
DPY19L3	0.430256	1.06301e-17	6.82896e-16	361	361
RBL1	0.430127	1.08966e-17	6.97766e-16	361	361
MGAT5	0.429918	1.13412e-17	7.21595e-16	361	350
UBXN7	0.429796	1.16097e-17	7.36326e-16	361	361
ZNF207	0.429775	1.16565e-17	7.36953e-16	361	361
NUP155	0.429479	1.2336e-17	7.74991e-16	361	361
ZBTB26	0.429236	1.29216e-17	8.06688e-16	361	361
EDIL3	0.429009	1.34943e-17	8.37195e-16	361	327
TGFBRAP1	0.428982	1.35646e-17	8.3894e-16	361	357
ZFP91	0.428867	1.38656e-17	8.54901e-16	361	361
NIPBL	0.42842	1.51008e-17	9.25333e-16	361	361
ACVR1	0.428345	1.53192e-17	9.35836e-16	361	361
PDCD10	0.42819	1.57784e-17	9.60938e-16	361	361
ZC3H7A	0.427852	1.68257e-17	1.02159e-15	361	361
HMGXB4	0.427787	1.70354e-17	1.03118e-15	361	361
EPC1	0.427724	1.72401e-17	1.04041e-15	361	360
SCYL2	0.427627	1.75604e-17	1.05654e-15	361	361
HAUS2	0.427342	1.85383e-17	1.11202e-15	361	361
ITSN2	0.427269	1.87962e-17	1.1241e-15	361	361
MAP3K1	0.426645	2.11616e-17	1.25426e-15	361	361
CCNK	0.426466	2.18916e-17	1.29368e-15	361	361
MATR3	0.426421	2.20783e-17	1.30085e-15	361	361
RASA2	0.426342	2.24113e-17	1.31658e-15	361	355
ASCC3	0.426239	2.28507e-17	1.33844e-15	361	361
EEA1	0.426047	2.36964e-17	1.38127e-15	361	361
ATM	0.426042	2.37206e-17	1.38127e-15	361	361
ME2	0.425647	2.55573e-17	1.48389e-15	361	361
FAM179B	0.425617	2.57052e-17	1.48814e-15	361	361
CAPRIN1	0.425529	2.61364e-17	1.50871e-15	361	361
TOP1	0.425494	2.63083e-17	1.51425e-15	361	361
RNF168	0.425272	2.74322e-17	1.57439e-15	361	361
PRKAR2A	0.425255	2.75207e-17	1.57493e-15	361	361
NFATC2	0.424987	2.89462e-17	1.64704e-15	361	332
PIK3C2A	0.424779	3.01026e-17	1.7031e-15	361	361
CPSF2	0.424696	3.05803e-17	1.72523e-15	361	361
DR1	0.424533	3.15297e-17	1.77377e-15	361	361
HACE1	0.424366	3.25355e-17	1.82519e-15	361	360
SAMD8	0.424305	3.29164e-17	1.83865e-15	361	361
RNF38	0.424265	3.31649e-17	1.84492e-15	361	361
ZNF689	0.424136	3.39735e-17	1.88318e-15	361	359
ATP2A2	0.424126	3.4042e-17	1.88318e-15	361	361
YME1L1	0.424027	3.468e-17	1.91175e-15	361	361
ADNP	0.424016	3.47503e-17	1.91175e-15	361	361
SBF2	0.42366	3.71534e-17	2.03272e-15	361	361
SPTY2D1	0.423541	3.79936e-17	2.06733e-15	361	361
LEMD3	0.42324	4.02006e-17	2.16964e-15	361	361
MANEA	0.423148	4.08996e-17	2.20139e-15	361	361
ZNF678	0.422828	4.34263e-17	2.32482e-15	361	359
IL6ST	0.42259	4.53984e-17	2.42389e-15	361	361
PCNP	0.422263	4.82628e-17	2.56993e-15	361	361
FOXN2	0.422163	4.91666e-17	2.60928e-15	361	361
SGPP1	0.422102	4.97322e-17	2.6271e-15	361	361
KIAA1033	0.421662	5.39866e-17	2.84429e-15	361	361
DNAJC13	0.421417	5.65146e-17	2.96963e-15	361	361
CRLF3	0.421265	5.81269e-17	3.04631e-15	361	361
GOLIM4	0.421237	5.84402e-17	3.05469e-15	361	361
SF3B1	0.42118	5.90573e-17	3.07887e-15	361	361
CAND1	0.421077	6.01976e-17	3.13012e-15	361	361
MAPK8	0.419577	7.95281e-17	4.11377e-15	361	359
ARID1B	0.419464	8.12114e-17	4.18996e-15	361	361
GPATCH8	0.419196	8.53332e-17	4.37816e-15	361	361
PRR11	0.419184	8.55187e-17	4.37816e-15	361	334
PDCD6IP	0.418965	8.90639e-17	4.54797e-15	361	361
KIAA0947	0.418945	8.93803e-17	4.55245e-15	361	361
CBL	0.418557	9.60234e-17	4.86592e-15	361	361
ZNF354C	0.418217	1.02235e-16	5.15447e-15	361	303
MAN1A1	0.4178	1.10392e-16	5.53768e-15	361	361
INPP4A	0.417682	1.12816e-16	5.64507e-15	361	361
KIDINS220	0.417643	1.13629e-16	5.67149e-15	361	361
SNX12	0.417483	1.17034e-16	5.81756e-15	361	361
KIRREL	0.417478	1.1714e-16	5.81756e-15	361	334
RNF219	0.417409	1.18622e-16	5.8765e-15	361	361
BDP1	0.417283	1.21405e-16	5.99946e-15	361	361
RBM12	0.417065	1.26373e-16	6.19883e-15	361	361
RAD21	0.416952	1.29007e-16	6.31247e-15	361	361
MIB1	0.416904	1.30146e-16	6.34959e-15	361	361
UBR1	0.416894	1.30403e-16	6.34959e-15	361	361
KDM3B	0.416718	1.34682e-16	6.54194e-15	361	361
ATP11A	0.41663	1.3685e-16	6.61498e-15	361	361
NPTN	0.416443	1.4163e-16	6.81156e-15	361	361
AQR	0.416443	1.41643e-16	6.81156e-15	361	361
C14orf104	0.416431	1.41943e-16	6.81156e-15	361	361
SMC3	0.416367	1.43622e-16	6.87555e-15	361	361
EPC2	0.416009	1.53333e-16	7.30535e-15	361	361
SFRS13A	0.415947	1.55087e-16	7.35637e-15	361	361
SLK	0.415945	1.55143e-16	7.35637e-15	361	361
SHPRH	0.415833	1.58374e-16	7.48202e-15	361	360
EXD2	0.415827	1.58545e-16	7.48202e-15	361	361
JRKL	0.4158	1.5931e-16	7.48917e-15	361	361
SGK196	0.41567	1.63155e-16	7.64523e-15	361	336
ANAPC1	0.415647	1.63829e-16	7.64595e-15	361	361
SACS	0.415508	1.68049e-16	7.8194e-15	361	361
DHX9	0.415417	1.70862e-16	7.93176e-15	361	361
RALGAPA2	0.415278	1.75259e-16	8.07344e-15	361	361
FAM73A	0.415269	1.75536e-16	8.07344e-15	361	361
NR2C2	0.415211	1.77406e-16	8.14064e-15	361	361
PPM1A	0.414815	1.90712e-16	8.73112e-15	361	361
ZNF217	0.414764	1.92465e-16	8.77344e-15	361	361
NEK7	0.414763	1.92518e-16	8.77344e-15	361	361
KBTBD4	0.414745	1.93136e-16	8.78152e-15	361	361
KLHL11	0.414563	1.99665e-16	9.03712e-15	361	353
TTF2	0.414313	2.08942e-16	9.43554e-15	361	361
TMF1	0.414237	2.11859e-16	9.54566e-15	361	361
SMARCA5	0.413982	2.21913e-16	9.97607e-15	361	361
MIA2	0.413819	2.28563e-16	1.02519e-14	361	357
CPSF6	0.413698	2.33657e-16	1.04568e-14	361	361
ZNF292	0.41343	2.453e-16	1.09287e-14	361	361
BRWD3	0.41308	2.61344e-16	1.16176e-14	361	360
RBM16	0.413012	2.64617e-16	1.17368e-14	361	361
ZNF410	0.412991	2.65628e-16	1.17555e-14	361	361
ARMC1	0.412956	2.67301e-16	1.18033e-14	361	361
LOC646214	0.41294	2.68076e-16	1.18114e-14	361	361
WIPF2	0.412922	2.68955e-16	1.18239e-14	361	361
BRCA2	0.412904	2.6982e-16	1.18358e-14	361	358
INTS2	0.412689	2.8053e-16	1.22786e-14	361	361
RCAN3	0.412358	2.97817e-16	1.29892e-14	361	355
RNF169	0.412342	2.98721e-16	1.29892e-14	361	361
TRIM56	0.412249	3.0377e-16	1.31701e-14	361	361
ACBD3	0.412241	3.04204e-16	1.31701e-14	361	361
XRN2	0.412028	3.16143e-16	1.36572e-14	361	361
WDR47	0.412014	3.16899e-16	1.36603e-14	361	361
DICER1	0.411845	3.26713e-16	1.40361e-14	361	361
FBXO30	0.41184	3.27028e-16	1.40361e-14	361	361
UPF2	0.411806	3.29052e-16	1.40926e-14	361	361
44084	0.411666	3.37445e-16	1.44211e-14	361	361
PEX26	0.411525	3.46141e-16	1.4761e-14	361	361
PIK3CG	0.411197	3.67238e-16	1.55607e-14	361	361
C5orf41	0.410854	3.90612e-16	1.64115e-14	361	361
GMCL1	0.410593	4.09331e-16	1.71257e-14	361	361
DCAF17	0.410424	4.21995e-16	1.76185e-14	361	361
TAOK1	0.410367	4.26334e-16	1.77624e-14	361	361
TBCEL	0.410347	4.27803e-16	1.77864e-14	361	361
C10orf118	0.410224	4.37391e-16	1.81472e-14	361	361
DLAT	0.40991	4.62742e-16	1.91591e-14	361	361
DHX33	0.409895	4.63939e-16	1.91688e-14	361	360
44081	0.409519	4.96292e-16	2.0463e-14	361	361
LIMA1	0.409404	5.06617e-16	2.08026e-14	361	361
FAM83G	0.409259	5.19949e-16	2.13061e-14	361	360
PPTC7	0.409202	5.25205e-16	2.14773e-14	361	361
GSR	0.409151	5.30067e-16	2.16317e-14	361	361
NPAT	0.40894	5.50477e-16	2.24187e-14	361	361
CEP97	0.408789	5.65483e-16	2.29828e-14	361	361
ARMC8	0.408767	5.67679e-16	2.30251e-14	361	361
WDHD1	0.408696	5.74967e-16	2.32733e-14	361	361
CCDC75	0.408314	6.15521e-16	2.48643e-14	361	360
GDPD1	0.408253	6.22248e-16	2.50852e-14	361	357
OXR1	0.408207	6.27305e-16	2.52379e-14	361	361
IPP	0.408131	6.35941e-16	2.55338e-14	361	361
USP3	0.408061	6.43834e-16	2.57987e-14	361	361
BMI1	0.408042	6.46115e-16	2.58381e-14	361	361
SPATA13	0.407379	7.26924e-16	2.89534e-14	361	361
CCNT2	0.407336	7.32496e-16	2.90591e-14	361	361
ESF1	0.407202	7.50224e-16	2.97032e-14	361	361
NUP153	0.407148	7.57473e-16	2.99307e-14	361	361
EP300	0.406757	8.11832e-16	3.19519e-14	361	361
ZDHHC21	0.406697	8.20453e-16	3.2164e-14	361	360
BTBD7	0.406396	8.65535e-16	3.37983e-14	361	361
KIAA0317	0.406323	8.76775e-16	3.41702e-14	361	361
LMTK2	0.406213	8.94022e-16	3.47743e-14	361	361
FRS2	0.406123	9.08381e-16	3.5264e-14	361	361
QKI	0.406051	9.20031e-16	3.56467e-14	361	361
TXNDC16	0.406013	9.26126e-16	3.58132e-14	361	361
KIAA1012	0.405849	9.53465e-16	3.67277e-14	361	361
SKIL	0.405807	9.60513e-16	3.69278e-14	361	361
ZNF675	0.405782	9.64783e-16	3.70205e-14	361	361
CD2AP	0.405648	9.88005e-16	3.77661e-14	361	361
TTC5	0.405365	1.03856e-15	3.95374e-14	361	361
RAB3GAP1	0.405356	1.0403e-15	3.95374e-14	361	361
MGAT2	0.405275	1.05518e-15	3.99505e-14	361	361
STAG1	0.405164	1.07605e-15	4.05863e-14	361	361
PHC3	0.405122	1.08409e-15	4.07351e-14	361	361
RAB8B	0.404866	1.13415e-15	4.23765e-14	361	361
LRCH1	0.40461	1.18644e-15	4.41644e-14	361	361
BTBD10	0.404582	1.19228e-15	4.4299e-14	361	361
IPO7	0.404465	1.21709e-15	4.51367e-14	361	361
USO1	0.404445	1.22138e-15	4.52114e-14	361	361
BOD1L	0.404403	1.23046e-15	4.53929e-14	361	361
WAC	0.404401	1.23084e-15	4.53929e-14	361	361
SLC25A40	0.404337	1.24473e-15	4.58203e-14	361	361
CCDC132	0.403976	1.32642e-15	4.85581e-14	361	361
ZNF397	0.403924	1.33862e-15	4.8915e-14	361	361
INCENP	0.403604	1.41582e-15	5.16411e-14	361	361
ATF1	0.40347	1.44966e-15	5.27786e-14	361	361
FSD1L	0.403178	1.52589e-15	5.53519e-14	361	360
MED13L	0.403114	1.54298e-15	5.58699e-14	361	361
MEF2A	0.402989	1.577e-15	5.69983e-14	361	361
COG6	0.402909	1.59951e-15	5.7707e-14	361	361
SON	0.402863	1.61231e-15	5.80636e-14	361	361
N4BP2	0.40273	1.65029e-15	5.93241e-14	361	359
FANCM	0.402707	1.65696e-15	5.94565e-14	361	361
CDK17	0.402626	1.6806e-15	6.01962e-14	361	361
KRAS	0.40248	1.72401e-15	6.16405e-14	361	361
CKAP5	0.402361	1.76041e-15	6.28288e-14	361	361
UTP20	0.402296	1.78029e-15	6.34249e-14	361	361
PTPN12	0.402241	1.79752e-15	6.39243e-14	361	361
C1orf55	0.402085	1.84736e-15	6.55798e-14	361	361
PACSIN2	0.402071	1.85182e-15	6.5621e-14	361	361
EYA3	0.402009	1.87185e-15	6.62129e-14	361	361
RNF160	0.401856	1.92256e-15	6.78863e-14	361	361
LOC729799	0.401729	1.96564e-15	6.9162e-14	361	335
ZNF436	0.401658	1.99002e-15	6.98963e-14	361	361
GAN	0.401498	2.0464e-15	7.17499e-14	361	360
EIF3A	0.401463	2.05875e-15	7.20562e-14	361	361
ARFGEF1	0.401269	2.12978e-15	7.44116e-14	361	361
TMCO3	0.40124	2.1406e-15	7.46584e-14	361	361
QSER1	0.401135	2.17983e-15	7.57613e-14	361	361
HSPA13	0.400936	2.25685e-15	7.83018e-14	361	361
DNAJB14	0.400819	2.30296e-15	7.97627e-14	361	361
SCFD1	0.400597	2.39348e-15	8.24676e-14	361	361
STX7	0.400085	2.61594e-15	8.96328e-14	361	361
GALNT10	0.400078	2.61945e-15	8.96328e-14	361	361
TBK1	0.399997	2.6563e-15	9.05826e-14	361	361
SLIT2	0.399948	2.67901e-15	9.10856e-14	361	335
USP49	0.399928	2.68831e-15	9.10856e-14	361	341
PHF6	0.399926	2.68935e-15	9.10856e-14	361	361
TAF1L	0.399769	2.76353e-15	9.34393e-14	361	348
KPNA3	0.399674	2.80902e-15	9.46559e-14	361	361
ZNF143	0.399392	2.94972e-15	9.90619e-14	361	361
PUS7L	0.39928	3.00766e-15	1.00838e-13	361	361
REL	0.399248	3.02402e-15	1.01216e-13	361	360
ZFP64	0.399233	3.03205e-15	1.01314e-13	361	361
RAB10	0.39919	3.0545e-15	1.01893e-13	361	361
RAB18	0.398994	3.15995e-15	1.05235e-13	361	361
IQGAP1	0.398877	3.22433e-15	1.07199e-13	361	361
FTSJD1	0.398547	3.41365e-15	1.13116e-13	361	361
DDX3X	0.398529	3.4239e-15	1.13268e-13	361	361
NHLRC2	0.398508	3.43659e-15	1.13499e-13	361	360
LIN52	0.398029	3.73249e-15	1.22661e-13	361	361
ZNF281	0.398004	3.74805e-15	1.22767e-13	361	361
CLOCK	0.397888	3.82422e-15	1.25057e-13	361	361
ZNF718	0.397872	3.83474e-15	1.25195e-13	361	360
ATXN1	0.397835	3.85917e-15	1.25786e-13	361	361
STAM	0.397767	3.90469e-15	1.27062e-13	361	361
PSEN1	0.397634	3.99464e-15	1.29777e-13	361	361
CCR4	0.397512	4.07973e-15	1.3211e-13	361	306
NEK4	0.397473	4.10669e-15	1.32767e-13	361	361
KIAA1468	0.397273	4.25074e-15	1.36758e-13	361	361
CMTM1	0.397241	4.27379e-15	1.37278e-13	361	361
ZCCHC11	0.396928	4.50985e-15	1.44163e-13	361	361
POLR2B	0.39685	4.57093e-15	1.45426e-13	361	361
ARHGAP12	0.396849	4.57127e-15	1.45426e-13	361	361
ZNF828	0.396833	4.5843e-15	1.45608e-13	361	361
TCP11L2	0.396572	4.79373e-15	1.51535e-13	361	361
CEP135	0.396531	4.8276e-15	1.5231e-13	361	361
CTCF	0.396524	4.83353e-15	1.5231e-13	361	361
RBBP4	0.396475	4.87418e-15	1.53348e-13	361	361
ARL15	0.396459	4.88796e-15	1.53539e-13	361	361
43897	0.396444	4.90044e-15	1.53689e-13	361	361
LOC100271836	0.396384	4.95081e-15	1.55024e-13	361	361
ZNF236	0.396262	5.05511e-15	1.58042e-13	361	361
DLEU7	0.395756	5.51197e-15	1.71786e-13	361	220
SEC23A	0.3957	5.56565e-15	1.73175e-13	361	361
SRFBP1	0.395691	5.57395e-15	1.73175e-13	361	361
HEATR1	0.395622	5.64039e-15	1.74694e-13	361	361
MAN2A1	0.395583	5.6775e-15	1.75473e-13	361	361
TNFSF8	0.395577	5.68316e-15	1.75473e-13	361	345
RCBTB1	0.395427	5.83079e-15	1.79475e-13	361	361
ALMS1	0.395252	6.00764e-15	1.84633e-13	361	361
ATP7A	0.395004	6.26701e-15	1.92011e-13	361	361
SYNJ2	0.394985	6.28783e-15	1.92029e-13	361	361
PPP1R2P3	0.394977	6.29651e-15	1.92029e-13	361	359
RGP1	0.394973	6.30062e-15	1.92029e-13	361	361
ERBB2IP	0.394968	6.30614e-15	1.92029e-13	361	361
SLC25A24	0.394846	6.43801e-15	1.95745e-13	361	361
DENND2C	0.394806	6.4827e-15	1.96779e-13	361	361
ANKRD27	0.394797	6.49178e-15	1.96779e-13	361	361
DYRK2	0.394774	6.51784e-15	1.97269e-13	361	361
SP4	0.394676	6.627e-15	2.00268e-13	361	361
C10orf12	0.39442	6.92308e-15	2.0764e-13	361	361
USP14	0.394181	7.20953e-15	2.15906e-13	361	361
RNMT	0.394082	7.33229e-15	2.18924e-13	361	361
TOP2B	0.393738	7.77292e-15	2.31733e-13	361	361
CDKL5	0.393722	7.7943e-15	2.32023e-13	361	300
KDM6A	0.393596	7.96263e-15	2.36328e-13	361	361
STK4	0.393416	8.20959e-15	2.42213e-13	361	361
SIRPB1	0.393333	8.3262e-15	2.4529e-13	361	361
HNRNPK	0.392728	9.22437e-15	2.7055e-13	361	361
ARID4A	0.392463	9.64709e-15	2.81838e-13	361	361
REV3L	0.39246	9.65169e-15	2.81838e-13	361	361
TBL1XR1	0.392319	9.88466e-15	2.88218e-13	361	361
TGOLN2	0.391935	1.05462e-14	3.06163e-13	361	361
ZCCHC2	0.391852	1.06947e-14	3.09563e-13	361	361
TMED10	0.391844	1.07094e-14	3.09563e-13	361	361
TEP1	0.391844	1.071e-14	3.09563e-13	361	361
BIRC6	0.391783	1.08205e-14	3.11852e-13	361	361
BPTF	0.391503	1.13429e-14	3.25965e-13	361	361
SPG11	0.391227	1.18824e-14	3.40485e-13	361	361
ITGAV	0.390966	1.24164e-14	3.54766e-13	361	361
FAM21A	0.39094	1.24716e-14	3.55834e-13	361	340
RAP1A	0.390919	1.25148e-14	3.56047e-13	361	361
ZNF713	0.390861	1.26364e-14	3.58993e-13	361	360
MPHOSPH9	0.390763	1.28471e-14	3.64459e-13	361	361
ACTL6A	0.390515	1.33949e-14	3.79457e-13	361	361
MED23	0.390302	1.38807e-14	3.92625e-13	361	361
GTF2I	0.390294	1.38991e-14	3.92625e-13	361	361
MPP5	0.390122	1.43064e-14	4.03557e-13	361	361
BAG5	0.390107	1.43435e-14	4.04032e-13	361	361
VHL	0.390007	1.45851e-14	4.10257e-13	361	361
CHMP2B	0.389724	1.5293e-14	4.28354e-13	361	361
ATRX	0.389575	1.56807e-14	4.38597e-13	361	361
HELB	0.389558	1.57247e-14	4.39212e-13	361	358
ITGB1	0.389528	1.58038e-14	4.40286e-13	361	361
CASC5	0.389526	1.58074e-14	4.40286e-13	361	361
RSF1	0.389492	1.58981e-14	4.42194e-13	361	361
MTMR12	0.389382	1.61939e-14	4.49793e-13	361	361
AGGF1	0.389206	1.66773e-14	4.61871e-13	361	361
MTBP	0.389199	1.66983e-14	4.61871e-13	361	361
SFMBT2	0.389012	1.72271e-14	4.74519e-13	361	347
SNX16	0.388881	1.76094e-14	4.83107e-13	361	361
GCC2	0.38888	1.76116e-14	4.83107e-13	361	361
GMEB1	0.388708	1.8123e-14	4.96449e-13	361	361
ZNF124	0.388682	1.82034e-14	4.97967e-13	361	361
MYO9A	0.388488	1.88009e-14	5.13609e-13	361	360
LOC150786	0.388357	1.92154e-14	5.24212e-13	361	360
PNMA1	0.388292	1.94262e-14	5.29239e-13	361	361
IKZF4	0.388268	1.95035e-14	5.30618e-13	361	361
HSN2	0.38821	1.96917e-14	5.35006e-13	361	334
SERINC5	0.388058	2.01969e-14	5.47239e-13	361	360
AKAP2	0.388035	2.02765e-14	5.4865e-13	361	336
DENND4A	0.387676	2.15222e-14	5.78427e-13	361	361
VPS4B	0.387662	2.15742e-14	5.79002e-13	361	361
EIF2AK3	0.387654	2.16017e-14	5.79002e-13	361	361
C11orf30	0.387496	2.21768e-14	5.93617e-13	361	361
43898	0.387208	2.3265e-14	6.21075e-13	361	361
TAF1A	0.387148	2.34965e-14	6.25661e-13	361	359
TPP2	0.387147	2.34996e-14	6.25661e-13	361	361
VCL	0.386982	2.41531e-14	6.40493e-13	361	361
IREB2	0.386856	2.46616e-14	6.53105e-13	361	361
TMEM131	0.386702	2.53025e-14	6.68301e-13	361	361
DENND4C	0.385948	2.86632e-14	7.56062e-13	361	361
STXBP3	0.385911	2.88423e-14	7.59313e-13	361	361
ATP11B	0.385906	2.88627e-14	7.59313e-13	361	361
ANKRD44	0.385853	2.91187e-14	7.65038e-13	361	360
MBNL1	0.385836	2.92011e-14	7.66193e-13	361	361
UBR2	0.385522	3.07516e-14	8.05813e-13	361	361
ZFC3H1	0.38551	3.08174e-14	8.06476e-13	361	361
GNPTAB	0.385486	3.09396e-14	8.08611e-13	361	361
C18orf25	0.385425	3.12499e-14	8.15652e-13	361	361
GTF3C4	0.385382	3.14727e-14	8.19318e-13	361	361
RB1	0.385255	3.21388e-14	8.35566e-13	361	361
RBM43	0.385197	3.24452e-14	8.41254e-13	361	361
DPY19L4	0.38519	3.24843e-14	8.41254e-13	361	361
SLC36A1	0.385026	3.33752e-14	8.62084e-13	361	361
ZNF791	0.384428	3.68286e-14	9.48825e-13	361	361
NLN	0.384407	3.69531e-14	9.50802e-13	361	361
DDI2	0.384336	3.7388e-14	9.58277e-13	361	348
BCLAF1	0.384065	3.90913e-14	1.00065e-12	361	361
TAF1	0.383998	3.95236e-14	1.01041e-12	361	361
LOC389333	0.383964	3.97469e-14	1.0144e-12	361	348
GOLPH3	0.383959	3.97814e-14	1.0144e-12	361	361
TNFSF15	0.383918	4.0045e-14	1.01851e-12	361	275
NFKB1	0.383901	4.01616e-14	1.0198e-12	361	361
HNF4G	0.383895	4.0198e-14	1.0198e-12	361	361
SNAPC1	0.383679	4.16498e-14	1.05261e-12	361	361
SNW1	0.38344	4.33164e-14	1.09334e-12	361	361
UBR5	0.38336	4.38877e-14	1.10636e-12	361	361
DUSP18	0.383345	4.3994e-14	1.10764e-12	361	361
MAPK6	0.383214	4.4947e-14	1.1302e-12	361	361
RPE	0.383135	4.55343e-14	1.14352e-12	361	361
KIF5B	0.383051	4.61629e-14	1.15785e-12	361	361
ADAT1	0.38293	4.70853e-14	1.1795e-12	361	361
C5orf51	0.382813	4.79974e-14	1.20084e-12	361	361
ANKRD12	0.382796	4.81308e-14	1.20267e-12	361	361
PCDH17	0.382744	4.8543e-14	1.2101e-12	361	361
DDX18	0.382743	4.85497e-14	1.2101e-12	361	361
PPIP5K2	0.382641	4.93617e-14	1.2288e-12	361	361
GOPC	0.382627	4.94801e-14	1.23021e-12	361	361
EPB41L2	0.38237	5.16006e-14	1.27636e-12	361	361
C6orf204	0.382365	5.16434e-14	1.27636e-12	361	349
PRKG1	0.382363	5.16569e-14	1.27636e-12	361	333
PDZD8	0.382192	5.31256e-14	1.3094e-12	361	361
RLF	0.382142	5.35562e-14	1.31735e-12	361	361
ZDHHC17	0.381868	5.6004e-14	1.37208e-12	361	361
IGF2R	0.381843	5.62358e-14	1.37584e-12	361	361
CCR8	0.381814	5.65021e-14	1.38066e-12	361	247
MTRR	0.381782	5.67912e-14	1.38433e-12	361	361
DENND5A	0.381668	5.78564e-14	1.40857e-12	361	361
GPRIN3	0.381605	5.84592e-14	1.42151e-12	361	361
OTUD4	0.381337	6.10657e-14	1.48127e-12	361	361
PDS5B	0.381223	6.22028e-14	1.50702e-12	361	361
BLZF1	0.38067	6.80574e-14	1.64486e-12	361	361
PPIL4	0.380529	6.96278e-14	1.67874e-12	361	361
RNF6	0.380227	7.31312e-14	1.75682e-12	361	361
ZNF107	0.380211	7.33145e-14	1.75795e-12	361	360
DOCK7	0.380206	7.33809e-14	1.75795e-12	361	361
TAF13	0.3802	7.34427e-14	1.75795e-12	361	360
FCHO2	0.38009	7.47688e-14	1.78754e-12	361	361
TGS1	0.380072	7.49832e-14	1.79052e-12	361	361
DOCK10	0.380021	7.56128e-14	1.80123e-12	361	361
EIF2S1	0.379865	7.75436e-14	1.84502e-12	361	361
C14orf4	0.379766	7.88011e-14	1.87047e-12	361	361
PARD3B	0.37971	7.95076e-14	1.88499e-12	361	358
UBXN4	0.379562	8.14409e-14	1.92396e-12	361	361
FBXO11	0.379547	8.16341e-14	1.92623e-12	361	361
PDPR	0.379531	8.18471e-14	1.92898e-12	361	361
SENP1	0.379519	8.2014e-14	1.93063e-12	361	361
PTPRC	0.379489	8.24112e-14	1.93768e-12	361	361
BICD1	0.379452	8.28963e-14	1.94474e-12	361	357
EPS8	0.379437	8.31048e-14	1.9471e-12	361	361
NUPL1	0.379411	8.34566e-14	1.95096e-12	361	361
STXBP5	0.37941	8.34654e-14	1.95096e-12	361	361
BAG4	0.379158	8.69403e-14	2.01914e-12	361	361
PCDHGA12	0.379156	8.69686e-14	2.01914e-12	361	325
PJA2	0.379154	8.69907e-14	2.01914e-12	361	361
FRYL	0.378887	9.08225e-14	2.10562e-12	361	361
PRPF40A	0.378793	9.2209e-14	2.13528e-12	361	361
USP24	0.378388	9.84297e-14	2.27669e-12	361	361
FKBP14	0.378375	9.86325e-14	2.27873e-12	361	361
APPL1	0.378352	9.90076e-14	2.28475e-12	361	361
RNF141	0.378225	1.01054e-13	2.3239e-12	361	361
ZNF432	0.378061	1.03762e-13	2.38066e-12	361	359
NBN	0.377811	1.08005e-13	2.47517e-12	361	361
CELF1	0.377745	1.09159e-13	2.49874e-12	361	361
ARL5B	0.377594	1.11852e-13	2.55666e-12	361	361
FUBP3	0.377555	1.12541e-13	2.5673e-12	361	361
LRRC57	0.377495	1.1364e-13	2.58941e-12	361	361
SH2B3	0.377439	1.14664e-13	2.60678e-12	361	361
ADNP2	0.377282	1.17586e-13	2.66711e-12	361	361
GLS	0.376919	1.24632e-13	2.81091e-12	361	361
PPP1CB	0.37686	1.2582e-13	2.83451e-12	361	361
DOCK9	0.376701	1.29079e-13	2.90463e-12	361	361
PATL1	0.376686	1.29382e-13	2.90817e-12	361	361
SLC38A7	0.376605	1.31073e-13	2.94286e-12	361	361
ESCO1	0.376476	1.33804e-13	3.0008e-12	361	361
ZNF813	0.376199	1.39857e-13	3.12951e-12	361	349
USP16	0.37618	1.40284e-13	3.13552e-12	361	361
FNDC3B	0.376042	1.43409e-13	3.20178e-12	361	361
HEATR3	0.375872	1.47361e-13	3.28266e-12	361	361
ACLY	0.375664	1.52335e-13	3.38967e-12	361	361
ARPP19	0.375642	1.52884e-13	3.39809e-12	361	361
NBPF10	0.375265	1.62339e-13	3.60076e-12	361	359
C3orf63	0.375147	1.65444e-13	3.66091e-12	361	361
KLHDC5	0.375001	1.69338e-13	3.74291e-12	361	361
CXorf23	0.374929	1.71282e-13	3.77751e-12	361	361
CASC4	0.374915	1.7165e-13	3.78142e-12	361	361
DYNC1H1	0.374865	1.73032e-13	3.80767e-12	361	361
ZNF347	0.37475	1.76231e-13	3.87378e-12	361	356
SYNCRIP	0.374729	1.76816e-13	3.88234e-12	361	361
C9orf80	0.37462	1.79895e-13	3.9456e-12	361	361
USP6NL	0.374591	1.80726e-13	3.95731e-12	361	361
RAP2A	0.374588	1.80826e-13	3.95731e-12	361	361
KIAA1267	0.374536	1.82317e-13	3.98557e-12	361	361
PTPN1	0.374369	1.87217e-13	4.08818e-12	361	361
LNPEP	0.374341	1.88052e-13	4.09744e-12	361	361
TAOK3	0.374305	1.89142e-13	4.11668e-12	361	361
SUV420H1	0.374133	1.94367e-13	4.21657e-12	361	361
MIER1	0.374094	1.95583e-13	4.23373e-12	361	361
TTBK2	0.374071	1.96293e-13	4.24449e-12	361	361
CHD8	0.374026	1.9772e-13	4.26608e-12	361	361
USP46	0.373903	2.0162e-13	4.34083e-12	361	361
CUL2	0.373734	2.07096e-13	4.4443e-12	361	361
ZNF708	0.373684	2.08728e-13	4.47451e-12	361	361
GNA11	0.373674	2.09068e-13	4.47697e-12	361	361
ZUFSP	0.373599	2.11569e-13	4.52568e-12	361	361
C9orf102	0.37348	2.15584e-13	4.60661e-12	361	361
HECTD1	0.373438	2.1702e-13	4.63232e-12	361	361
PRRC1	0.373372	2.19319e-13	4.67639e-12	361	361
PAPD4	0.373358	2.19793e-13	4.68147e-12	361	361
CAB39	0.373342	2.20359e-13	4.6835e-12	361	361
MYCBP2	0.373303	2.21729e-13	4.7026e-12	361	361
WISP1	0.373047	2.30899e-13	4.88667e-12	361	353
XPO1	0.37294	2.34835e-13	4.95944e-12	361	361
PRPF4B	0.372741	2.42315e-13	5.11197e-12	361	361
LDLRAD3	0.372592	2.48087e-13	5.22821e-12	361	356
SERINC1	0.37254	2.5012e-13	5.26548e-12	361	361
PAQR3	0.372439	2.54144e-13	5.34454e-12	361	360
SMAD2	0.372308	2.59481e-13	5.44526e-12	361	361
NCRNA00120	0.372279	2.60638e-13	5.4638e-12	361	343
GPR176	0.372041	2.70626e-13	5.66722e-12	361	355
TNPO3	0.371939	2.75013e-13	5.75303e-12	361	361
CDK12	0.371876	2.77738e-13	5.80394e-12	361	361
ZNF800	0.371743	2.83649e-13	5.92125e-12	361	361
KIAA0240	0.371687	2.86124e-13	5.96043e-12	361	361
USP28	0.371679	2.86502e-13	5.96205e-12	361	361
RPL13P5	0.371652	2.87704e-13	5.98082e-12	361	357
ROD1	0.371641	2.88206e-13	5.98501e-12	361	361
44085	0.371468	2.96157e-13	6.13733e-12	361	361
GOLGA4	0.371424	2.98215e-13	6.17355e-12	361	361
NEU3	0.371375	3.00528e-13	6.21497e-12	361	360
CUL5	0.371144	3.11652e-13	6.43832e-12	361	361
ITGA4	0.371066	3.15489e-13	6.51084e-12	361	361
CXorf38	0.370991	3.19247e-13	6.58159e-12	361	361
TMPPE	0.370959	3.20832e-13	6.60742e-12	361	361
TMEM65	0.370934	3.22127e-13	6.62723e-12	361	361
CCAR1	0.370693	3.34527e-13	6.86108e-12	361	361
NCK1	0.370625	3.3813e-13	6.92073e-12	361	361
BAZ2A	0.370544	3.42412e-13	6.99398e-12	361	361
IKZF3	0.370459	3.47002e-13	7.08048e-12	361	305
B3GNT2	0.370425	3.48892e-13	7.11176e-12	361	361
C1orf109	0.370231	3.59662e-13	7.3163e-12	361	361
LOC641298	0.370075	3.68527e-13	7.48899e-12	361	332
MAP4K3	0.369918	3.77695e-13	7.66747e-12	361	361
LRRC58	0.369908	3.78301e-13	7.67195e-12	361	361
USP48	0.369642	3.94339e-13	7.98096e-12	361	361
CD84	0.369617	3.9588e-13	8.00401e-12	361	360
C14orf145	0.369545	4.00396e-13	8.0871e-12	361	360
ATAD2B	0.369395	4.09893e-13	8.27054e-12	361	361
ZNF41	0.369203	4.22338e-13	8.5044e-12	361	361
WRN	0.369163	4.24992e-13	8.54058e-12	361	361
TMEM48	0.368983	4.37118e-13	8.75774e-12	361	361
GCNT4	0.368946	4.39606e-13	8.79874e-12	361	360
ZNF516	0.368782	4.50995e-13	9.00859e-12	361	361
CASP8	0.368715	4.55771e-13	9.08576e-12	361	361
YIPF5	0.36868	4.5821e-13	9.12525e-12	361	361
MDN1	0.368615	4.62921e-13	9.20986e-12	361	361
LUZP6	0.368547	4.67831e-13	9.29825e-12	361	361
SGK269	0.368538	4.68458e-13	9.30144e-12	361	361
PLEKHA7	0.368303	4.85908e-13	9.61915e-12	361	361
SAMHD1	0.368181	4.9528e-13	9.79494e-12	361	361
TCERG1	0.368117	5.00221e-13	9.88283e-12	361	361
DMXL2	0.368005	5.08956e-13	1.00355e-11	361	361
CAPZA1	0.367835	5.2264e-13	1.02951e-11	361	361
GOLGA5	0.367815	5.24225e-13	1.03161e-11	361	361
TWF1	0.367789	5.26349e-13	1.03375e-11	361	361
FAM199X	0.367725	5.31634e-13	1.04282e-11	361	361
CEP290	0.367713	5.32633e-13	1.04301e-11	361	361
VPS35	0.367683	5.35124e-13	1.04583e-11	361	361
CDC27	0.3673	5.67817e-13	1.10647e-11	361	361
CSF1	0.367282	5.69436e-13	1.10757e-11	361	361
PI4KA	0.367281	5.69495e-13	1.10757e-11	361	361
RDX	0.367091	5.86518e-13	1.13734e-11	361	361
ZNF91	0.367084	5.87177e-13	1.13751e-11	361	361
CNOT6	0.366976	5.97056e-13	1.15553e-11	361	361
SYNJ1	0.366728	6.20436e-13	1.19961e-11	361	361
ZNF93	0.366702	6.22966e-13	1.20333e-11	361	356
ZNF619	0.366482	6.4448e-13	1.24368e-11	361	361
C17orf71	0.366349	6.57891e-13	1.26834e-11	361	361
SUPT16H	0.366308	6.62099e-13	1.2749e-11	361	361
WDR20	0.366273	6.65689e-13	1.27965e-11	361	361
RHBDD1	0.366157	6.77708e-13	1.3015e-11	361	361
CDKL1	0.365882	7.07069e-13	1.35397e-11	361	337
ZNF407	0.365853	7.10221e-13	1.35783e-11	361	361
KIAA0754	0.365851	7.10449e-13	1.35783e-11	361	360
RGPD3	0.36575	7.21625e-13	1.37787e-11	361	361
MLL5	0.36564	7.34027e-13	1.40021e-11	361	361
SLMAP	0.365599	7.38697e-13	1.40777e-11	361	361
MUDENG	0.365561	7.4295e-13	1.41323e-11	361	361
NF1	0.365561	7.42983e-13	1.41323e-11	361	361
CORO1C	0.365518	7.47926e-13	1.42127e-11	361	361
NR2F2	0.365489	7.51317e-13	1.42636e-11	361	361
RPS6KA3	0.365475	7.52874e-13	1.42795e-11	361	361
ZNF148	0.365407	7.6086e-13	1.44172e-11	361	361
ZNF551	0.365274	7.76609e-13	1.46877e-11	361	359
CTAGE1	0.365073	8.00994e-13	1.51202e-11	361	352
MFSD1	0.365064	8.02053e-13	1.51258e-11	361	361
PGM2	0.365056	8.03107e-13	1.51314e-11	361	361
SPRED2	0.364875	8.25696e-13	1.55423e-11	361	361
ZMYND11	0.364668	8.52436e-13	1.60153e-11	361	361
OAS3	0.364642	8.55874e-13	1.60496e-11	361	361
FKTN	0.364533	8.70248e-13	1.63039e-11	361	361
SLC39A10	0.364404	8.87626e-13	1.66138e-11	361	361
ARMC2	0.364389	8.89771e-13	1.66383e-11	361	361
PIP5K1A	0.364017	9.42045e-13	1.75335e-11	361	361
C5orf22	0.363985	9.46576e-13	1.76014e-11	361	361
ZNF420	0.363926	9.55143e-13	1.77441e-11	361	361
GPR174	0.363848	9.66664e-13	1.79414e-11	361	277
RSRC2	0.363701	9.88692e-13	1.83331e-11	361	361
HCFC2	0.363683	9.9141e-13	1.83664e-11	361	361
FNIP2	0.363609	1.00272e-12	1.85587e-11	361	361
SLC2A13	0.363297	1.05168e-12	1.94108e-11	361	361
OSMR	0.363253	1.05876e-12	1.95053e-11	361	361
ZMYM1	0.363216	1.06488e-12	1.95827e-11	361	361
IDE	0.363061	1.09041e-12	1.99958e-11	361	361
ARHGAP21	0.362915	1.1149e-12	2.04262e-11	361	361
ZNF532	0.362755	1.14254e-12	2.09134e-11	361	361
METTL14	0.362703	1.15156e-12	2.10591e-11	361	361
ASAP1	0.362648	1.16137e-12	2.1219e-11	361	361
ZNF92	0.362626	1.16515e-12	2.12686e-11	361	361
TNFAIP3	0.362161	1.25078e-12	2.27899e-11	361	361
CKAP2	0.362085	1.26534e-12	2.3034e-11	361	361
MED14	0.362066	1.26908e-12	2.30811e-11	361	361
TRAF3	0.361969	1.28786e-12	2.33799e-11	361	361
MLH3	0.361906	1.3004e-12	2.35861e-11	361	361
RCHY1	0.361899	1.30172e-12	2.35885e-11	361	361
C8orf37	0.361726	1.33634e-12	2.41719e-11	361	358
RUNDC2A	0.361687	1.34438e-12	2.42953e-11	361	347
HEATR5B	0.361193	1.44911e-12	2.61642e-11	361	361
P2RX7	0.361098	1.47015e-12	2.6472e-11	361	360
CDKN2AIP	0.360741	1.55206e-12	2.78462e-11	361	361
PRDM10	0.360653	1.57289e-12	2.81945e-11	361	361
ZNF710	0.360549	1.59776e-12	2.86145e-11	361	360
TMEM194A	0.36045	1.62186e-12	2.90201e-11	361	361
UCHL5	0.360381	1.639e-12	2.93005e-11	361	361
NR6A1	0.360289	1.66199e-12	2.96847e-11	361	355
DENND1B	0.360231	1.67669e-12	2.99078e-11	361	361
PPAT	0.360227	1.67748e-12	2.99078e-11	361	361
EIF2C4	0.360048	1.72353e-12	3.0674e-11	361	361
CDC42BPB	0.359708	1.81439e-12	3.22333e-11	361	361
KBTBD8	0.359668	1.82542e-12	3.23996e-11	361	360
STAG2	0.359662	1.827e-12	3.23996e-11	361	361
ZNF643	0.359615	1.84005e-12	3.26019e-11	361	360
C6orf150	0.359422	1.89443e-12	3.35356e-11	361	352
ERMP1	0.359404	1.89978e-12	3.36005e-11	361	361
KRR1	0.359371	1.90907e-12	3.37049e-11	361	361
ARID2	0.359303	1.92872e-12	3.40216e-11	361	361
C13orf31	0.359288	1.93323e-12	3.4071e-11	361	361
CYSLTR2	0.35924	1.94736e-12	3.42741e-11	361	320
LCA5	0.359237	1.9482e-12	3.42741e-11	361	359
MYOF	0.359182	1.96419e-12	3.45251e-11	361	361
YY2	0.359074	1.99649e-12	3.5e-11	361	336
MBIP	0.359041	2.00652e-12	3.5145e-11	361	361
KDM1B	0.35891	2.04636e-12	3.58113e-11	361	361
WDFY1	0.358885	2.0541e-12	3.59152e-11	361	361
ZNF699	0.358696	2.11341e-12	3.68873e-11	361	322
FAM114A1	0.358658	2.12571e-12	3.70696e-11	361	361
PLDN	0.358426	2.20118e-12	3.83521e-11	361	361
CTNND1	0.358351	2.22591e-12	3.87491e-11	361	361
CHM	0.358342	2.22913e-12	3.87713e-11	361	361
C5orf24	0.358286	2.2479e-12	3.90636e-11	361	361
DBR1	0.358267	2.25433e-12	3.91411e-11	361	361
SLC30A5	0.358211	2.27332e-12	3.94366e-11	361	361
TET3	0.358199	2.27731e-12	3.94714e-11	361	361
ARID1A	0.358181	2.28369e-12	3.95476e-11	361	361
RNF19B	0.358169	2.28767e-12	3.95821e-11	361	361
SMC1A	0.358156	2.29223e-12	3.95922e-11	361	361
SSH1	0.358138	2.29846e-12	3.96654e-11	361	361
COPB2	0.358115	2.30632e-12	3.97665e-11	361	361
SESTD1	0.35798	2.35355e-12	4.05107e-11	361	361
VIPAR	0.35785	2.40008e-12	4.1276e-11	361	361
MAP3K9	0.357778	2.42585e-12	4.16831e-11	361	361
NUP205	0.35773	2.44359e-12	4.19519e-11	361	361
CD164	0.357598	2.49243e-12	4.26799e-11	361	361
HIVEP1	0.357551	2.50994e-12	4.29021e-11	361	361
MTMR6	0.357546	2.51187e-12	4.29021e-11	361	361
LOC100170939	0.357514	2.52386e-12	4.307e-11	361	345
SMARCAD1	0.357508	2.52633e-12	4.30752e-11	361	361
GNL3L	0.35739	2.57131e-12	4.37673e-11	361	361
PRKAA1	0.357256	2.62329e-12	4.45769e-11	361	361
C19orf55	0.357256	2.62335e-12	4.45769e-11	361	361
ZBTB6	0.357226	2.63531e-12	4.47418e-11	361	361
MPHOSPH8	0.357111	2.68091e-12	4.54773e-11	361	361
WDR82	0.356923	2.75738e-12	4.67347e-11	361	361
SPOPL	0.356841	2.79151e-12	4.72327e-11	361	361
TNFRSF10A	0.356746	2.83148e-12	4.78684e-11	361	360
APOOL	0.356689	2.8557e-12	4.82369e-11	361	361
LOC220429	0.356667	2.8651e-12	4.83547e-11	361	335
SLC7A6OS	0.356394	2.98391e-12	5.02746e-11	361	359
ASH1L	0.356366	2.99657e-12	5.04452e-11	361	361
MMP12	0.356335	3.01048e-12	5.06054e-11	361	295
EIF2AK2	0.356334	3.01117e-12	5.06054e-11	361	361
ANO6	0.356114	3.11123e-12	5.22429e-11	361	361
ABHD3	0.356108	3.11406e-12	5.22465e-11	361	361
DOCK1	0.355962	3.1825e-12	5.33049e-11	361	361
AP4E1	0.355806	3.25761e-12	5.44443e-11	361	361
ZNF146	0.355804	3.25873e-12	5.44443e-11	361	361
PRKDC	0.35574	3.28956e-12	5.49133e-11	361	361
SLC35E3	0.355673	3.32278e-12	5.54215e-11	361	361
TAF3	0.35561	3.35425e-12	5.58994e-11	361	361
DAAM1	0.35558	3.36885e-12	5.60958e-11	361	361
FAM91A1	0.355404	3.45838e-12	5.75386e-11	361	361
CNNM4	0.355321	3.50149e-12	5.82072e-11	361	361
INO80	0.355314	3.50486e-12	5.82147e-11	361	361
NRAS	0.355304	3.5105e-12	5.82596e-11	361	361
TMEM38B	0.35522	3.55425e-12	5.89127e-11	361	361
PCNX	0.355217	3.55576e-12	5.89127e-11	361	361
THOC2	0.354899	3.72789e-12	6.16619e-11	361	361
SECISBP2L	0.35486	3.74936e-12	6.19656e-11	361	361
PDPK1	0.354853	3.75369e-12	6.19856e-11	361	361
XPOT	0.354733	3.82118e-12	6.29956e-11	361	361
DDX46	0.354714	3.8317e-12	6.3117e-11	361	361
ZNF460	0.354686	3.84773e-12	6.33286e-11	361	361
ZNF702P	0.354456	3.98124e-12	6.54178e-11	361	350
CPD	0.354407	4.01019e-12	6.58392e-11	361	361
SMEK1	0.35426	4.09824e-12	6.7174e-11	361	361
MAN1A2	0.354248	4.10568e-12	6.72407e-11	361	361
SLC26A2	0.354162	4.15843e-12	6.80486e-11	361	361
FLJ10213	0.353612	4.51073e-12	7.36321e-11	361	330
ANKRD17	0.353514	4.57645e-12	7.44523e-11	361	361
KPNA4	0.353492	4.59198e-12	7.45915e-11	361	361
ZEB1	0.353438	4.62878e-12	7.5128e-11	361	361
CLASP2	0.353214	4.7842e-12	7.75874e-11	361	361
FIP1L1	0.353064	4.89085e-12	7.91238e-11	361	361
MAML2	0.353058	4.89549e-12	7.91345e-11	361	360
ERN1	0.35303	4.91542e-12	7.93921e-11	361	361
DPH3B	0.352901	5.01026e-12	8.08585e-11	361	344
SLC4A7	0.352774	5.10451e-12	8.21797e-11	361	361
RNF115	0.352765	5.11156e-12	8.22267e-11	361	361
C14orf33	0.352662	5.18998e-12	8.34208e-11	361	361
FBXL3	0.352564	5.26514e-12	8.44926e-11	361	361
FBXL4	0.35245	5.35444e-12	8.58564e-11	361	361
RANBP2	0.352365	5.42146e-12	8.68612e-11	361	361
TBC1D12	0.352299	5.47465e-12	8.76429e-11	361	361
QTRTD1	0.352102	5.63533e-12	9.01427e-11	361	361
MGA	0.35208	5.65418e-12	9.03716e-11	361	361
CKAP2L	0.352044	5.68372e-12	9.07709e-11	361	360
ZNF37A	0.351983	5.73462e-12	9.15104e-11	361	361
LPP	0.351651	6.02146e-12	9.58429e-11	361	361
KIAA1958	0.351632	6.03833e-12	9.59724e-11	361	360
GPR157	0.351554	6.10798e-12	9.69246e-11	361	352
APC	0.351312	6.3282e-12	1.00293e-10	361	361
CAP1	0.35131	6.33033e-12	1.00293e-10	361	361
PAK2	0.351244	6.39225e-12	1.01194e-10	361	361
PABPC3	0.351178	6.4545e-12	1.02098e-10	361	361
ZBTB41	0.351113	6.51546e-12	1.0298e-10	361	361
ATG2B	0.351084	6.54388e-12	1.03348e-10	361	361
WBP11P1	0.351042	6.5838e-12	1.03896e-10	361	347
RUFY2	0.350917	6.70614e-12	1.05575e-10	361	361
ADAM9	0.3509	6.72194e-12	1.05741e-10	361	361
TNKS2	0.350705	6.91733e-12	1.08728e-10	361	361
SOS1	0.35059	7.03428e-12	1.10479e-10	361	361
ARRDC3	0.350481	7.14695e-12	1.1216e-10	361	361
VEZT	0.350442	7.18822e-12	1.12719e-10	361	361
MCM4	0.350318	7.32002e-12	1.14696e-10	361	361
PTER	0.35023	7.41396e-12	1.16076e-10	361	361
LRRC37A4	0.350009	7.65695e-12	1.19692e-10	361	361
ACER2	0.349998	7.66973e-12	1.19798e-10	361	355
SNURF	0.349946	7.7279e-12	1.20612e-10	361	311
KIAA1430	0.349903	7.77731e-12	1.21288e-10	361	361
ATP2C1	0.349851	7.83614e-12	1.2211e-10	361	361
NCOA6	0.349776	7.92163e-12	1.23314e-10	361	361
CFLAR	0.349719	7.98781e-12	1.24182e-10	361	361
UTP14C	0.349562	8.17269e-12	1.26885e-10	361	361
PELI1	0.349561	8.17444e-12	1.26885e-10	361	361
SMNDC1	0.349529	8.21305e-12	1.27385e-10	361	361
FBXO5	0.349484	8.26632e-12	1.28112e-10	361	361
ZNF354B	0.349478	8.27429e-12	1.28136e-10	361	361
CBFB	0.349279	8.51725e-12	1.31796e-10	361	361
ACTN1	0.349169	8.6551e-12	1.33818e-10	361	361
NAIP	0.349144	8.68623e-12	1.34098e-10	361	359
RICTOR	0.349112	8.72638e-12	1.34613e-10	361	361
MIPOL1	0.348827	9.09565e-12	1.39992e-10	361	361
HIATL1	0.348793	9.14085e-12	1.40571e-10	361	361
SNAPC3	0.348702	9.26203e-12	1.42325e-10	361	361
PTPN11	0.348678	9.29427e-12	1.4271e-10	361	361
LRRC40	0.348458	9.5966e-12	1.47126e-10	361	361
MAML1	0.348195	9.96969e-12	1.52611e-10	361	361
HIVEP2	0.348165	1.00125e-11	1.53149e-10	361	361
ARL6IP6	0.348015	1.02333e-11	1.56285e-10	361	361
43891	0.347995	1.02636e-11	1.56628e-10	361	357
KPNB1	0.347951	1.03291e-11	1.57507e-10	361	361
CTTNBP2NL	0.347906	1.0396e-11	1.58405e-10	361	361
C14orf49	0.347894	1.04144e-11	1.58565e-10	361	361
DCUN1D1	0.347768	1.06057e-11	1.61231e-10	361	361
BMP2K	0.347704	1.0704e-11	1.62601e-10	361	361
DLGAP5	0.347615	1.08433e-11	1.64467e-10	361	361
JMJD1C	0.347212	1.14947e-11	1.73949e-10	361	361
KIAA1632	0.347202	1.15112e-11	1.74066e-10	361	361
ZNF280D	0.347159	1.15827e-11	1.74882e-10	361	361
CANX	0.347069	1.17338e-11	1.77029e-10	361	361
USP1	0.346935	1.19633e-11	1.80219e-10	361	361
INTS4L1	0.346873	1.20715e-11	1.81573e-10	361	357
GON4L	0.346652	1.24611e-11	1.87292e-10	361	361
FYTTD1	0.34654	1.26647e-11	1.90209e-10	361	361
GTF2H1	0.34647	1.27941e-11	1.92007e-10	361	361
METAP1	0.346401	1.29212e-11	1.9377e-10	361	361
MYH9	0.346362	1.29934e-11	1.94706e-10	361	361
SART3	0.346152	1.33925e-11	2.00083e-10	361	361
TMED2	0.345921	1.38447e-11	2.06685e-10	361	361
ZNF567	0.345861	1.3966e-11	2.08339e-10	361	360
C20orf177	0.345718	1.4255e-11	2.12174e-10	361	360
KIAA0494	0.345625	1.44478e-11	2.14883e-10	361	361
ZMIZ1	0.345471	1.47699e-11	2.19346e-10	361	361
CCNG2	0.345393	1.49359e-11	2.2148e-10	361	361
KIAA1704	0.34532	1.50951e-11	2.23675e-10	361	361
TP53BP1	0.345257	1.52323e-11	2.25457e-10	361	361
B4GALT5	0.345253	1.52399e-11	2.25457e-10	361	361
PWWP2A	0.345162	1.54399e-11	2.27988e-10	361	361
NPC1	0.345108	1.55593e-11	2.29418e-10	361	361
CLINT1	0.345107	1.55633e-11	2.29418e-10	361	361
SLFN11	0.345036	1.57228e-11	2.31597e-10	361	361
ZBTB25	0.344937	1.59461e-11	2.34713e-10	361	361
GRINL1A	0.344757	1.63632e-11	2.40319e-10	361	361
ZNF280C	0.344705	1.64852e-11	2.41933e-10	361	360
CLIP1	0.344633	1.6656e-11	2.4408e-10	361	361
CXorf56	0.344586	1.67684e-11	2.45366e-10	361	359
ARL13B	0.344443	1.71143e-11	2.50244e-10	361	361
CCDC163P	0.344337	1.73764e-11	2.53703e-10	361	342
RFX3	0.344302	1.74635e-11	2.54788e-10	361	358
BBS10	0.344233	1.76377e-11	2.5714e-10	361	361
FBXW11	0.344113	1.79421e-11	2.61006e-10	361	361
KIAA2026	0.344027	1.81638e-11	2.64038e-10	361	361
KIF16B	0.344	1.82356e-11	2.64888e-10	361	361
ZNF318	0.343976	1.8298e-11	2.65407e-10	361	361
YEATS2	0.343824	1.86976e-11	2.71007e-10	361	361
PARG	0.343814	1.87264e-11	2.71227e-10	361	361
PNRC2	0.343631	1.92208e-11	2.78185e-10	361	361
NBPF14	0.343621	1.92481e-11	2.78377e-10	361	361
FAM135A	0.343612	1.92729e-11	2.78533e-10	361	361
CHD9	0.343604	1.92947e-11	2.78647e-10	361	361
DCAF5	0.343502	1.95776e-11	2.82527e-10	361	361
ZNF484	0.343461	1.96933e-11	2.83786e-10	361	361
ATP8B1	0.343338	2.00416e-11	2.88596e-10	361	361
CXADR	0.343209	2.04117e-11	2.93077e-10	361	360
RPAP3	0.343202	2.04328e-11	2.93086e-10	361	361
ECT2	0.343118	2.06777e-11	2.96257e-10	361	361
TUBGCP4	0.343056	2.08629e-11	2.98695e-10	361	361
BCL2L2	0.342946	2.1191e-11	3.02818e-10	361	361
SEC31A	0.342881	2.13886e-11	3.05343e-10	361	361
L2HGDH	0.342797	2.16446e-11	3.08776e-10	361	361
C3orf64	0.342648	2.21078e-11	3.14827e-10	361	361
MTX3	0.342594	2.22789e-11	3.16918e-10	361	361
ANXA2P2	0.342559	2.239e-11	3.1827e-10	361	361
DCLRE1B	0.342537	2.24621e-11	3.19067e-10	361	361
RPS6KA5	0.342351	2.30628e-11	3.26901e-10	361	359
MED1	0.342214	2.3516e-11	3.33088e-10	361	361
SPRED1	0.342124	2.38171e-11	3.37113e-10	361	361
PLEKHF2	0.342001	2.42364e-11	3.4256e-10	361	361
TANC1	0.341828	2.48403e-11	3.50598e-10	361	361
FGD6	0.341779	2.50131e-11	3.52787e-10	361	361
SF3A1	0.341696	2.5308e-11	3.56694e-10	361	361
CRYBG3	0.341676	2.53809e-11	3.57468e-10	361	356
TOPBP1	0.341631	2.55435e-11	3.59504e-10	361	361
SMC4	0.341499	2.60255e-11	3.65371e-10	361	361
PRPF39	0.341495	2.60385e-11	3.65371e-10	361	361
CDC40	0.341491	2.60521e-11	3.65371e-10	361	361
RREB1	0.341413	2.63416e-11	3.68652e-10	361	361
NTN4	0.341359	2.65435e-11	3.71217e-10	361	361
FAM48A	0.341318	2.66998e-11	3.73142e-10	361	361
CDH11	0.341109	2.75007e-11	3.84064e-10	361	361
PDIA3P	0.341049	2.77333e-11	3.86996e-10	361	361
CEP110	0.341045	2.77495e-11	3.86996e-10	361	361
ELMO2	0.340763	2.88782e-11	4.01563e-10	361	361
RC3H2	0.340759	2.88948e-11	4.01563e-10	361	361
ZNF654	0.340648	2.93506e-11	4.07613e-10	361	361
NUP160	0.340545	2.97813e-11	4.13307e-10	361	361
BTN2A1	0.340447	3.01958e-11	4.18767e-10	361	361
CHD6	0.340412	3.03428e-11	4.20513e-10	361	361
HSP90AB2P	0.340326	3.07163e-11	4.25254e-10	361	361
KIF21A	0.340246	3.10611e-11	4.29571e-10	361	361
TPR	0.340211	3.12171e-11	4.31429e-10	361	361
BMPR2	0.340171	3.13909e-11	4.3353e-10	361	361
INO80D	0.340155	3.14621e-11	4.34211e-10	361	361
CYFIP1	0.340092	3.17456e-11	4.37821e-10	361	361
ZNF195	0.339932	3.24695e-11	4.46568e-10	361	361
RAD50	0.3398	3.30779e-11	4.54308e-10	361	361
NUDT21	0.339766	3.32339e-11	4.56136e-10	361	361
ZNF28	0.339663	3.37195e-11	4.62482e-10	361	359
RYK	0.339601	3.40171e-11	4.65922e-10	361	361
SPAG9	0.339586	3.4088e-11	4.66572e-10	361	361
RNF138	0.339573	3.41483e-11	4.67052e-10	361	361
RALBP1	0.339564	3.41953e-11	4.67052e-10	361	361
NAA15	0.33956	3.42104e-11	4.67052e-10	361	361
PALB2	0.339554	3.42392e-11	4.67052e-10	361	361
PREPL	0.339554	3.42403e-11	4.67052e-10	361	361
USP32	0.339498	3.45101e-11	4.70409e-10	361	361
TMED7	0.339436	3.48157e-11	4.74251e-10	361	361
HFE	0.339384	3.50711e-11	4.77077e-10	361	361
ZKSCAN3	0.339366	3.51599e-11	4.77958e-10	361	361
PHF3	0.339355	3.52105e-11	4.7832e-10	361	361
TSTD2	0.339156	3.6212e-11	4.9092e-10	361	361
ENTPD5	0.339001	3.70069e-11	5.01355e-10	361	361
PTPRG	0.338983	3.71031e-11	5.01635e-10	361	361
CUEDC1	0.33897	3.71699e-11	5.02197e-10	361	361
FRMD6	0.338951	3.72653e-11	5.03145e-10	361	361
ATF7	0.338897	3.75531e-11	5.06344e-10	361	361
UBR7	0.338889	3.75932e-11	5.06542e-10	361	361
DARS	0.33882	3.79588e-11	5.11122e-10	361	361
STYX	0.338704	3.85827e-11	5.19171e-10	361	361
HLTF	0.338505	3.96735e-11	5.3313e-10	361	361
WDFY3	0.33849	3.9756e-11	5.33878e-10	361	361
AEBP2	0.338356	4.05069e-11	5.42499e-10	361	361
LYSMD3	0.338319	4.07185e-11	5.44965e-10	361	361
INTS4L2	0.338173	4.15619e-11	5.55507e-10	361	336
YAP1	0.338119	4.18724e-11	5.59281e-10	361	361
EIF3C	0.338107	4.19438e-11	5.5986e-10	361	324
SPIN4	0.338004	4.25522e-11	5.6722e-10	361	361
C1orf83	0.337896	4.31998e-11	5.75467e-10	361	361
APPBP2	0.337834	4.3579e-11	5.8013e-10	361	361
C1orf124	0.337764	4.40037e-11	5.85394e-10	361	361
MYST4	0.337705	4.43721e-11	5.89507e-10	361	361
PDP2	0.337612	4.49486e-11	5.96767e-10	361	361
GABPB1	0.337588	4.5101e-11	5.98392e-10	361	361
WEE1	0.337576	4.51785e-11	5.98623e-10	361	361
RAB30	0.337489	4.57308e-11	6.05538e-10	361	361
AGAP1	0.337429	4.61137e-11	6.10202e-10	361	361
RPRD1A	0.337269	4.71511e-11	6.23516e-10	361	361
SASH1	0.337245	4.73113e-11	6.25219e-10	361	361
CSNK1G1	0.337208	4.75554e-11	6.27196e-10	361	361
KIAA0528	0.337195	4.76409e-11	6.27907e-10	361	361
LOC440354	0.337185	4.77113e-11	6.2842e-10	361	360
USP8	0.337037	4.87054e-11	6.40242e-10	361	361
SPIN1	0.337008	4.88988e-11	6.42361e-10	361	361
BAT2L2	0.336986	4.90508e-11	6.43934e-10	361	361
BICC1	0.336962	4.92116e-11	6.45619e-10	361	333
HSP90AA1	0.336952	4.92808e-11	6.46101e-10	361	361
SLTM	0.336903	4.96228e-11	6.49729e-10	361	361
EAF1	0.336872	4.98355e-11	6.52085e-10	361	361
POLR1A	0.33664	5.14676e-11	6.72557e-10	361	361
NHSL2	0.336616	5.16428e-11	6.74404e-10	361	340
PTPRE	0.336601	5.17524e-11	6.75392e-10	361	361
IARS	0.336529	5.22735e-11	6.81747e-10	361	361
ZNF704	0.336422	5.30527e-11	6.91004e-10	361	358
MAP2K1	0.336407	5.31667e-11	6.92035e-10	361	361
ATP6V1A	0.336193	5.47692e-11	7.12429e-10	361	361
CCDC21	0.336114	5.53734e-11	7.19348e-10	361	361
SNORD116-4	0.335951	5.66426e-11	7.34829e-10	361	246
SMAD5	0.335947	5.66758e-11	7.34829e-10	361	361
TRUB1	0.335921	5.68823e-11	7.37028e-10	361	361
PTPRA	0.335851	5.74328e-11	7.42408e-10	361	361
ZNF611	0.335851	5.74382e-11	7.42408e-10	361	359
FNDC3A	0.335849	5.74467e-11	7.42408e-10	361	361
HECTD2	0.335765	5.81232e-11	7.49206e-10	361	361
SLC8A1	0.335739	5.83343e-11	7.5144e-10	361	361
LOC100133991	0.335696	5.86787e-11	7.55388e-10	361	331
MBP	0.33557	5.97129e-11	7.68206e-10	361	361
LOC144438	0.335532	6.003e-11	7.71787e-10	361	361
RALGAPB	0.335451	6.07133e-11	7.79565e-10	361	361
POTEF	0.335372	6.13779e-11	7.87449e-10	361	346
PIK3C3	0.335369	6.14064e-11	7.87449e-10	361	361
ETNK1	0.335305	6.19471e-11	7.93871e-10	361	361
GFM1	0.33523	6.25952e-11	8.01146e-10	361	361
OTUD6B	0.335202	6.28415e-11	8.03782e-10	361	361
C6orf27	0.334972	6.48718e-11	8.28156e-10	361	360
CUL4A	0.334958	6.49994e-11	8.29062e-10	361	361
FMN1	0.334955	6.50261e-11	8.29062e-10	361	258
ITGB3	0.334873	6.57628e-11	8.37918e-10	361	360
MORF4	0.334862	6.58701e-11	8.38749e-10	361	327
SEC24A	0.334785	6.65731e-11	8.47158e-10	361	361
TTC17	0.334683	6.75124e-11	8.58563e-10	361	361
ZNF366	0.334485	6.93915e-11	8.81492e-10	361	341
MLL	0.334481	6.94222e-11	8.81492e-10	361	361
LOC728323	0.334479	6.94482e-11	8.81492e-10	361	351
DNMT1	0.334425	6.99688e-11	8.87534e-10	361	361
ZNF25	0.334332	7.08726e-11	8.98427e-10	361	361
PCDHGB7	0.334235	7.18188e-11	9.09841e-10	361	341
SUSD1	0.334073	7.34472e-11	9.29289e-10	361	361
HERC3	0.334056	7.36132e-11	9.30799e-10	361	361
MIER3	0.333812	7.61328e-11	9.61757e-10	361	361
ISG20L2	0.33381	7.61582e-11	9.61757e-10	361	361
ARFIP1	0.33373	7.70014e-11	9.71173e-10	361	361
KIAA0284	0.333646	7.7897e-11	9.81847e-10	361	361
FEM1B	0.333626	7.81116e-11	9.83307e-10	361	361
KIAA0776	0.333452	8.00016e-11	1.00646e-09	361	361
MLL2	0.333308	8.15979e-11	1.0259e-09	361	361
SIRPB2	0.333303	8.16591e-11	1.02602e-09	361	352
SOAT1	0.33321	8.27089e-11	1.03855e-09	361	361
ATF7IP	0.332961	8.55873e-11	1.07199e-09	361	361
POLI	0.332927	8.59845e-11	1.07629e-09	361	361
TRIP12	0.332855	8.68452e-11	1.0857e-09	361	361
CDC42SE1	0.33282	8.72614e-11	1.09022e-09	361	361
KIAA1737	0.332799	8.75146e-11	1.0927e-09	361	361
SETX	0.332668	8.90971e-11	1.11037e-09	361	361
LOC595101	0.33246	9.16782e-11	1.14111e-09	361	351
UBE2Q2P1	0.332442	9.1908e-11	1.14325e-09	361	348
IFT81	0.332383	9.26461e-11	1.15172e-09	361	361
IL7R	0.332289	9.38541e-11	1.16551e-09	361	333
JAK1	0.332287	9.38732e-11	1.16551e-09	361	361
ADAMTS12	0.332226	9.46594e-11	1.17454e-09	361	348
ZFP106	0.332147	9.56954e-11	1.18666e-09	361	361
VEZF1	0.332121	9.60276e-11	1.19004e-09	361	361
ZNF616	0.331914	9.87877e-11	1.22348e-09	361	361
CCDC82	0.331774	1.00705e-10	1.2449e-09	361	361
CLSPN	0.33171	1.01588e-10	1.25504e-09	361	353
ZRANB3	0.331603	1.0308e-10	1.2719e-09	361	360
ZNHIT6	0.331579	1.03423e-10	1.27533e-09	361	361
VCPIP1	0.331525	1.04181e-10	1.28389e-09	361	361
CRAMP1L	0.331494	1.04634e-10	1.28868e-09	361	361
TSHZ1	0.331457	1.05161e-10	1.29436e-09	361	361
RSBN1	0.33122	1.08613e-10	1.33438e-09	361	361
ITGA8	0.331132	1.09927e-10	1.34969e-09	361	286
FKBP9L	0.331054	1.11097e-10	1.36238e-09	361	357
ZEB2	0.331047	1.11213e-10	1.36279e-09	361	361
SLC39A9	0.331028	1.115e-10	1.36479e-09	361	361
GIGYF2	0.331013	1.11731e-10	1.36678e-09	361	361
CNOT8	0.331008	1.11811e-10	1.36692e-09	361	361
ZNF644	0.330968	1.1241e-10	1.3734e-09	361	361
ACTR6	0.33092	1.13146e-10	1.38086e-09	361	361
SRBD1	0.33092	1.13159e-10	1.38086e-09	361	361
PARP4	0.330914	1.13249e-10	1.38111e-09	361	361
TTC30B	0.330794	1.15106e-10	1.40118e-09	361	360
TAB3	0.33064	1.17545e-10	1.43e-09	361	361
AP3B1	0.330511	1.19629e-10	1.45358e-09	361	361
NCAPD3	0.330506	1.19713e-10	1.45371e-09	361	361
WAPAL	0.330461	1.20449e-10	1.46087e-09	361	361
CSNK2A1	0.3304	1.21451e-10	1.47123e-09	361	361
EFTUD1	0.33033	1.22619e-10	1.48277e-09	361	361
TSC22D2	0.330317	1.2284e-10	1.48444e-09	361	361
RNF4	0.330303	1.23073e-10	1.48635e-09	361	361
USP34	0.330262	1.23763e-10	1.49378e-09	361	361
EIF4G3	0.330248	1.23991e-10	1.49563e-09	361	361
SAMD4B	0.330193	1.24926e-10	1.506e-09	361	361
WDR11	0.330168	1.25348e-10	1.51016e-09	361	361
FEZ2	0.329949	1.29138e-10	1.55301e-09	361	361
KLHL20	0.329899	1.3001e-10	1.56256e-09	361	361
KLF3	0.329878	1.30393e-10	1.5662e-09	361	361
SEL1L	0.329798	1.31807e-10	1.58129e-09	361	361
ALG10	0.329748	1.32698e-10	1.59006e-09	361	361
SNTB2	0.329727	1.33089e-10	1.59379e-09	361	361
ZBTB38	0.329494	1.37361e-10	1.64297e-09	361	361
RNFT1	0.329439	1.38388e-10	1.65327e-09	361	361
MYLIP	0.329343	1.40204e-10	1.67295e-09	361	361
CLTC	0.329224	1.4247e-10	1.69898e-09	361	361
PPFIA1	0.329168	1.43564e-10	1.71099e-09	361	361
C20orf94	0.329072	1.4544e-10	1.73094e-09	361	349
TOR1AIP2	0.329069	1.45498e-10	1.73094e-09	361	361
MYST2	0.328856	1.49757e-10	1.77967e-09	361	361
ZNF829	0.328855	1.49773e-10	1.77967e-09	361	319
NAA35	0.328739	1.52144e-10	1.80461e-09	361	361
C20orf194	0.328691	1.53129e-10	1.81522e-09	361	361
FRRS1	0.328496	1.57219e-10	1.86148e-09	361	361
TMEM106B	0.32848	1.57567e-10	1.86359e-09	361	361
SCG2	0.328479	1.57584e-10	1.86359e-09	361	298
UVRAG	0.328274	1.61999e-10	1.91395e-09	361	361
CDC42SE2	0.328273	1.62035e-10	1.91395e-09	361	361
LAX1	0.328263	1.62243e-10	1.91415e-09	361	353
LRP12	0.328241	1.62722e-10	1.91866e-09	361	361
TFAM	0.328049	1.67013e-10	1.96692e-09	361	361
SMCR8	0.327972	1.68735e-10	1.98386e-09	361	361
WWC2	0.327972	1.6875e-10	1.98386e-09	361	361
ZNF486	0.327896	1.70486e-10	2.00308e-09	361	320
CYSLTR1	0.327873	1.71023e-10	2.00821e-09	361	356
GCA	0.327835	1.7189e-10	2.0172e-09	361	361
HMBOX1	0.327795	1.72825e-10	2.02698e-09	361	361
COPA	0.327753	1.73811e-10	2.03734e-09	361	361
NBEAL1	0.327631	1.76689e-10	2.06865e-09	361	361
TRDMT1	0.327564	1.78283e-10	2.08608e-09	361	361
HNRNPF	0.327546	1.78719e-10	2.08995e-09	361	361
PBRM1	0.327423	1.81687e-10	2.12341e-09	361	361
CHD2	0.327355	1.83377e-10	2.14191e-09	361	361
PIGN	0.327258	1.85787e-10	2.16751e-09	361	361
GRAMD1B	0.327226	1.86569e-10	2.17536e-09	361	352
PTAFR	0.327163	1.88168e-10	2.19272e-09	361	360
ATXN1L	0.327062	1.90739e-10	2.22138e-09	361	361
JAK2	0.327052	1.90984e-10	2.2222e-09	361	361
VPS54	0.32705	1.91032e-10	2.2222e-09	361	361
CCDC88A	0.327043	1.91222e-10	2.22311e-09	361	361
MASTL	0.327035	1.91429e-10	2.22422e-09	361	361
PLS1	0.326911	1.94641e-10	2.26022e-09	361	360
SLC12A6	0.326894	1.95092e-10	2.26413e-09	361	361
SNAP23	0.326802	1.97513e-10	2.2909e-09	361	361
NUP107	0.326696	2.00338e-10	2.31962e-09	361	361
MED12	0.326635	2.02001e-10	2.3375e-09	361	361
CAMSAP1	0.326578	2.03536e-10	2.3539e-09	361	361
PTPRK	0.326443	2.07273e-10	2.39435e-09	361	361
UBE2W	0.326385	2.08877e-10	2.41147e-09	361	361
ZC3H14	0.32627	2.12132e-10	2.44621e-09	361	361
CCDC50	0.326264	2.12307e-10	2.44681e-09	361	361
FOXJ3	0.326147	2.15645e-10	2.48177e-09	361	361
OSTM1	0.326145	2.15714e-10	2.48177e-09	361	361
G3BP2	0.326079	2.17621e-10	2.50227e-09	361	361
WDR36	0.325994	2.20103e-10	2.52935e-09	361	361
SRRM1	0.32598	2.20534e-10	2.53284e-09	361	361
NCOA3	0.325884	2.2338e-10	2.56404e-09	361	361
RMI1	0.32582	2.25296e-10	2.58306e-09	361	361
PCDHGA11	0.325669	2.29903e-10	2.63285e-09	361	318
SMURF2	0.325608	2.31771e-10	2.65271e-09	361	361
UBA3	0.325519	2.34551e-10	2.68144e-09	361	361
MEX3B	0.325495	2.35299e-10	2.68691e-09	361	361
GPR34	0.325211	2.44402e-10	2.78447e-09	361	360
C1orf9	0.32516	2.46063e-10	2.8018e-09	361	361
ZSCAN20	0.325102	2.48e-10	2.82224e-09	361	361
OPA1	0.325095	2.48209e-10	2.82301e-09	361	361
NBPF9	0.325027	2.5047e-10	2.8471e-09	361	358
FUT11	0.325007	2.5116e-10	2.85331e-09	361	361
SP1	0.324923	2.53966e-10	2.88026e-09	361	361
TRIM23	0.3249	2.54754e-10	2.88754e-09	361	361
ZNF587	0.32486	2.56106e-10	2.90122e-09	361	361
MED17	0.324598	2.6522e-10	2.99765e-09	361	361
RNF145	0.324564	2.66408e-10	3.00936e-09	361	361
RSBN1L	0.324506	2.68498e-10	3.03126e-09	361	361
SGMS1	0.324485	2.69232e-10	3.03782e-09	361	361
AZIN1	0.324435	2.71028e-10	3.05463e-09	361	361
CEP192	0.324421	2.71549e-10	3.05704e-09	361	361
HMGN4	0.324396	2.7244e-10	3.06533e-09	361	361
GIT2	0.324247	2.77886e-10	3.12485e-09	361	361
RBM45	0.324046	2.85447e-10	3.20444e-09	361	361
SUZ12	0.324004	2.87042e-10	3.22054e-09	361	361
DUSP11	0.323993	2.87438e-10	3.22315e-09	361	361
MYO5A	0.323977	2.88055e-10	3.22826e-09	361	361
UHRF1BP1L	0.323857	2.92672e-10	3.27632e-09	361	361
ZC3H15	0.323817	2.94237e-10	3.29013e-09	361	361
TET2	0.32378	2.95681e-10	3.30443e-09	361	361
KLF7	0.323774	2.9595e-10	3.30557e-09	361	351
CASD1	0.32364	3.01239e-10	3.36215e-09	361	361
CLCN3	0.323637	3.01352e-10	3.36215e-09	361	361
TTLL5	0.323586	3.03414e-10	3.38325e-09	361	361
HNRNPUL2	0.323513	3.06366e-10	3.41426e-09	361	361
GPD2	0.323488	3.0739e-10	3.42375e-09	361	361
SEC24D	0.323456	3.08689e-10	3.43629e-09	361	361
SIN3A	0.323416	3.10315e-10	3.45247e-09	361	361
TMEM188	0.323254	3.17082e-10	3.52185e-09	361	361
SR140	0.323191	3.1973e-10	3.54537e-09	361	361
ENOPH1	0.323191	3.19733e-10	3.54537e-09	361	361
ZCCHC8	0.323076	3.24652e-10	3.59591e-09	361	361
AASDHPPT	0.323052	3.25667e-10	3.60514e-09	361	361
PLXNC1	0.323025	3.26832e-10	3.61604e-09	361	351
ZNF468	0.322813	3.36149e-10	3.71498e-09	361	361
FNTB	0.322691	3.416e-10	3.77104e-09	361	361
FGFR1OP2	0.322647	3.43591e-10	3.79092e-09	361	361
SP2	0.322542	3.48407e-10	3.8398e-09	361	361
NUP98	0.322317	3.58935e-10	3.94928e-09	361	361
PPP4R1	0.322269	3.61196e-10	3.97196e-09	361	361
ABCB10	0.322252	3.61991e-10	3.97851e-09	361	361
MYO18A	0.322238	3.62683e-10	3.98392e-09	361	361
ASAH2B	0.322174	3.65776e-10	4.01567e-09	361	308
ZNF333	0.322082	3.7021e-10	4.05987e-09	361	361
C13orf23	0.321978	3.75325e-10	4.1137e-09	361	361
IMPACT	0.321959	3.76272e-10	4.12182e-09	361	361
BTC	0.321954	3.76543e-10	4.12251e-09	361	284
TNRC6B	0.321879	3.80276e-10	4.16109e-09	361	361
PIP4K2A	0.321822	3.83147e-10	4.18791e-09	361	361
CPNE3	0.321672	3.90788e-10	4.26909e-09	361	361
MSH2	0.321652	3.91841e-10	4.27824e-09	361	361
RFC3	0.321611	3.93932e-10	4.29872e-09	361	361
PKN2	0.32117	4.17498e-10	4.5484e-09	361	361
YIPF6	0.321158	4.18172e-10	4.55103e-09	361	361
SDAD1	0.321157	4.18197e-10	4.55103e-09	361	361
TBC1D5	0.321101	4.21278e-10	4.58206e-09	361	361
GXYLT1	0.321093	4.21733e-10	4.58395e-09	361	361
TLR6	0.321035	4.2495e-10	4.61444e-09	361	350
KIF20B	0.321018	4.25902e-10	4.62225e-09	361	361
GALNT4	0.320959	4.2925e-10	4.65605e-09	361	361
RCN2	0.32078	4.39454e-10	4.75896e-09	361	361
SAMD9	0.320725	4.42659e-10	4.79106e-09	361	361
KIAA2018	0.320692	4.44577e-10	4.80921e-09	361	361
GPR20	0.32051	4.5533e-10	4.92018e-09	361	242
ANP32E	0.32046	4.58298e-10	4.94957e-09	361	361
POLR2A	0.320416	4.6093e-10	4.97528e-09	361	361
CD200	0.320412	4.61179e-10	4.97528e-09	361	361
ZNF776	0.320299	4.68103e-10	5.04725e-09	361	361
ZSCAN12	0.32017	4.76055e-10	5.13022e-09	361	361
TFEC	0.320031	4.84785e-10	5.21583e-09	361	360
CLIC4	0.319996	4.87055e-10	5.2346e-09	361	361
GATSL1	0.31975	5.02968e-10	5.39979e-09	361	341
OSBPL3	0.319724	5.04714e-10	5.4127e-09	361	361
KLRAQ1	0.319698	5.06408e-10	5.42502e-09	361	361
SETD2	0.319684	5.07362e-10	5.43232e-09	361	361
CACNA2D1	0.319628	5.11074e-10	5.46912e-09	361	247
MGAT4A	0.319579	5.14382e-10	5.49567e-09	361	361
ADSS	0.319558	5.15741e-10	5.5054e-09	361	361
EXOC2	0.319557	5.15846e-10	5.5054e-09	361	361
PANK3	0.319527	5.17856e-10	5.52389e-09	361	361
TADA2A	0.319305	5.33132e-10	5.67791e-09	361	361
ZNF441	0.319283	5.34633e-10	5.69065e-09	361	361
TECPR1	0.319265	5.35926e-10	5.70138e-09	361	361
SKIV2L2	0.319205	5.40138e-10	5.74311e-09	361	361
AZI2	0.319193	5.40994e-10	5.74914e-09	361	361
ANKIB1	0.319167	5.428e-10	5.76218e-09	361	361
DDR2	0.319021	5.53259e-10	5.87009e-09	361	356
ASB16	0.319014	5.53741e-10	5.87208e-09	361	355
LOC100132111	0.318977	5.56418e-10	5.89732e-09	361	347
FAM114A2	0.318936	5.59431e-10	5.9261e-09	361	361
SETD5	0.31887	5.64257e-10	5.9677e-09	361	361
ZNF701	0.31881	5.68652e-10	6.01099e-09	361	358
RAPGEF1	0.318737	5.74122e-10	6.06559e-09	361	361
ZNF792	0.318594	5.84938e-10	6.17331e-09	361	361
LMBRD1	0.318542	5.88883e-10	6.21165e-09	361	361
C22orf30	0.318319	6.06217e-10	6.38435e-09	361	361
KCTD7	0.318219	6.14183e-10	6.46483e-09	361	361
TAGAP	0.318197	6.15978e-10	6.47688e-09	361	361
SMC2	0.318161	6.18809e-10	6.50321e-09	361	361
ALG10B	0.318144	6.20193e-10	6.51088e-09	361	361
UTP23	0.318105	6.23368e-10	6.54077e-09	361	361
UGGT2	0.317991	6.32675e-10	6.63492e-09	361	361
POC1B	0.317941	6.36764e-10	6.67078e-09	361	361
LYN	0.317936	6.37199e-10	6.67183e-09	361	361
GPR82	0.317874	6.42322e-10	6.72194e-09	361	300
ZXDA	0.317828	6.46242e-10	6.75231e-09	361	359
LOC387646	0.317767	6.51313e-10	6.80173e-09	361	356
PTPN9	0.317625	6.63503e-10	6.9174e-09	361	361
ZBTB37	0.317621	6.63779e-10	6.9174e-09	361	360
CHSY1	0.317474	6.76635e-10	7.04557e-09	361	361
C14orf126	0.317403	6.82888e-10	7.10538e-09	361	361
RBM7	0.31739	6.84014e-10	7.11339e-09	361	361
FOXN3	0.317372	6.85622e-10	7.12639e-09	361	361
ZNF624	0.317321	6.90148e-10	7.16969e-09	361	361
ZNF681	0.317226	6.98703e-10	7.25478e-09	361	359
TLN1	0.317192	7.0185e-10	7.27986e-09	361	361
MTMR2	0.317157	7.05008e-10	7.30881e-09	361	361
ZNF131	0.317098	7.10381e-10	7.36069e-09	361	361
SHQ1	0.317041	7.15645e-10	7.41137e-09	361	361
KRBA2	0.316986	7.20741e-10	7.46027e-09	361	359
MYNN	0.316899	7.28936e-10	7.53726e-09	361	361
SCRN3	0.316809	7.37543e-10	7.6223e-09	361	361
C6orf186	0.316694	7.48582e-10	7.72836e-09	361	265
FOXO3	0.316682	7.49687e-10	7.73194e-09	361	361
MYO6	0.316682	7.49705e-10	7.73194e-09	361	361
SRPK2	0.316531	7.64454e-10	7.87589e-09	361	361
ZC3H12D	0.316518	7.65822e-10	7.8859e-09	361	342
NCOA1	0.316452	7.72381e-10	7.94862e-09	361	361
SAV1	0.316448	7.72711e-10	7.94862e-09	361	361
LRIG2	0.316428	7.74757e-10	7.96144e-09	361	361
ZNF319	0.316338	7.83858e-10	8.05081e-09	361	361
AMPD3	0.316329	7.84732e-10	8.05564e-09	361	361
RFX7	0.316317	7.85952e-10	8.06006e-09	361	361
RAB3GAP2	0.316317	7.85972e-10	8.06006e-09	361	361
CDYL	0.316253	7.92498e-10	8.1228e-09	361	361
RASEF	0.316187	7.9923e-10	8.18338e-09	361	296
ZFP30	0.316119	8.06285e-10	8.24713e-09	361	359
XIAP	0.316036	8.14952e-10	8.32723e-09	361	361
PUM1	0.315926	8.26659e-10	8.44252e-09	361	361
POLR3A	0.315906	8.28775e-10	8.45979e-09	361	361
NDE1	0.315814	8.38676e-10	8.55647e-09	361	361
PIAS1	0.315674	8.53959e-10	8.70347e-09	361	361
NUS1	0.315449	8.79088e-10	8.94585e-09	361	361
ZBTB2	0.315396	8.85092e-10	8.99775e-09	361	361
SKP2	0.315373	8.87638e-10	9.01444e-09	361	361
ANGPT1	0.315349	8.90454e-10	9.03843e-09	361	356
GEMIN5	0.315341	8.91296e-10	9.04236e-09	361	361
AP1AR	0.315321	8.93642e-10	9.06155e-09	361	361
USP45	0.315306	8.95342e-10	9.07417e-09	361	361
BRIP1	0.315233	9.03827e-10	9.1555e-09	361	358
LOC100190986	0.31515	9.13473e-10	9.24851e-09	361	359
ZNF184	0.314964	9.35581e-10	9.45312e-09	361	361
SEC63	0.314824	9.52594e-10	9.61526e-09	361	361
DNAJC14	0.314781	9.57875e-10	9.65877e-09	361	361
GABPA	0.314761	9.60339e-10	9.67383e-09	361	361
IFT80	0.314724	9.6491e-10	9.71409e-09	361	361
TANK	0.314717	9.65799e-10	9.71409e-09	361	361
CWC22	0.314708	9.66899e-10	9.72024e-09	361	361
PRKCI	0.31455	9.86704e-10	9.90434e-09	361	361
SLC25A46	0.314473	9.96586e-10	9.9985e-09	361	361
ZCCHC4	0.314208	1.03095e-09	1.03225e-08	361	361
ANKRD36B	0.314167	1.03641e-09	1.03685e-08	361	327
LOC402377	0.314166	1.03659e-09	1.03685e-08	361	309
DNAL1	0.314062	1.05044e-09	1.04965e-08	361	361
FAM13B	0.313931	1.06822e-09	1.06634e-08	361	361
ATXN7	0.313916	1.07034e-09	1.06793e-08	361	361
ZNF514	0.313858	1.07825e-09	1.07474e-08	361	361
TMEM185B	0.313791	1.08749e-09	1.08341e-08	361	361
PIBF1	0.313641	1.10865e-09	1.10283e-08	361	361
KIAA1279	0.313611	1.11289e-09	1.1065e-08	361	361
ANXA2P1	0.313589	1.11598e-09	1.10902e-08	361	361
EDEM3	0.313431	1.13876e-09	1.12997e-08	361	361
C10orf128	0.313401	1.14313e-09	1.13374e-08	361	336
WBP4	0.313355	1.1499e-09	1.13932e-08	361	361
SLC11A2	0.313341	1.15193e-09	1.14076e-08	361	361
RCSD1	0.313327	1.15397e-09	1.14222e-08	361	361
SLC33A1	0.31331	1.15659e-09	1.14424e-08	361	361
ZFYVE16	0.31328	1.16094e-09	1.14797e-08	361	361
DKFZp686O24166	0.31319	1.17436e-09	1.16066e-08	361	341
GGT8P	0.313181	1.17577e-09	1.16148e-08	361	245
LOC650623	0.313174	1.17684e-09	1.16196e-08	361	329
USP33	0.313168	1.17776e-09	1.1623e-08	361	361
ZMYM4	0.313143	1.18142e-09	1.16475e-08	361	361
COL4A3BP	0.313111	1.18638e-09	1.16906e-08	361	361
FERMT2	0.313095	1.18878e-09	1.17085e-08	361	361
ATR	0.313087	1.1899e-09	1.17137e-08	361	361
ZNF609	0.31302	1.20014e-09	1.18086e-08	361	361
PRKACB	0.313002	1.20289e-09	1.18299e-08	361	361
ZSCAN29	0.312968	1.20816e-09	1.18759e-08	361	361
RFFL	0.312906	1.21782e-09	1.19649e-08	361	361
SERINC3	0.312666	1.25563e-09	1.23181e-08	361	361
DYNC2H1	0.312628	1.26171e-09	1.23708e-08	361	358
SYNE2	0.312625	1.26224e-09	1.23708e-08	361	361
MMP16	0.312436	1.29294e-09	1.2653e-08	361	287
AMBRA1	0.312302	1.31519e-09	1.2848e-08	361	361
TRIM33	0.3123	1.31544e-09	1.2848e-08	361	361
ZNF627	0.312173	1.33688e-09	1.30509e-08	361	361
RAB5C	0.312156	1.33986e-09	1.30737e-08	361	361
UBLCP1	0.312096	1.35009e-09	1.3167e-08	361	361
ZMYM5	0.312086	1.35178e-09	1.31771e-08	361	361
ARHGEF12	0.312064	1.35563e-09	1.32081e-08	361	361
TAF4	0.312049	1.35826e-09	1.32272e-08	361	361
PSIMCT-1	0.312029	1.36162e-09	1.32535e-08	361	338
PUM2	0.311946	1.37608e-09	1.33811e-08	361	361
IL7	0.311931	1.3787e-09	1.34001e-08	361	361
SUCNR1	0.311913	1.38193e-09	1.34184e-08	361	332
PKD2	0.31182	1.39823e-09	1.35634e-08	361	361
SLC17A5	0.311797	1.4024e-09	1.35973e-08	361	361
RALGAPA1	0.311684	1.42259e-09	1.37796e-08	361	361
RAB2B	0.311674	1.42456e-09	1.37919e-08	361	361
ARID4B	0.311523	1.45197e-09	1.40234e-08	361	361
PLCXD2	0.311523	1.45198e-09	1.40234e-08	361	361
ZNF426	0.311489	1.45833e-09	1.4071e-08	361	356
PHACTR2	0.311372	1.48003e-09	1.42735e-08	361	361
USP15	0.311353	1.48372e-09	1.43022e-08	361	361
MOBKL3	0.311223	1.50835e-09	1.45325e-08	361	361
SRP72	0.311185	1.51553e-09	1.45947e-08	361	361
ATP9B	0.311031	1.54545e-09	1.48756e-08	361	361
GLUD2	0.310974	1.55663e-09	1.49687e-08	361	361
KIAA1109	0.310942	1.56304e-09	1.50232e-08	361	361
AHNAK	0.310829	1.58548e-09	1.52315e-08	361	361
DDX6	0.310796	1.59214e-09	1.5288e-08	361	361
UBTD2	0.310603	1.63145e-09	1.56504e-08	361	361
RGPD4	0.310491	1.65475e-09	1.58663e-08	361	361
PAIP1	0.310366	1.68115e-09	1.60962e-08	361	361
CCDC112	0.310337	1.6873e-09	1.61474e-08	361	360
GNAI3	0.31028	1.69943e-09	1.62556e-08	361	361
44082	0.310201	1.7166e-09	1.63926e-08	361	361
ZNF697	0.310199	1.71704e-09	1.63926e-08	361	361
EPB41	0.3101	1.7385e-09	1.65895e-08	361	361
LUZP1	0.309807	1.80399e-09	1.71979e-08	361	361
KCTD18	0.30978	1.81013e-09	1.72482e-08	361	361
CXXC5	0.309686	1.83176e-09	1.74127e-08	361	361
CAP2	0.309661	1.83754e-09	1.74593e-08	361	361
THRAP3	0.309557	1.86172e-09	1.76805e-08	361	361
DCP1A	0.309467	1.88309e-09	1.7875e-08	361	361
TMEM184C	0.309415	1.89536e-09	1.79829e-08	361	361
TDG	0.309406	1.89757e-09	1.79953e-08	361	361
UBR3	0.309389	1.90161e-09	1.80251e-08	361	361
LAMC1	0.309354	1.91002e-09	1.80962e-08	361	361
PRPF38B	0.3093	1.92301e-09	1.82018e-08	361	361
FPGT	0.309289	1.92575e-09	1.82191e-08	361	361
USP10	0.309219	1.94267e-09	1.83705e-08	361	361
TRPM7	0.309188	1.95044e-09	1.84352e-08	361	361
HEATR6	0.309146	1.96054e-09	1.85219e-08	361	361
PAR5	0.309078	1.97755e-09	1.86648e-08	361	295
KLF10	0.309026	1.99058e-09	1.87789e-08	361	361
HEG1	0.309017	1.99264e-09	1.87826e-08	361	361
C5orf42	0.309005	1.99577e-09	1.88012e-08	361	361
ITPR1	0.308996	1.99806e-09	1.88049e-08	361	361
PABPC4L	0.308795	2.04897e-09	1.9275e-08	361	356
RTN1	0.30866	2.08405e-09	1.95843e-08	361	361
MCTP1	0.308657	2.0848e-09	1.95843e-08	361	360
BRD2	0.308605	2.09856e-09	1.97043e-08	361	361
IARS2	0.308523	2.12031e-09	1.98898e-08	361	361
ZNF391	0.308517	2.12186e-09	1.98949e-08	361	289
PAN3	0.308465	2.13565e-09	2.00148e-08	361	361
RAB3B	0.308362	2.16352e-09	2.0257e-08	361	323
TNFSF13	0.308265	2.19005e-09	2.04861e-08	361	361
TRIM59	0.30824	2.19683e-09	2.05377e-08	361	360
RNF19A	0.308237	2.19763e-09	2.05377e-08	361	361
TRMT5	0.308203	2.20708e-09	2.06163e-08	361	361
UNC5C	0.308139	2.22488e-09	2.07728e-08	361	299
HELZ	0.308046	2.25105e-09	2.10074e-08	361	361
MORC3	0.307945	2.27951e-09	2.12431e-08	361	361
PIAS2	0.30793	2.28397e-09	2.12588e-08	361	361
RASAL2	0.307924	2.28547e-09	2.12588e-08	361	361
ZFHX3	0.307876	2.29935e-09	2.13779e-08	361	361
TOX4	0.307694	2.35227e-09	2.18394e-08	361	361
EP400	0.307662	2.36168e-09	2.19165e-08	361	361
CPEB4	0.307631	2.37109e-09	2.19936e-08	361	361
BTBD19	0.307531	2.40069e-09	2.22578e-08	361	347
SPEN	0.307496	2.4112e-09	2.23345e-08	361	361
TTC33	0.307452	2.42471e-09	2.24491e-08	361	361
FBXO3	0.307364	2.45133e-09	2.26851e-08	361	361
PGM3	0.307345	2.45712e-09	2.2728e-08	361	361
BMPR1A	0.307319	2.46519e-09	2.27921e-08	361	361
LIN9	0.307307	2.46906e-09	2.28173e-08	361	361
NARS	0.307279	2.4776e-09	2.28857e-08	361	361
C4orf41	0.307251	2.48626e-09	2.29549e-08	361	361
SMARCC1	0.307246	2.48788e-09	2.29592e-08	361	361
NFAT5	0.307218	2.49655e-09	2.30286e-08	361	361
MTM1	0.307171	2.51114e-09	2.31418e-08	361	361
YTHDC1	0.307115	2.52873e-09	2.32931e-08	361	361
ITGA6	0.307	2.56541e-09	2.36201e-08	361	361
FNBP1L	0.306871	2.60708e-09	2.39704e-08	361	361
LOC283922	0.306832	2.61957e-09	2.40742e-08	361	357
WDR31	0.306793	2.63244e-09	2.41702e-08	361	352
BVES	0.30669	2.66664e-09	2.44578e-08	361	353
PCDHGA6	0.306661	2.67625e-09	2.45158e-08	361	326
NAPG	0.306621	2.68942e-09	2.46139e-08	361	361
DYNLL2	0.306564	2.70886e-09	2.47804e-08	361	361
KIAA0182	0.30655	2.71346e-09	2.48009e-08	361	361
MSN	0.30655	2.71359e-09	2.48009e-08	361	361
KIAA0391	0.306449	2.74793e-09	2.51032e-08	361	361
CYB5R4	0.306433	2.75323e-09	2.51286e-08	361	361
SNX18	0.306427	2.75544e-09	2.51372e-08	361	361
LOC400927	0.306314	2.79428e-09	2.54798e-08	361	359
CDC14A	0.306289	2.80312e-09	2.55488e-08	361	361
FAM72A	0.306192	2.83724e-09	2.5848e-08	361	346
NPHP3	0.306139	2.85571e-09	2.60043e-08	361	361
NEO1	0.306102	2.86888e-09	2.61004e-08	361	361
CTR9	0.30604	2.89108e-09	2.62903e-08	361	361
THAP1	0.305928	2.93174e-09	2.66479e-08	361	361
PCDHAC2	0.30585	2.96025e-09	2.68796e-08	361	271
CALU	0.305847	2.96128e-09	2.68796e-08	361	361
CPNE8	0.305742	3.00041e-09	2.721e-08	361	361
PTPN22	0.305706	3.01359e-09	2.72923e-08	361	359
CXorf21	0.305694	3.01808e-09	2.73205e-08	361	358
PHF20L1	0.305608	3.05061e-09	2.75899e-08	361	361
KLC1	0.305434	3.11718e-09	2.81536e-08	361	361
LIPA	0.305417	3.12384e-09	2.82009e-08	361	361
ETS1	0.305367	3.14321e-09	2.83629e-08	361	361
SLC30A1	0.305331	3.15737e-09	2.84649e-08	361	361
PGAM4	0.305326	3.15927e-09	2.84691e-08	361	359
PLCB1	0.305284	3.17578e-09	2.8605e-08	361	361
M6PR	0.305276	3.17892e-09	2.86203e-08	361	361
TGFBR2	0.305198	3.20974e-09	2.88848e-08	361	361
CLCN6	0.30481	3.36788e-09	3.02805e-08	361	361
LANCL1	0.304772	3.38367e-09	3.0395e-08	361	361
ENAH	0.30465	3.43506e-09	3.08364e-08	361	361
TRAPPC6B	0.304648	3.43591e-09	3.08364e-08	361	361
C3orf38	0.304576	3.46639e-09	3.1082e-08	361	361
C14orf174	0.304502	3.49847e-09	3.13556e-08	361	306
EPS15	0.304405	3.5406e-09	3.17189e-08	361	361
ANKHD1-EIF4EBP3	0.304399	3.54328e-09	3.17286e-08	361	361
LOC90834	0.304355	3.56248e-09	3.18728e-08	361	341
ZNF85	0.304355	3.56258e-09	3.18728e-08	361	359
C1orf192	0.304274	3.59831e-09	3.21347e-08	361	352
MMD	0.304197	3.63287e-09	3.24143e-08	361	361
ZNF431	0.304162	3.64848e-09	3.25389e-08	361	361
NRIP1	0.304087	3.68222e-09	3.28252e-08	361	361
NSD1	0.304083	3.68423e-09	3.28284e-08	361	361
C4orf29	0.304045	3.70152e-09	3.29677e-08	361	361
ATP6AP2	0.303881	3.77709e-09	3.35957e-08	361	361
PCDHGA9	0.303793	3.81837e-09	3.39477e-08	361	330
UBE2D1	0.30375	3.83857e-09	3.40968e-08	361	361
ZZZ3	0.30372	3.85311e-09	3.42107e-08	361	361
LPCAT2	0.303643	3.88964e-09	3.45044e-08	361	361
DCAF12	0.303522	3.94789e-09	3.49779e-08	361	361
FAM164A	0.303522	3.9483e-09	3.49779e-08	361	361
ANKS1A	0.303359	4.0282e-09	3.56382e-08	361	361
FAR2	0.303348	4.03346e-09	3.56689e-08	361	359
ZNF284	0.303328	4.04345e-09	3.57414e-08	361	352
MGC16384	0.303318	4.04869e-09	3.57569e-08	361	287
ZNF440	0.303317	4.0488e-09	3.57569e-08	361	361
MCM8	0.303215	4.1003e-09	3.61957e-08	361	361
MBTPS2	0.303172	4.12202e-09	3.63713e-08	361	361
ANLN	0.303133	4.14146e-09	3.65266e-08	361	361
MON2	0.303053	4.1825e-09	3.68723e-08	361	361
GVIN1	0.303034	4.19234e-09	3.69427e-08	361	360
FMNL3	0.302985	4.21776e-09	3.71503e-08	361	361
NMD3	0.302928	4.24754e-09	3.7396e-08	361	361
ABCD2	0.302762	4.33459e-09	3.80646e-08	361	332
DOCK8	0.302762	4.33495e-09	3.80646e-08	361	361
ZFAND3	0.30275	4.34101e-09	3.81011e-08	361	361
SKAP2	0.30268	4.37863e-09	3.84143e-08	361	361
F2R	0.302656	4.39154e-09	3.85105e-08	361	361
DNAJC10	0.302488	4.48318e-09	3.92451e-08	361	361
PLEKHB2	0.302405	4.52917e-09	3.96303e-08	361	361
MLL3	0.302352	4.5583e-09	3.98676e-08	361	361
TLK1	0.302283	4.59706e-09	4.01713e-08	361	361
CCDC15	0.302192	4.64871e-09	4.05871e-08	361	361
RGS18	0.302162	4.66575e-09	4.07001e-08	361	354
UHRF1BP1	0.302041	4.7353e-09	4.12887e-08	361	361
MPP7	0.302005	4.75639e-09	4.14545e-08	361	361
BBX	0.301988	4.76644e-09	4.15239e-08	361	361
LNX2	0.301927	4.80218e-09	4.1817e-08	361	361
RFK	0.301838	4.85481e-09	4.22234e-08	361	361
CP110	0.301837	4.85521e-09	4.22234e-08	361	361
COL6A3	0.30173	4.91902e-09	4.27596e-08	361	361
SNORD116-28	0.301685	4.9462e-09	4.29584e-08	361	315
ZNF674	0.301669	4.95624e-09	4.30268e-08	361	361
HERC4	0.301611	4.99112e-09	4.33108e-08	361	361
RNF146	0.301497	5.06131e-09	4.38816e-08	361	361
POTEE	0.30144	5.09641e-09	4.41475e-08	361	302
EFR3A	0.301396	5.12409e-09	4.43679e-08	361	361
SUCLA2	0.301282	5.19621e-09	4.49729e-08	361	361
ZNF625	0.301213	5.23986e-09	4.5331e-08	361	334
ZBTB39	0.301142	5.28536e-09	4.56704e-08	361	361
PAPSS1	0.301141	5.28598e-09	4.56704e-08	361	361
PDE3A	0.301135	5.29018e-09	4.56869e-08	361	343
TTC39B	0.301052	5.3439e-09	4.61108e-08	361	359
LBR	0.300924	5.42805e-09	4.67761e-08	361	361
HAUS6	0.300909	5.43793e-09	4.6841e-08	361	361
SCIN	0.300842	5.4826e-09	4.72053e-08	361	331
CCDC93	0.300826	5.49306e-09	4.7275e-08	361	361
SSFA2	0.300695	5.58175e-09	4.79761e-08	361	361
LOC100128842	0.300666	5.60149e-09	4.8125e-08	361	348
REEP3	0.30065	5.61208e-09	4.81951e-08	361	361
WHSC1	0.300595	5.64997e-09	4.84996e-08	361	361
ARHGAP11A	0.300536	5.69094e-09	4.88303e-08	361	361
AP1S3	0.300449	5.7512e-09	4.9326e-08	361	361
THBS1	0.300389	5.79362e-09	4.96685e-08	361	361
LRP10	0.30033	5.8352e-09	5.00034e-08	361	361
ITPR3	0.300325	5.83895e-09	5.0005e-08	361	361
PLOD2	0.300323	5.8404e-09	5.0005e-08	361	361
FBXO38	0.300311	5.84895e-09	5.00567e-08	361	361
ZNF417	0.300284	5.86767e-09	5.01953e-08	361	361
KDM3A	0.300157	5.95941e-09	5.09582e-08	361	361
PLSCR4	0.300051	6.0364e-09	5.15501e-08	361	361
CHORDC1	0.300034	6.04941e-09	5.16391e-08	361	361
MARS2	0.300009	6.06726e-09	5.17693e-08	361	361
USPL1	0.299991	6.08068e-09	5.18616e-08	361	361
ZMPSTE24	0.299974	6.09298e-09	5.19342e-08	361	361
RPGR	0.299973	6.09441e-09	5.19342e-08	361	360
TIRAP	0.299936	6.12126e-09	5.21406e-08	361	361
UTRN	0.299886	6.15889e-09	5.24388e-08	361	361
VPS36	0.299767	6.24854e-09	5.31566e-08	361	361
RAI1	0.299625	6.35735e-09	5.40361e-08	361	361
C14orf129	0.299581	6.39076e-09	5.42969e-08	361	361
TPP1	0.299568	6.40089e-09	5.43598e-08	361	361
BTBD3	0.299258	6.6466e-09	5.64224e-08	361	361
C14orf105	0.299254	6.64987e-09	5.64261e-08	361	354
DHX36	0.299073	6.79683e-09	5.7624e-08	361	361
CD93	0.298851	6.98171e-09	5.90406e-08	361	361
SOCS6	0.298828	7.0019e-09	5.91863e-08	361	361
PIP4K2C	0.298815	7.01273e-09	5.92527e-08	361	361
FNIP1	0.298552	7.23903e-09	6.10353e-08	361	361
EPHA3	0.298541	7.24905e-09	6.10681e-08	361	359
TNFSF18	0.298534	7.2548e-09	6.10907e-08	361	217
SEC23B	0.298497	7.28729e-09	6.13383e-08	361	361
DYRK1A	0.298482	7.30027e-09	6.14216e-08	361	361
TMPO	0.298464	7.31682e-09	6.15348e-08	361	361
COL27A1	0.298438	7.33944e-09	6.16729e-08	361	361
CBX6	0.298434	7.34285e-09	6.16756e-08	361	361
TRMT11	0.298378	7.39298e-09	6.20444e-08	361	361
TBC1D23	0.298291	7.47097e-09	6.26461e-08	361	361
TMEM30A	0.298285	7.47628e-09	6.26642e-08	361	361
HAT1	0.298274	7.48659e-09	6.26978e-08	361	361
TRA2B	0.298228	7.52799e-09	6.30181e-08	361	361
ACER3	0.298177	7.57397e-09	6.33763e-08	361	361
PICALM	0.298171	7.57972e-09	6.33978e-08	361	361
TBC1D4	0.298145	7.60385e-09	6.35196e-08	361	361
DNAJC22	0.298049	7.69192e-09	6.42014e-08	361	361
TM2D1	0.298021	7.71804e-09	6.43925e-08	361	361
RAB39	0.298008	7.73055e-09	6.44698e-08	361	293
UBE3B	0.297859	7.87016e-09	6.55791e-08	361	361
KLHL4	0.297848	7.88068e-09	6.5612e-08	361	351
RAB6A	0.297805	7.92232e-09	6.59311e-08	361	361
CENPC1	0.297797	7.92921e-09	6.59608e-08	361	361
TOR1AIP1	0.297672	8.04932e-09	6.69041e-08	361	361
ZNF136	0.297573	8.14627e-09	6.76817e-08	361	361
RFWD3	0.297526	8.19301e-09	6.80416e-08	361	361
GART	0.297469	8.24913e-09	6.84792e-08	361	361
GFPT1	0.297462	8.25614e-09	6.85087e-08	361	361
ZNF510	0.297433	8.28523e-09	6.87215e-08	361	361
PDS5A	0.297293	8.42555e-09	6.98273e-08	361	361
ZHX1	0.297277	8.44162e-09	6.99313e-08	361	361
ADAMTS15	0.297189	8.53176e-09	7.06193e-08	361	304
CGGBP1	0.296954	8.77577e-09	7.25787e-08	361	361
RASSF8	0.296908	8.82395e-09	7.29166e-08	361	361
ZNF608	0.296899	8.83376e-09	7.29673e-08	361	361
C6orf72	0.296893	8.84046e-09	7.29924e-08	361	361
BAT2L1	0.296718	9.02814e-09	7.44803e-08	361	361
TSPYL3	0.296657	9.09391e-09	7.49918e-08	361	285
SETBP1	0.296632	9.12114e-09	7.51852e-08	361	361
ELK4	0.296475	9.29459e-09	7.64883e-08	361	361
TMED4	0.29644	9.33444e-09	7.67224e-08	361	361
PPP1R13B	0.296439	9.33459e-09	7.67224e-08	361	361
TFE3	0.29638	9.40178e-09	7.72109e-08	361	361
FPR3	0.296371	9.41117e-09	7.72562e-08	361	361
PCNXL2	0.295974	9.87005e-09	8.08897e-08	361	361
ZNF737	0.295822	1.00505e-08	8.23007e-08	361	360
NPEPPS	0.295636	1.02769e-08	8.40168e-08	361	361
KDM5A	0.295626	1.02891e-08	8.40816e-08	361	361
LIN54	0.295583	1.03419e-08	8.44783e-08	361	361
BTBD8	0.295579	1.03464e-08	8.44807e-08	361	267
XRN1	0.29555	1.03823e-08	8.46834e-08	361	361
SYPL1	0.295549	1.0384e-08	8.46834e-08	361	361
NIPA2	0.295441	1.05185e-08	8.57453e-08	361	361
CEP170L	0.295387	1.05867e-08	8.62656e-08	361	245
MSL3	0.29525	1.07615e-08	8.76455e-08	361	361
ZNF827	0.295247	1.07648e-08	8.76455e-08	361	318
LGR4	0.295229	1.07882e-08	8.78003e-08	361	361
HP1BP3	0.295218	1.08031e-08	8.78853e-08	361	361
ZBTB44	0.294987	1.11039e-08	9.028e-08	361	361
C3orf17	0.294981	1.11125e-08	9.028e-08	361	361
PCDHGB5	0.294979	1.11156e-08	9.028e-08	361	346
ZBTB34	0.294931	1.1179e-08	9.07584e-08	361	361
VPS8	0.294913	1.12034e-08	9.09189e-08	361	361
FASTKD3	0.294863	1.12701e-08	9.1423e-08	361	361
PFKFB3	0.294807	1.13457e-08	9.19987e-08	361	361
EBF2	0.294769	1.13965e-08	9.2373e-08	361	300
KCTD9	0.294728	1.1452e-08	9.27855e-08	361	361
MECOM	0.294605	1.16211e-08	9.40788e-08	361	361
RAB1A	0.294589	1.16432e-08	9.42197e-08	361	361
SPAST	0.29433	1.20079e-08	9.70526e-08	361	361
ZBTB10	0.294272	1.20905e-08	9.768e-08	361	361
MTPAP	0.294227	1.21558e-08	9.80889e-08	361	361
CD46	0.294149	1.22693e-08	9.89648e-08	361	361
SLC4A1AP	0.294113	1.23212e-08	9.92936e-08	361	361
ARFGAP3	0.29411	1.23251e-08	9.92936e-08	361	361
XPO4	0.294076	1.23755e-08	9.96192e-08	361	361
NCSTN	0.294058	1.24022e-08	9.9794e-08	361	361
PNPT1	0.294028	1.24464e-08	1.00069e-07	361	361
C6orf167	0.293975	1.25247e-08	1.00657e-07	361	361
KIF4B	0.293955	1.2555e-08	1.0086e-07	361	343
CTNNA1	0.293926	1.25988e-08	1.01171e-07	361	361
GNS	0.293764	1.28425e-08	1.03045e-07	361	361
SAMD9L	0.293757	1.28534e-08	1.03091e-07	361	361
ALKBH8	0.293707	1.29295e-08	1.0366e-07	361	361
SLFN12L	0.293687	1.29602e-08	1.03822e-07	361	306
PLEKHM3	0.293671	1.29853e-08	1.03981e-07	361	361
CMIP	0.293661	1.30001e-08	1.04028e-07	361	361
RSC1A1	0.293506	1.32411e-08	1.05817e-07	361	361
TAF4B	0.29347	1.32982e-08	1.06189e-07	361	353
KLHL5	0.293423	1.33719e-08	1.06734e-07	361	361
AFTPH	0.293293	1.35796e-08	1.08305e-07	361	361
TTC22	0.293209	1.37158e-08	1.09304e-07	361	353
IRAK2	0.293058	1.39624e-08	1.1118e-07	361	361
CCNE2	0.293039	1.39946e-08	1.11391e-07	361	361
GATAD2B	0.293036	1.40001e-08	1.11391e-07	361	361
FOXC2	0.293004	1.40533e-08	1.11769e-07	361	307
VTA1	0.292912	1.42055e-08	1.12935e-07	361	361
PM20D2	0.292673	1.46139e-08	1.16043e-07	361	361
BCL9L	0.292625	1.46971e-08	1.16657e-07	361	361
ASF1A	0.292601	1.47384e-08	1.16938e-07	361	361
HOMER1	0.292489	1.49342e-08	1.18372e-07	361	357
KRIT1	0.292487	1.49369e-08	1.18372e-07	361	361
SNRNP200	0.292478	1.49544e-08	1.18464e-07	361	361
ZNF257	0.292456	1.4993e-08	1.18722e-07	361	333
ATP13A3	0.292447	1.50092e-08	1.18803e-07	361	361
OTUD3	0.292389	1.51109e-08	1.19513e-07	361	361
P2RY10	0.292376	1.51348e-08	1.19607e-07	361	334
C5orf28	0.292351	1.5179e-08	1.19909e-07	361	361
BTAF1	0.292237	1.53853e-08	1.21346e-07	361	361
TTC14	0.292167	1.55129e-08	1.22304e-07	361	361
ONECUT1	0.29206	1.57099e-08	1.23808e-07	361	357
ADAM19	0.292029	1.57667e-08	1.24206e-07	361	361
GPR173	0.291901	1.60067e-08	1.25997e-07	361	272
TRIM78P	0.291889	1.60297e-08	1.26128e-07	361	321
SEMA3C	0.291881	1.60442e-08	1.26193e-07	361	348
TMC7	0.291746	1.63004e-08	1.28146e-07	361	361
AMD1	0.291744	1.63054e-08	1.28146e-07	361	361
C9orf110	0.291721	1.63496e-08	1.28443e-07	361	340
PRDM4	0.291709	1.63718e-08	1.28566e-07	361	361
LOC100272216	0.291704	1.63815e-08	1.28592e-07	361	323
GCLM	0.291592	1.66e-08	1.30102e-07	361	361
TNFRSF11A	0.291583	1.66162e-08	1.30178e-07	361	359
MYSM1	0.291552	1.66773e-08	1.30605e-07	361	361
ALDH1L2	0.291545	1.66913e-08	1.30663e-07	361	359
DEK	0.291513	1.67535e-08	1.31081e-07	361	361
OPHN1	0.291463	1.68522e-08	1.31767e-07	361	361
TRIP4	0.291268	1.72442e-08	1.34621e-07	361	361
NID1	0.291189	1.74051e-08	1.35824e-07	361	361
PCF11	0.291128	1.75302e-08	1.36747e-07	361	361
ZKSCAN4	0.291115	1.7557e-08	1.36902e-07	361	361
PHIP	0.291077	1.76351e-08	1.37403e-07	361	361
LRIG3	0.291056	1.76786e-08	1.37688e-07	361	361
COMMD2	0.291022	1.77502e-08	1.38192e-07	361	361
HINT3	0.290948	1.79048e-08	1.39341e-07	361	361
VPRBP	0.290929	1.79443e-08	1.39594e-07	361	361
NIPA1	0.290889	1.80275e-08	1.40077e-07	361	361
CTNNB1	0.290863	1.80838e-08	1.4046e-07	361	361
ZNF816A	0.29077	1.82812e-08	1.41902e-07	361	359
SNORD1C	0.290769	1.82837e-08	1.41902e-07	361	346
PDE12	0.290686	1.84633e-08	1.43184e-07	361	361
DHX29	0.290624	1.85976e-08	1.4417e-07	361	361
NAF1	0.290575	1.87055e-08	1.44949e-07	361	361
ZNF836	0.290541	1.87789e-08	1.45462e-07	361	361
MLLT4	0.290529	1.88066e-08	1.45619e-07	361	361
SIRT1	0.290521	1.88236e-08	1.45694e-07	361	361
BTN2A3	0.290327	1.92553e-08	1.4892e-07	361	358
SNX30	0.290264	1.9398e-08	1.49965e-07	361	361
SMC6	0.290252	1.94247e-08	1.50113e-07	361	361
PGM2L1	0.290183	1.95826e-08	1.51216e-07	361	361
TRIM6	0.290085	1.98098e-08	1.52912e-07	361	360
FMNL2	0.289881	2.02871e-08	1.56354e-07	361	361
HMG20A	0.289811	2.04534e-08	1.57574e-07	361	361
RBBP6	0.289753	2.05934e-08	1.5853e-07	361	361
ABCE1	0.289708	2.07022e-08	1.59183e-07	361	361
AVL9	0.289664	2.08073e-08	1.59929e-07	361	361
PROX1	0.289562	2.10575e-08	1.6179e-07	361	360
CCDC41	0.289501	2.12084e-08	1.62824e-07	361	361
C1orf163	0.289495	2.12216e-08	1.62862e-07	361	361
ATP9A	0.289449	2.13365e-08	1.63681e-07	361	361
TRPA1	0.289331	2.16328e-08	1.65891e-07	361	220
GNB4	0.289288	2.17418e-08	1.66662e-07	361	361
FICD	0.289183	2.2008e-08	1.68573e-07	361	361
VGLL4	0.289178	2.2022e-08	1.68615e-07	361	361
C14orf45	0.289153	2.2086e-08	1.6904e-07	361	361
SNX13	0.289122	2.21656e-08	1.69584e-07	361	361
TLR1	0.288946	2.26255e-08	1.72904e-07	361	361
CEP350	0.288833	2.29246e-08	1.75068e-07	361	361
EHBP1L1	0.288832	2.29262e-08	1.75068e-07	361	361
TBCCD1	0.28882	2.29602e-08	1.75241e-07	361	361
TJP1	0.288817	2.29665e-08	1.75241e-07	361	361
SERPINB9	0.288791	2.30363e-08	1.75639e-07	361	361
B4GALT6	0.288755	2.31326e-08	1.76238e-07	361	361
WHSC1L1	0.288741	2.31723e-08	1.76473e-07	361	361
KHNYN	0.288709	2.32572e-08	1.77052e-07	361	361
P2RY12	0.288636	2.34573e-08	1.78438e-07	361	302
AFF1	0.288618	2.35048e-08	1.78732e-07	361	361
CRKL	0.28845	2.397e-08	1.82199e-07	361	361
KLHDC10	0.288397	2.41167e-08	1.83175e-07	361	361
MDM1	0.288345	2.4263e-08	1.84216e-07	361	361
XRCC2	0.288314	2.43508e-08	1.84812e-07	361	357
RNF44	0.288265	2.4491e-08	1.85805e-07	361	361
KIAA1919	0.288203	2.46658e-08	1.86989e-07	361	361
LDB1	0.288147	2.48279e-08	1.88074e-07	361	361
CEP152	0.288054	2.50976e-08	1.89973e-07	361	361
SGOL2	0.288043	2.51292e-08	1.9014e-07	361	361
HCG11	0.287971	2.53387e-08	1.91652e-07	361	360
PHAX	0.287891	2.55744e-08	1.93215e-07	361	361
GALNT7	0.287883	2.56005e-08	1.93266e-07	361	360
ACSL3	0.287809	2.58188e-08	1.9484e-07	361	361
ZFYVE1	0.287788	2.58824e-08	1.95171e-07	361	361
CHURC1	0.287775	2.59235e-08	1.95407e-07	361	361
FUT10	0.287769	2.59405e-08	1.95462e-07	361	361
ENTPD4	0.287759	2.59696e-08	1.95607e-07	361	361
KCTD12	0.287705	2.6133e-08	1.96763e-07	361	361
KCNA3	0.287655	2.62844e-08	1.97828e-07	361	332
EPRS	0.287641	2.63267e-08	1.98072e-07	361	361
CENPK	0.287533	2.66595e-08	2.005e-07	361	360
YTHDF3	0.287431	2.6977e-08	2.02812e-07	361	361
SNX4	0.287376	2.71467e-08	2.0401e-07	361	361
BUB1	0.287344	2.72479e-08	2.04693e-07	361	361
LOC728024	0.287334	2.72813e-08	2.04826e-07	361	354
SLC7A1	0.287332	2.72861e-08	2.04826e-07	361	361
ADAMTS5	0.287297	2.73975e-08	2.05507e-07	361	361
URB2	0.287051	2.81874e-08	2.11193e-07	361	361
NAB1	0.287029	2.82583e-08	2.11645e-07	361	361
PREX1	0.287004	2.834e-08	2.12177e-07	361	361
ESCO2	0.286908	2.86576e-08	2.14413e-07	361	361
ZNF585B	0.286907	2.86601e-08	2.14413e-07	361	359
ERI1	0.286894	2.8705e-08	2.14667e-07	361	361
NCEH1	0.286682	2.94158e-08	2.19736e-07	361	361
CCDC68	0.286649	2.95288e-08	2.20497e-07	361	360
DDX60	0.286603	2.96845e-08	2.21577e-07	361	361
ZNF720	0.286587	2.97396e-08	2.21905e-07	361	361
WDR26	0.286517	2.99808e-08	2.23621e-07	361	361
PHF2	0.286363	3.05179e-08	2.27286e-07	361	361
ZIK1	0.286341	3.05968e-08	2.27789e-07	361	361
ASB3	0.286298	3.07485e-08	2.28833e-07	361	361
ANKRD26	0.28627	3.08468e-08	2.29478e-07	361	361
ZNF621	0.286232	3.0981e-08	2.30391e-07	361	361
ZBED4	0.286136	3.13282e-08	2.32712e-07	361	361
PPP3R1	0.286095	3.1474e-08	2.3362e-07	361	361
NFE2L2	0.286008	3.1791e-08	2.35798e-07	361	361
TWSG1	0.285914	3.2138e-08	2.38194e-07	361	361
NBEA	0.285818	3.24937e-08	2.40741e-07	361	357
ARL5A	0.285808	3.25327e-08	2.40941e-07	361	361
ATAD5	0.285766	3.26884e-08	2.42003e-07	361	361
FYB	0.28572	3.28635e-08	2.43209e-07	361	361
EXOC1	0.285524	3.36121e-08	2.48565e-07	361	361
PCDH18	0.285339	3.43331e-08	2.53802e-07	361	360
RPL23AP53	0.285307	3.44589e-08	2.54543e-07	361	361
ADAR	0.285246	3.47018e-08	2.56242e-07	361	361
DLG1	0.285202	3.48794e-08	2.57363e-07	361	361
SEL1L3	0.285074	3.53926e-08	2.60957e-07	361	361
ZNF562	0.284996	3.57122e-08	2.63216e-07	361	361
C12orf49	0.284968	3.58259e-08	2.63956e-07	361	361
CCDC111	0.284898	3.61163e-08	2.65899e-07	361	361
RABGAP1L	0.284858	3.62791e-08	2.66998e-07	361	361
MACF1	0.284831	3.63921e-08	2.67632e-07	361	361
KPNA5	0.284812	3.64728e-08	2.68127e-07	361	358
PHF16	0.284773	3.66342e-08	2.69214e-07	361	361
FCHSD2	0.284569	3.75029e-08	2.75293e-07	361	361
INTS6	0.284501	3.77931e-08	2.77321e-07	361	361
NFIC	0.284483	3.78707e-08	2.77788e-07	361	361
MNDA	0.28445	3.80181e-08	2.78767e-07	361	361
CDK13	0.284443	3.8046e-08	2.78868e-07	361	361
HSP90B3P	0.284407	3.82021e-08	2.7991e-07	361	356
ZDHHC2	0.284294	3.86985e-08	2.83234e-07	361	361
NOL9	0.284287	3.87326e-08	2.8338e-07	361	361
FAM178A	0.284268	3.88164e-08	2.83888e-07	361	361
UHRF2	0.284191	3.91607e-08	2.86231e-07	361	361
RAD51AP1	0.284179	3.92113e-08	2.86461e-07	361	361
BUB1B	0.284169	3.9257e-08	2.8669e-07	361	361
LMAN1	0.284097	3.95814e-08	2.88868e-07	361	361
ANGEL1	0.284096	3.95843e-08	2.88868e-07	361	361
RNF39	0.284057	3.97618e-08	2.90057e-07	361	330
LRPPRC	0.28391	4.04358e-08	2.94758e-07	361	361
C6orf170	0.283884	4.05548e-08	2.95517e-07	361	356
CNOT1	0.283803	4.09334e-08	2.98167e-07	361	361
GLYR1	0.283799	4.09524e-08	2.98197e-07	361	361
WDR3	0.283768	4.1097e-08	2.9914e-07	361	361
ZNF525	0.283712	4.13589e-08	3.00826e-07	361	360
HIP1	0.283705	4.13947e-08	3.00977e-07	361	361
AKD1	0.283687	4.14802e-08	3.01488e-07	361	361
STRBP	0.283596	4.19107e-08	3.04463e-07	361	361
C9orf64	0.283594	4.192e-08	3.04463e-07	361	361
TMOD2	0.283536	4.22001e-08	3.06385e-07	361	361
FAM76B	0.283527	4.22403e-08	3.06566e-07	361	361
BCL10	0.283516	4.22934e-08	3.06839e-07	361	361
RNF138P1	0.283387	4.29223e-08	3.11175e-07	361	357
HS3ST3B1	0.283279	4.34515e-08	3.14897e-07	361	357
WDR37	0.283227	4.37086e-08	3.16645e-07	361	361
TRIM62	0.283186	4.39142e-08	3.18019e-07	361	361
ZNF845	0.283117	4.42597e-08	3.19939e-07	361	361
KIAA1328	0.283103	4.43345e-08	3.20363e-07	361	361
RNF41	0.283074	4.44773e-08	3.21279e-07	361	361
PDCL	0.283034	4.46802e-08	3.22511e-07	361	361
SAMSN1	0.283003	4.48418e-08	3.23559e-07	361	361
SCAPER	0.28296	4.50588e-08	3.25008e-07	361	361
CREB3L2	0.282944	4.51394e-08	3.25471e-07	361	361
SNRNP27	0.282852	4.56165e-08	3.28673e-07	361	361
ZNF664	0.282739	4.62051e-08	3.32794e-07	361	361
HSF2	0.282659	4.66286e-08	3.35591e-07	361	361
OGFRL1	0.282652	4.66647e-08	3.35618e-07	361	361
ARID5B	0.282626	4.68023e-08	3.36365e-07	361	361
PLXNA1	0.282426	4.78784e-08	3.43851e-07	361	361
PCDHGA10	0.282412	4.79554e-08	3.44279e-07	361	352
IQGAP3	0.282372	4.81714e-08	3.45706e-07	361	361
TMX3	0.282346	4.83164e-08	3.46621e-07	361	361
EFCAB7	0.282317	4.84759e-08	3.47641e-07	361	361
TMEM209	0.282296	4.85907e-08	3.48339e-07	361	361
NAA25	0.282204	4.90988e-08	3.51789e-07	361	361
CCDC47	0.282201	4.91158e-08	3.51789e-07	361	361
SMAD9	0.282199	4.91251e-08	3.51789e-07	361	307
PLCL1	0.282065	4.98812e-08	3.56947e-07	361	360
UBL3	0.28206	4.99051e-08	3.5699e-07	361	361
C10orf119	0.281954	5.05107e-08	3.61063e-07	361	361
ZNF518A	0.281738	5.17643e-08	3.69626e-07	361	361
GUSBL1	0.281727	5.18269e-08	3.6994e-07	361	359
AKIRIN1	0.281698	5.19965e-08	3.71018e-07	361	361
DOCK2	0.281679	5.21069e-08	3.71539e-07	361	361
RUNX2	0.281652	5.22652e-08	3.72534e-07	361	358
GPSM2	0.281633	5.23812e-08	3.73188e-07	361	361
CD80	0.281631	5.23943e-08	3.73188e-07	361	353
ARCN1	0.281615	5.24893e-08	3.73731e-07	361	361
KLHL7	0.281573	5.27391e-08	3.75375e-07	361	361
ERCC4	0.281455	5.34462e-08	3.80218e-07	361	361
CSTF2T	0.281453	5.34577e-08	3.80218e-07	361	361
CDC23	0.281293	5.44306e-08	3.86861e-07	361	361
[truncated: 1,391 more rows]

## Sheet: down-HCC-gmfb fdr<0.0001
Table S4B The down-regulated DEGs in GMFB high expression HCC patients (FDR<0.001)
Query	Statistic	P-value	FDR (BH)	Event_SD	Event_TD
C7orf55	-0.572416	8.24388e-33	1.82419e-29	361	361
MRPS24	-0.534919	4.13643e-28	4.11885e-25	361	361
ZNHIT1	-0.52425	7.07156e-27	5.41654e-24	361	361
ZNF358	-0.515714	6.38273e-26	3.73859e-23	361	361
ENDOG	-0.507502	5.00238e-25	2.55442e-22	361	361
MRPL41	-0.504374	1.08008e-24	5.00226e-22	361	361
NDUFB7	-0.503862	1.22405e-24	5.54021e-22	361	361
LOC440957	-0.50117	2.35611e-24	9.98339e-22	361	361
SCAND1	-0.498327	4.67656e-24	1.86268e-21	361	361
C19orf70	-0.496013	8.13212e-24	3.05568e-21	361	361
ALKBH7	-0.491119	2.58414e-23	8.58698e-21	361	361
COX5B	-0.48814	5.17594e-23	1.4939e-20	361	361
C19orf43	-0.486989	6.75664e-23	1.89519e-20	361	361
POLR2J	-0.483012	1.68455e-22	4.35686e-20	361	361
ATP5D	-0.480519	2.96833e-22	6.95461e-20	361	361
COX17	-0.479382	3.83748e-22	8.88644e-20	361	361
NDUFA7	-0.479012	4.17128e-22	9.54839e-20	361	361
NDUFA11	-0.478576	4.6016e-22	1.01455e-19	361	361
ELOF1	-0.47778	5.50177e-22	1.17815e-19	361	361
TEX264	-0.477029	6.51033e-22	1.35055e-19	361	361
MRPL54	-0.475612	8.9333e-22	1.83209e-19	361	361
C17orf61	-0.4746	1.11858e-21	2.20559e-19	361	361
NDUFA13	-0.470912	2.5243e-21	4.69826e-19	361	361
UFSP1	-0.469272	3.61303e-21	6.4823e-19	361	361
UQCR11	-0.468675	4.11504e-21	7.25816e-19	361	361
C16orf13	-0.467318	5.52551e-21	9.56874e-19	361	361
NDUFB11	-0.466335	6.83501e-21	1.12495e-18	361	361
NDUFA2	-0.465906	7.49884e-21	1.20435e-18	361	361
CLPP	-0.465433	8.30429e-21	1.3022e-18	361	361
GADD45GIP1	-0.46449	1.01699e-20	1.55794e-18	361	361
LSMD1	-0.464313	1.05634e-20	1.60588e-18	361	361
C17orf89	-0.463429	1.27676e-20	1.91178e-18	361	361
UQCR10	-0.462675	1.5001e-20	2.19666e-18	361	361
AURKAIP1	-0.461966	1.74468e-20	2.49967e-18	361	361
ISOC2	-0.461347	1.9904e-20	2.79147e-18	361	361
MRPL27	-0.460776	2.24693e-20	3.08192e-18	361	361
C7orf59	-0.459244	3.10691e-20	4.09762e-18	361	361
TRAPPC5	-0.45919	3.14272e-20	4.11759e-18	361	361
DPM3	-0.458699	3.48552e-20	4.47833e-18	361	361
SNHG9	-0.4584	3.71185e-20	4.70837e-18	361	361
ARL6IP4	-0.458088	3.96401e-20	4.90331e-18	361	361
MRPS25	-0.457982	4.0535e-20	4.98305e-18	361	361
TCEB2	-0.456457	5.58056e-20	6.73557e-18	361	361
TIAF1	-0.45596	6.19034e-20	7.2518e-18	361	361
SHFM1	-0.455085	7.42927e-20	8.60197e-18	361	361
NDUFB10	-0.454925	7.68146e-20	8.84256e-18	361	361
DCI	-0.454031	9.24906e-20	1.05143e-17	361	361
TMEM93	-0.452927	1.16254e-19	1.28622e-17	361	361
MRPL38	-0.452159	1.36218e-19	1.48969e-17	361	361
CCS	-0.452136	1.36888e-19	1.48969e-17	361	361
LOC100216545	-0.450376	1.96558e-19	2.08215e-17	361	361
ALKBH4	-0.448894	2.66142e-19	2.80435e-17	361	361
ATP5I	-0.448656	2.79363e-19	2.92816e-17	361	361
C2orf7	-0.448027	3.17521e-19	3.26587e-17	361	361
RAD23A	-0.447593	3.46804e-19	3.50589e-17	361	361
QTRT1	-0.446351	4.4612e-19	4.39826e-17	361	361
C19orf53	-0.446088	4.70449e-19	4.54805e-17	361	361
THAP7	-0.445864	4.92242e-19	4.69043e-17	361	361
BLOC1S1	-0.440353	1.48317e-18	1.20561e-16	361	361
NDUFB2	-0.440032	1.58067e-18	1.27446e-16	361	361
NDUFA3	-0.439753	1.67034e-18	1.34133e-16	361	361
ATP5J2	-0.439693	1.6904e-18	1.35198e-16	361	361
CHMP2A	-0.439483	1.762e-18	1.40361e-16	361	361
NDUFS3	-0.439055	1.91745e-18	1.50933e-16	361	361
MRPS26	-0.438152	2.29116e-18	1.76172e-16	361	361
C19orf56	-0.43811	2.31034e-18	1.76285e-16	361	361
MRPL40	-0.437666	2.52102e-18	1.91626e-16	361	361
MRPL53	-0.43715	2.79e-18	2.09671e-16	361	361
USMG5	-0.437104	2.81544e-18	2.10787e-16	361	361
NDUFA4	-0.436523	3.15516e-18	2.34459e-16	361	361
ROMO1	-0.436049	3.46184e-18	2.53465e-16	361	361
EDF1	-0.433214	6.0101e-18	4.15057e-16	361	361
MSRB2	-0.433203	6.02318e-18	4.15057e-16	361	361
MGMT	-0.432978	6.29158e-18	4.30573e-16	361	361
MCAT	-0.432911	6.37298e-18	4.33167e-16	361	361
SIRT3	-0.432786	6.52947e-18	4.40795e-16	361	361
NDUFA8	-0.431701	8.05088e-18	5.326e-16	361	361
UQCRC1	-0.431685	8.07659e-18	5.326e-16	361	361
NDUFS8	-0.43075	9.668e-18	6.25124e-16	361	361
HINT2	-0.430099	1.09543e-17	6.99213e-16	361	361
NDUFB8	-0.429522	1.22341e-17	7.7102e-16	361	361
TIMM10	-0.42938	1.25707e-17	7.87248e-16	361	361
DNAJC30	-0.42922	1.29624e-17	8.0671e-16	361	361
FAU	-0.428727	1.42418e-17	8.75388e-16	361	361
NTHL1	-0.426909	2.01257e-17	1.20001e-15	361	361
MRPL28	-0.426774	2.06489e-17	1.22753e-15	361	361
POLR2I	-0.425187	2.7879e-17	1.59086e-15	361	361
COX6B1	-0.424885	2.95105e-17	1.67436e-15	361	361
PRDX2	-0.424298	3.296e-17	1.83865e-15	361	361
NDUFA1	-0.423667	3.71062e-17	2.03272e-15	361	361
TIMM16	-0.423565	3.78243e-17	2.06376e-15	361	361
ATP5H	-0.423494	3.83301e-17	2.07995e-15	361	361
TOMM7	-0.423364	3.92752e-17	2.12545e-15	361	361
NDUFB4	-0.422869	4.30881e-17	2.31294e-15	361	361
COX6A1	-0.422153	4.92638e-17	2.60928e-15	361	361
MRPS12	-0.41968	7.8018e-17	4.04617e-15	361	361
PSMB7	-0.419196	8.53301e-17	4.37816e-15	361	361
MRP63	-0.418606	9.51527e-17	4.8341e-15	361	361
FKBP2	-0.418271	1.01216e-16	5.11602e-15	361	361
JUND	-0.417888	1.08617e-16	5.46239e-15	361	361
C6orf226	-0.417123	1.25035e-16	6.16353e-15	361	361
CHCHD1	-0.417091	1.25756e-16	6.18378e-15	361	361
ZNF511	-0.416686	1.35458e-16	6.56362e-15	361	361
NME3	-0.416273	1.46103e-16	6.97756e-15	361	361
CCM2	-0.415796	1.59448e-16	7.48917e-15	361	361
C19orf73	-0.415644	1.63938e-16	7.64595e-15	361	361
UBL5	-0.415379	1.72042e-16	7.95964e-15	361	361
PTOV1	-0.415372	1.72262e-16	7.95964e-15	361	361
LOC152217	-0.414706	1.94508e-16	8.82374e-15	361	361
COX8A	-0.413624	2.36815e-16	1.05744e-14	361	361
CISD3	-0.412351	2.98223e-16	1.29892e-14	361	361
ZNF394	-0.411448	3.50952e-16	1.49342e-14	361	361
MRPL12	-0.411325	3.58815e-16	1.52363e-14	361	361
COQ4	-0.411145	3.70664e-16	1.56725e-14	361	361
CCDC12	-0.410993	3.8092e-16	1.60721e-14	361	361
ZNF524	-0.410958	3.8338e-16	1.61417e-14	361	361
SNRNP25	-0.410735	3.99045e-16	1.67305e-14	361	361
PSMB3	-0.409505	4.97526e-16	2.04716e-14	361	361
NDUFS5	-0.407566	7.03128e-16	2.80617e-14	361	361
MRPL55	-0.407367	7.28546e-16	2.89601e-14	361	361
PSMB6	-0.407046	7.71242e-16	3.04144e-14	361	361
NDUFB1	-0.406712	8.18407e-16	3.21471e-14	361	361
COX4I1	-0.406611	8.33125e-16	3.25966e-14	361	361
C19orf24	-0.405958	9.35294e-16	3.60977e-14	361	361
C22orf32	-0.405739	9.72216e-16	3.7234e-14	361	361
BUD31	-0.405461	1.02112e-15	3.89573e-14	361	361
NDUFAF3	-0.405283	1.05371e-15	3.99505e-14	361	361
PRR24	-0.405261	1.05789e-15	3.99768e-14	361	361
TXN2	-0.40513	1.08247e-15	4.07351e-14	361	361
ECSIT	-0.405085	1.09124e-15	4.09265e-14	361	361
OCEL1	-0.405027	1.10243e-15	4.12685e-14	361	361
MRPS2	-0.404724	1.16293e-15	4.33704e-14	361	361
FAM195A	-0.404046	1.31017e-15	4.81403e-14	361	361
MRPS15	-0.404029	1.31418e-15	4.81987e-14	361	361
C9orf37	-0.403382	1.47215e-15	5.34999e-14	361	361
RNASEH2C	-0.401817	1.93563e-15	6.82266e-14	361	361
COPS6	-0.401185	2.16116e-15	7.52438e-14	361	361
PFDN5	-0.400671	2.36302e-15	8.17007e-14	361	361
EIF3K	-0.400655	2.36967e-15	8.17886e-14	361	361
C19orf60	-0.400546	2.41478e-15	8.30576e-14	361	361
SURF2	-0.400181	2.57305e-15	8.83487e-14	361	361
ZFAND2B	-0.400052	2.63135e-15	8.98855e-14	361	361
DGCR6L	-0.399928	2.68844e-15	9.10856e-14	361	361
C12orf62	-0.399698	2.79756e-15	9.44297e-14	361	361
FIS1	-0.399648	2.82214e-15	9.49373e-14	361	361
POLDIP2	-0.398789	3.27403e-15	1.08671e-13	361	361
STUB1	-0.39844	3.47679e-15	1.14636e-13	361	361
TMEM203	-0.398066	3.70829e-15	1.22067e-13	361	361
SLC25A28	-0.398012	3.74326e-15	1.22767e-13	361	361
POP7	-0.397599	4.01879e-15	1.30349e-13	361	361
PAF1	-0.397459	4.11699e-15	1.32885e-13	361	361
C7orf27	-0.397375	4.17638e-15	1.34583e-13	361	361
NDUFA6	-0.397204	4.30131e-15	1.3794e-13	361	361
TAF10	-0.396937	4.50329e-15	1.44163e-13	361	361
ROBLD3	-0.396895	4.53551e-15	1.44751e-13	361	361
MPST	-0.39669	4.69777e-15	1.48975e-13	361	361
LOC388789	-0.396679	4.70705e-15	1.49032e-13	361	361
NDUFS7	-0.395853	5.42144e-15	1.69229e-13	361	361
CUEDC2	-0.395622	5.63982e-15	1.74694e-13	361	361
C11orf83	-0.395527	5.73252e-15	1.76723e-13	361	361
ANAPC11	-0.39523	6.03058e-15	1.85052e-13	361	361
TIMM50	-0.394578	6.73942e-15	2.03357e-13	361	361
SLC25A11	-0.394494	6.83644e-15	2.05972e-13	361	361
C12orf10	-0.394452	6.88528e-15	2.07131e-13	361	361
FDX1L	-0.394438	6.90199e-15	2.0732e-13	361	361
HSCB	-0.394129	7.27392e-15	2.17508e-13	361	361
C9orf114	-0.393679	7.8521e-15	2.33395e-13	361	361
ZNF444	-0.393534	8.0471e-15	2.38479e-13	361	361
HAUS7	-0.393518	8.06922e-15	2.38779e-13	361	361
FAM32A	-0.393468	8.13752e-15	2.40443e-13	361	361
TMEM205	-0.39325	8.44378e-15	2.48387e-13	361	361
ZNF428	-0.392945	8.89106e-15	2.61159e-13	361	361
C11orf67	-0.39262	9.39361e-15	2.75108e-13	361	361
C17orf106	-0.392256	9.99012e-15	2.90867e-13	361	361
ATP5E	-0.391986	1.04553e-14	3.03968e-13	361	361
PGLS	-0.391813	1.07663e-14	3.10739e-13	361	361
RNF25	-0.391621	1.11205e-14	3.20036e-13	361	361
ARF5	-0.391242	1.18527e-14	3.40124e-13	361	361
CCDC72	-0.391133	1.20729e-14	3.45447e-13	361	361
CHCHD8	-0.390928	1.24965e-14	3.56034e-13	361	361
MRPL43	-0.389984	1.46427e-14	4.11297e-13	361	361
UBAC1	-0.389763	1.51932e-14	4.26158e-13	361	361
C9orf119	-0.389337	1.63157e-14	4.52544e-13	361	361
PRDX5	-0.389161	1.68035e-14	4.64135e-13	361	361
SERF2	-0.389146	1.68451e-14	4.6464e-13	361	361
C9orf23	-0.388923	1.74849e-14	4.80956e-13	361	361
HIGD2A	-0.38812	1.99917e-14	5.42418e-13	361	361
MEPCE	-0.387966	2.05099e-14	5.54214e-13	361	361
NDUFC1	-0.387952	2.05582e-14	5.54764e-13	361	361
LDLRAD2	-0.387913	2.06933e-14	5.57655e-13	361	361
TP53TG1	-0.387857	2.08838e-14	5.62029e-13	361	361
MRPS34	-0.387348	2.27307e-14	6.07627e-13	361	361
COMMD4	-0.387077	2.37764e-14	6.32185e-13	361	361
CCDC56	-0.387023	2.39908e-14	6.37037e-13	361	361
CCDC107	-0.386808	2.48623e-14	6.57545e-13	361	361
ATP5O	-0.385387	3.14492e-14	8.19318e-13	361	361
USE1	-0.385194	3.24664e-14	8.41254e-13	361	361
C11orf48	-0.385137	3.277e-14	8.47551e-13	361	361
MOSPD3	-0.384746	3.49523e-14	9.0165e-13	361	361
DGCR6	-0.384393	3.70427e-14	9.51879e-13	361	361
TMEM160	-0.384359	3.72488e-14	9.5594e-13	361	361
C17orf90	-0.383943	3.98803e-14	1.01562e-12	361	361
SS18L2	-0.383754	4.11368e-14	1.04229e-12	361	361
RPL36	-0.383705	4.14746e-14	1.04951e-12	361	361
C17orf79	-0.382546	5.01371e-14	1.24499e-12	361	361
H2AFJ	-0.382377	5.15445e-14	1.27636e-12	361	361
RPS15	-0.382332	5.19214e-14	1.28131e-12	361	361
CCDC106	-0.382139	5.35803e-14	1.31735e-12	361	361
MRPL14	-0.382101	5.3916e-14	1.32397e-12	361	361
PSMG3	-0.381867	5.6013e-14	1.37208e-12	361	361
ZGPAT	-0.381796	5.66613e-14	1.38286e-12	361	361
MAP1LC3A	-0.381415	6.02923e-14	1.4643e-12	361	361
SIL1	-0.380981	6.47033e-14	1.56569e-12	361	361
DUS1L	-0.38063	6.84956e-14	1.65344e-12	361	361
C16orf42	-0.380416	7.09217e-14	1.70787e-12	361	361
UQCRQ	-0.380319	7.20424e-14	1.73276e-12	361	361
ICT1	-0.380062	7.51147e-14	1.79151e-12	361	361
C15orf63	-0.379784	7.85636e-14	1.86706e-12	361	361
UBA52	-0.379655	8.02246e-14	1.89973e-12	361	361
MED11	-0.379625	8.0609e-14	1.90656e-12	361	361
OVCA2	-0.379452	8.29065e-14	1.94474e-12	361	361
MPG	-0.379327	8.46009e-14	1.97518e-12	361	361
RPL24	-0.379291	8.50905e-14	1.98428e-12	361	361
FBXO24	-0.379203	8.63089e-14	2.01034e-12	361	361
NENF	-0.378326	9.94246e-14	2.29171e-12	361	361
PTMS	-0.378276	1.00229e-13	2.30759e-12	361	361
CHCHD5	-0.378095	1.03193e-13	2.37034e-12	361	361
UXT	-0.377588	1.11946e-13	2.55666e-12	361	361
RP9	-0.377477	1.13962e-13	2.59378e-12	361	361
MRPL20	-0.377361	1.161e-13	2.63641e-12	361	361
ETFB	-0.377056	1.21933e-13	2.76258e-12	361	361
INCA1	-0.377031	1.2242e-13	2.77044e-12	361	360
DYNLRB1	-0.376979	1.23445e-13	2.79048e-12	361	361
MRPL2	-0.376971	1.23596e-13	2.79072e-12	361	361
C7orf50	-0.376245	1.38834e-13	3.11009e-12	361	361
SELO	-0.376027	1.43763e-13	3.2061e-12	361	361
C1orf122	-0.375265	1.62364e-13	3.60076e-12	361	361
ACOT8	-0.375212	1.63739e-13	3.62722e-12	361	361
DMAP1	-0.374992	1.6956e-13	3.74366e-12	361	361
COX7C	-0.374357	1.87575e-13	4.09151e-12	361	361
FBXL15	-0.374295	1.89435e-13	4.11856e-12	361	361
FASTK	-0.374161	1.93507e-13	4.2025e-12	361	361
PDAP1	-0.374122	1.94724e-13	4.21973e-12	361	361
CLTB	-0.374044	1.97156e-13	4.25852e-12	361	361
WDR83	-0.373962	1.99721e-13	4.30459e-12	361	361
COX7B	-0.373882	2.02271e-13	4.35014e-12	361	361
RPL38	-0.373829	2.03993e-13	4.38244e-12	361	361
HDHD3	-0.373348	2.20144e-13	4.6835e-12	361	361
TIMM8B	-0.373305	2.21663e-13	4.7026e-12	361	361
PSMC5	-0.373089	2.29353e-13	4.8591e-12	361	361
SURF1	-0.373028	2.31593e-13	4.89615e-12	361	361
ATOX1	-0.37242	2.54922e-13	5.35524e-12	361	361
FAM128B	-0.371693	2.8589e-13	5.96043e-12	361	361
LENG1	-0.371571	2.91433e-13	6.04572e-12	361	361
TMEM219	-0.370722	3.32997e-13	6.84379e-12	361	361
ADRM1	-0.370696	3.34372e-13	6.86108e-12	361	361
ACAA1	-0.370655	3.36515e-13	6.89474e-12	361	361
TIMM13	-0.370589	3.40025e-13	6.95236e-12	361	361
RNASEK	-0.370357	3.52619e-13	7.18038e-12	361	361
ATP5G1	-0.369717	3.89782e-13	7.89675e-12	361	361
THAP3	-0.369247	4.19469e-13	8.45519e-12	361	361
C5orf45	-0.369171	4.24493e-13	8.53916e-12	361	361
DHRS11	-0.369091	4.2983e-13	8.6291e-12	361	361
TMED1	-0.369019	4.34685e-13	8.71778e-12	361	361
YPEL3	-0.368881	4.44132e-13	8.88041e-12	361	361
CCDC101	-0.368765	4.52204e-13	9.02369e-12	361	361
GABARAP	-0.368468	4.7362e-13	9.39456e-12	361	361
SRA1	-0.368319	4.84703e-13	9.60484e-12	361	361
COMMD1	-0.368011	5.08485e-13	1.00355e-11	361	361
C7orf30	-0.367796	5.25771e-13	1.03364e-11	361	361
RPL35	-0.36772	5.32015e-13	1.04282e-11	361	361
POP5	-0.367691	5.34448e-13	1.04553e-11	361	361
C21orf33	-0.367477	5.52451e-13	1.07863e-11	361	361
MYEOV2	-0.367355	5.63069e-13	1.09829e-11	361	361
GPS2	-0.367259	5.71469e-13	1.11032e-11	361	361
MYL5	-0.367136	5.82453e-13	1.13056e-11	361	361
CLDN22	-0.366303	6.62574e-13	1.2749e-11	361	38
SLC9A3R2	-0.365966	6.98038e-13	1.33846e-11	361	361
RNMTL1	-0.365963	6.98299e-13	1.33846e-11	361	361
LOC729991	-0.365316	7.71551e-13	1.46059e-11	361	361
ZNF593	-0.365217	7.83412e-13	1.48023e-11	361	361
TPRA1	-0.364746	8.42254e-13	1.5839e-11	361	361
TMEM141	-0.36466	8.53507e-13	1.60203e-11	361	361
C9orf103	-0.364359	8.93866e-13	1.66992e-11	361	361
SEC61B	-0.364326	8.98416e-13	1.67685e-11	361	361
MRPL34	-0.364195	9.16604e-13	1.70919e-11	361	361
HSPB9	-0.364095	9.30742e-13	1.73393e-11	361	360
DHPS	-0.363529	1.01512e-12	1.87707e-11	361	361
ABHD14A	-0.363314	1.04905e-12	1.93801e-11	361	361
GSTK1	-0.363285	1.05362e-12	1.94286e-11	361	361
RBM42	-0.363216	1.06493e-12	1.95827e-11	361	361
WIBG	-0.363179	1.07095e-12	1.96752e-11	361	361
MRPS33	-0.363112	1.08192e-12	1.98585e-11	361	361
TRPT1	-0.362527	1.18289e-12	2.15726e-11	361	361
ARMC5	-0.362045	1.27318e-12	2.31345e-11	361	361
MRPL23	-0.3618	1.32141e-12	2.39235e-11	361	361
ATP5L	-0.361172	1.45372e-12	2.62236e-11	361	361
SNRNP35	-0.36116	1.45632e-12	2.62467e-11	361	361
RPL34	-0.361074	1.47545e-12	2.65435e-11	361	361
TMUB1	-0.361041	1.48292e-12	2.66537e-11	361	361
HSD17B10	-0.360913	1.51201e-12	2.71521e-11	361	361
C19orf39	-0.360217	1.68002e-12	2.99263e-11	361	361
HMOX2	-0.359798	1.79008e-12	3.18299e-11	361	361
LSM7	-0.35939	1.90356e-12	3.36375e-11	361	361
CHCHD6	-0.359141	1.97651e-12	3.4711e-11	361	361
NDUFS6	-0.359113	1.98476e-12	3.48251e-11	361	361
MPDU1	-0.358783	2.08596e-12	3.64403e-11	361	361
MRPS5	-0.35816	2.29094e-12	3.95922e-11	361	361
RPS16	-0.357996	2.34793e-12	4.04489e-11	361	361
EPN1	-0.357703	2.45351e-12	4.20859e-11	361	361
C21orf2	-0.357633	2.47916e-12	4.24892e-11	361	361
GAMT	-0.357573	2.50166e-12	4.28011e-11	361	361
CHCHD10	-0.357412	2.56286e-12	4.36608e-11	361	361
SF4	-0.356843	2.79068e-12	4.72327e-11	361	361
TMEM111	-0.35664	2.87663e-12	4.85081e-11	361	361
POLR2F	-0.356018	3.15607e-12	5.29067e-11	361	361
MAD1L1	-0.355945	3.19068e-12	5.3397e-11	361	361
RPS9	-0.354932	3.70946e-12	6.14081e-11	361	361
TACO1	-0.354739	3.81782e-12	6.29924e-11	361	361
WDR74	-0.354579	3.90934e-12	6.42894e-11	361	361
TBRG4	-0.354341	4.04969e-12	6.64329e-11	361	361
AP2S1	-0.354109	4.19113e-12	6.85274e-11	361	361
MTX1	-0.353625	4.50217e-12	7.35527e-11	361	361
POLR2L	-0.353603	4.51665e-12	7.36684e-11	361	361
MRPS11	-0.353572	4.53769e-12	7.3951e-11	361	361
ZNF576	-0.353554	4.54949e-12	7.40826e-11	361	361
BLVRB	-0.35351	4.57967e-12	7.44523e-11	361	361
SDHAF1	-0.35313	4.84367e-12	7.84879e-11	361	361
C7orf47	-0.35307	4.88671e-12	7.91209e-11	361	361
C16orf48	-0.352889	5.019e-12	8.09339e-11	361	361
C12orf45	-0.352855	5.04419e-12	8.12744e-11	361	361
C17orf37	-0.352566	5.26367e-12	8.44926e-11	361	361
PSENEN	-0.351754	5.93149e-12	9.45761e-11	361	361
RNF208	-0.351721	5.96043e-12	9.49615e-11	361	361
LSM10	-0.351647	6.02537e-12	9.58429e-11	361	361
NARFL	-0.351594	6.07199e-12	9.64303e-11	361	361
RFXANK	-0.35102	6.60508e-12	1.04149e-10	361	361
MRPS16	-0.350959	6.66495e-12	1.0501e-10	361	361
RPL18	-0.350059	7.60146e-12	1.18918e-10	361	361
GCHFR	-0.349773	7.92576e-12	1.23314e-10	361	361
HSPBP1	-0.349164	8.66137e-12	1.33818e-10	361	361
HAAO	-0.348898	9.00273e-12	1.38769e-10	361	361
MRPL51	-0.348827	9.09615e-12	1.39992e-10	361	361
TTC15	-0.348479	9.56695e-12	1.46784e-10	361	361
FAM134C	-0.34828	9.84754e-12	1.50857e-10	361	361
ZMAT5	-0.348024	1.02194e-11	1.56193e-10	361	361
MGC70857	-0.347843	1.0492e-11	1.59625e-10	361	361
PTRH1	-0.347681	1.07405e-11	1.63031e-10	361	361
BCL7C	-0.347565	1.09215e-11	1.65526e-10	361	361
C3orf75	-0.34726	1.14145e-11	1.72867e-10	361	361
GPX4	-0.347168	1.15666e-11	1.74772e-10	361	361
FAM162A	-0.346976	1.18921e-11	1.79281e-10	361	361
WIPI2	-0.346877	1.20637e-11	1.81573e-10	361	361
LIN37	-0.346329	1.30559e-11	1.95495e-10	361	361
PIN4	-0.346197	1.33054e-11	1.99081e-10	361	361
APOC1	-0.346189	1.33221e-11	1.99181e-10	361	361
DHRS4L2	-0.345735	1.42212e-11	2.11987e-10	361	361
PHKG2	-0.345721	1.42486e-11	2.12174e-10	361	361
DNAJC17	-0.345518	1.46706e-11	2.18034e-10	361	361
EGFL8	-0.345411	1.48976e-11	2.21077e-10	361	360
NOSIP	-0.345249	1.52493e-11	2.25457e-10	361	361
BAD	-0.345161	1.54434e-11	2.27988e-10	361	361
EBP	-0.344815	1.62267e-11	2.38667e-10	361	361
NAA10	-0.34479	1.62857e-11	2.39358e-10	361	361
C10orf125	-0.344667	1.6575e-11	2.43072e-10	361	361
RPS19	-0.344626	1.66725e-11	2.44142e-10	361	361
TST	-0.344346	1.73558e-11	2.53588e-10	361	361
ETV2	-0.344203	1.77122e-11	2.58039e-10	361	361
TSSC4	-0.344117	1.79327e-11	2.61006e-10	361	361
PTGES2	-0.343985	1.82733e-11	2.65243e-10	361	361
THOP1	-0.34349	1.96122e-11	2.82822e-10	361	361
HMG20B	-0.343296	2.0162e-11	2.9012e-10	361	361
C1orf50	-0.343289	2.01825e-11	2.90206e-10	361	361
MOB2	-0.343212	2.04029e-11	2.93077e-10	361	361
PCBD1	-0.343199	2.04417e-11	2.93086e-10	361	361
ATPIF1	-0.342952	2.11737e-11	3.02818e-10	361	361
SNF8	-0.342944	2.11965e-11	3.02818e-10	361	361
MMAB	-0.342758	2.17661e-11	3.10288e-10	361	361
CUTA	-0.342646	2.21161e-11	3.14827e-10	361	361
RPLP1	-0.342436	2.27857e-11	3.23434e-10	361	361
RSAD1	-0.342391	2.29321e-11	3.2528e-10	361	361
RPL28	-0.342081	2.39639e-11	3.3895e-10	361	361
NDUFB6	-0.341882	2.46482e-11	3.48134e-10	361	361
TECR	-0.341564	2.57836e-11	3.62628e-10	361	361
PQBP1	-0.341519	2.59485e-11	3.64689e-10	361	361
DEXI	-0.341438	2.6248e-11	3.6786e-10	361	361
NPFF	-0.341432	2.62721e-11	3.67938e-10	361	359
AES	-0.341008	2.78948e-11	3.88751e-10	361	361
RPL32	-0.340998	2.79334e-11	3.89017e-10	361	361
NDUFA12	-0.340772	2.88414e-11	4.01381e-10	361	361
HCFC1R1	-0.340323	3.07276e-11	4.25254e-10	361	361
MRPL22	-0.340014	3.20959e-11	4.42054e-10	361	361
KIF9	-0.340014	3.20969e-11	4.42054e-10	361	361
RPL13	-0.339975	3.22722e-11	4.44161e-10	361	361
DOHH	-0.339801	3.30702e-11	4.54308e-10	361	361
GFER	-0.339634	3.38601e-11	4.6409e-10	361	361
NUDT8	-0.339404	3.49686e-11	4.76008e-10	361	361
RPLP2	-0.339322	3.53753e-11	4.80231e-10	361	361
INO80E	-0.339201	3.59836e-11	4.88157e-10	361	361
POLR2H	-0.338985	3.70879e-11	5.01635e-10	361	361
RPL29	-0.338985	3.70895e-11	5.01635e-10	361	361
GSTO1	-0.338945	3.73e-11	5.03271e-10	361	361
ATP5J	-0.338643	3.89108e-11	5.23233e-10	361	361
RPL27A	-0.338464	3.99007e-11	5.3546e-10	361	361
JAGN1	-0.338459	3.99279e-11	5.35464e-10	361	361
INO80B	-0.338368	4.04403e-11	5.4197e-10	361	361
AKT1S1	-0.33831	4.07706e-11	5.45297e-10	361	361
EIF4EBP3	-0.338079	4.21093e-11	5.61693e-10	361	361
SSNA1	-0.337718	4.42907e-11	5.88818e-10	361	361
GPS1	-0.337581	4.51469e-11	5.98603e-10	361	361
RPL39	-0.337235	4.73768e-11	6.25669e-10	361	361
SAT2	-0.337221	4.74665e-11	6.26439e-10	361	361
SUPV3L1	-0.337162	4.786e-11	6.29961e-10	361	361
MBLAC1	-0.337075	4.84483e-11	6.37284e-10	361	361
C19orf42	-0.336925	4.94706e-11	6.48162e-10	361	361
GCDH	-0.33668	5.11886e-11	6.6935e-10	361	361
PEX16	-0.336431	5.29881e-11	6.90614e-10	361	361
CCDC124	-0.336151	5.50913e-11	7.1615e-10	361	361
SFXN4	-0.336	5.62568e-11	7.30348e-10	361	361
PIN1	-0.335867	5.73036e-11	7.42003e-10	361	361
LIME1	-0.335822	5.76629e-11	7.44719e-10	361	361
SCO2	-0.335784	5.79696e-11	7.48028e-10	361	361
PRPF31	-0.335781	5.79943e-11	7.48028e-10	361	361
PPAN	-0.335499	6.03058e-11	7.74832e-10	361	361
LAGE3	-0.335243	6.24844e-11	8.00242e-10	361	361
ZSWIM7	-0.335127	6.34978e-11	8.11655e-10	361	361
FAM100A	-0.335049	6.41844e-11	8.19905e-10	361	361
DDX56	-0.334146	7.27089e-11	9.20533e-10	361	361
NR2F6	-0.33374	7.68969e-11	9.7047e-10	361	361
CD320	-0.333627	7.80978e-11	9.83307e-10	361	361
CYB5D2	-0.333072	8.42929e-11	1.05737e-09	361	361
TMEM223	-0.333067	8.43482e-11	1.05737e-09	361	361
PEBP1	-0.333066	8.43666e-11	1.05737e-09	361	361
C19orf36	-0.332892	8.63998e-11	1.08081e-09	361	361
LCN12	-0.332749	8.81195e-11	1.09956e-09	361	361
RFNG	-0.332669	8.90834e-11	1.11037e-09	361	361
C11orf31	-0.332462	9.16546e-11	1.14111e-09	361	361
CXorf40A	-0.331893	9.90777e-11	1.22631e-09	361	361
FAM96B	-0.331879	9.92604e-11	1.22781e-09	361	361
TRAF4	-0.33164	1.02568e-10	1.26636e-09	361	361
SELK	-0.331357	1.06599e-10	1.31125e-09	361	361
DFNB59	-0.331249	1.08182e-10	1.32991e-09	361	361
NUBP2	-0.331058	1.11041e-10	1.36238e-09	361	361
TMEM120A	-0.331043	1.11267e-10	1.36279e-09	361	361
MPND	-0.330871	1.13903e-10	1.38824e-09	361	361
BRMS1	-0.330844	1.1433e-10	1.39259e-09	361	361
MTIF3	-0.330537	1.19212e-10	1.44939e-09	361	361
RPL37A	-0.330469	1.20318e-10	1.46016e-09	361	361
RNF181	-0.330409	1.21301e-10	1.4703e-09	361	361
DUSP23	-0.33039	1.21618e-10	1.47236e-09	361	361
DNLZ	-0.330329	1.22627e-10	1.48277e-09	361	361
RPA3	-0.3301	1.26508e-10	1.52322e-09	361	361
RPS11	-0.330068	1.27059e-10	1.52894e-09	361	361
SLC25A1	-0.329865	1.30611e-10	1.56789e-09	361	361
AARSD1	-0.329755	1.32585e-10	1.58966e-09	361	361
IFI27L1	-0.329542	1.36471e-10	1.63331e-09	361	361
ABHD14B	-0.329458	1.38023e-10	1.6499e-09	361	361
ATP5G2	-0.329371	1.3966e-10	1.66746e-09	361	361
RPUSD1	-0.329079	1.45309e-10	1.73075e-09	361	361
SSU72	-0.328832	1.50237e-10	1.78412e-09	361	361
TRUB2	-0.328828	1.50333e-10	1.78419e-09	361	361
C6orf136	-0.328636	1.5428e-10	1.82777e-09	361	361
COX6C	-0.328263	1.62244e-10	1.91415e-09	361	361
PRDX6	-0.328142	1.64914e-10	1.94335e-09	361	361
KRTCAP2	-0.32799	1.68344e-10	1.98142e-09	361	361
C21orf70	-0.327715	1.74688e-10	2.04641e-09	361	361
MRPL24	-0.327278	1.85288e-10	2.16296e-09	361	361
GADD45G	-0.326763	1.98565e-10	2.30176e-09	361	361
MBD3	-0.326704	2.00119e-10	2.31843e-09	361	361
MED27	-0.326494	2.05841e-10	2.37917e-09	361	361
EMILIN3	-0.326295	2.11426e-10	2.43949e-09	361	342
DPCD	-0.326214	2.1371e-10	2.46156e-09	361	361
TMEM161A	-0.325857	2.24197e-10	2.57194e-09	361	361
C19orf62	-0.325738	2.2779e-10	2.61015e-09	361	361
THAP4	-0.325579	2.32675e-10	2.66153e-09	361	361
THYN1	-0.325496	2.3528e-10	2.68691e-09	361	361
ZNHIT2	-0.325391	2.38591e-10	2.72182e-09	361	356
UROS	-0.32539	2.38629e-10	2.72182e-09	361	361
C17orf81	-0.325288	2.41901e-10	2.75756e-09	361	361
JMJD8	-0.324924	2.5394e-10	2.88026e-09	361	361
HDGFRP2	-0.324923	2.53962e-10	2.88026e-09	361	361
ZDHHC12	-0.32484	2.56803e-10	2.90746e-09	361	361
FAM173A	-0.324734	2.60442e-10	2.94699e-09	361	361
CTU1	-0.324661	2.62986e-10	2.97409e-09	361	361
HEMK1	-0.324472	2.69701e-10	3.04139e-09	361	361
PRKRIP1	-0.32443	2.7121e-10	3.05495e-09	361	361
DCXR	-0.324149	2.81535e-10	3.16409e-09	361	361
GEMIN6	-0.324107	2.83136e-10	3.18029e-09	361	361
PMVK	-0.323939	2.89501e-10	3.24264e-09	361	361
TRAPPC2L	-0.323829	2.93797e-10	3.28706e-09	361	361
SAP30BP	-0.323394	3.11227e-10	3.46069e-09	361	361
ICAM3	-0.323374	3.12051e-10	3.46791e-09	361	361
NDUFAB1	-0.323235	3.17849e-10	3.52841e-09	361	361
CIDECP	-0.323166	3.20782e-10	3.55502e-09	361	361
SCRN2	-0.322837	3.3507e-10	3.70512e-09	361	361
TMEM115	-0.322756	3.38692e-10	3.74102e-09	361	361
NOP10	-0.322576	3.46846e-10	3.82471e-09	361	361
PSPN	-0.322418	3.54174e-10	3.90121e-09	361	266
STARD10	-0.322361	3.56861e-10	3.92862e-09	361	361
ZNF688	-0.322084	3.70123e-10	4.05987e-09	361	361
EXOSC5	-0.321856	3.81419e-10	4.17131e-09	361	361
POLL	-0.321571	3.9604e-10	4.31935e-09	361	361
EIF3G	-0.321488	4.00398e-10	4.36449e-09	361	361
SSR4	-0.32109	4.21912e-10	4.58395e-09	361	361
AFMID	-0.320926	4.31079e-10	4.67335e-09	361	361
SNRPD2	-0.320903	4.32409e-10	4.68522e-09	361	361
ZNRF1	-0.320533	4.53909e-10	4.90749e-09	361	361
BCL7B	-0.320075	4.82045e-10	5.19195e-09	361	361
ZBTB48	-0.320069	4.8243e-10	5.19329e-09	361	361
RPL37	-0.320015	4.85801e-10	5.22393e-09	361	361
SYNC	-0.319988	4.87561e-10	5.23721e-09	361	354
COX5A	-0.319745	5.03293e-10	5.40036e-09	361	361
RPS21	-0.319717	5.05136e-10	5.41431e-09	361	361
TMEM222	-0.319601	5.12902e-10	5.48574e-09	361	361
MRPL36	-0.319587	5.13832e-10	5.49274e-09	361	361
NFKBIB	-0.319342	5.30528e-10	5.65604e-09	361	361
EEFSEC	-0.319304	5.33151e-10	5.67791e-09	361	361
DPM2	-0.31918	5.41888e-10	5.75557e-09	361	361
MRPL4	-0.318918	5.60762e-10	5.93704e-09	361	361
PHPT1	-0.318893	5.6258e-10	5.95312e-09	361	361
HEXIM2	-0.318594	5.84896e-10	6.17331e-09	361	361
MRPS21	-0.318517	5.90809e-10	6.22867e-09	361	361
PRR5	-0.318465	5.94805e-10	6.26749e-09	361	361
RILP	-0.318212	6.14745e-10	6.46733e-09	361	361
BSCL2	-0.318144	6.20174e-10	6.51088e-09	361	361
WRAP53	-0.317946	6.36386e-10	6.67033e-09	361	361
MLF2	-0.317857	6.43818e-10	6.73406e-09	361	361
DEDD2	-0.317831	6.45944e-10	6.75231e-09	361	361
NPRL2	-0.31772	6.55328e-10	6.84007e-09	361	361
KLHDC4	-0.317627	6.6331e-10	6.9174e-09	361	361
NDUFV3	-0.317472	6.76786e-10	7.04557e-09	361	361
ZBTB8OS	-0.317219	6.99351e-10	7.25773e-09	361	361
GEMIN7	-0.31698	7.21389e-10	7.46309e-09	361	361
NSUN5	-0.316765	7.4171e-10	7.66139e-09	361	361
MPV17L2	-0.316599	7.57799e-10	7.81137e-09	361	361
RPL14	-0.316439	7.73687e-10	7.95455e-09	361	361
NSMCE1	-0.316211	7.96804e-10	8.16274e-09	361	361
GTPBP5	-0.316137	8.04386e-10	8.23193e-09	361	361
PCYT2	-0.316086	8.09705e-10	8.27786e-09	361	361
PSMC3	-0.315703	8.50745e-10	8.67516e-09	361	361
C3orf47	-0.315593	8.62905e-10	8.79015e-09	361	361
PEX11G	-0.31552	8.71022e-10	8.8683e-09	361	361
NDUFC2	-0.315404	8.84162e-10	8.9929e-09	361	361
BIN3	-0.315386	8.86182e-10	9.00424e-09	361	361
C11orf51	-0.315111	9.18086e-10	9.29049e-09	361	361
C1orf86	-0.314989	9.32605e-10	9.43262e-09	361	361
RPL19	-0.314983	9.33403e-10	9.4359e-09	361	361
CHCHD4	-0.314857	9.48566e-10	9.57946e-09	361	361
NAPA	-0.314805	9.54919e-10	9.63384e-09	361	361
FAHD2A	-0.314776	9.58495e-10	9.66014e-09	361	361
OGFOD2	-0.314718	9.65719e-10	9.71409e-09	361	361
KCNE2	-0.314693	9.68756e-10	9.73278e-09	361	359
MRPL52	-0.31469	9.69123e-10	9.73278e-09	361	361
HIST1H4J	-0.314437	1.00117e-09	1.00394e-08	361	361
UBE2M	-0.314346	1.01295e-09	1.01524e-08	361	361
CHMP6	-0.314213	1.03038e-09	1.03219e-08	361	361
CHCHD2	-0.314066	1.04987e-09	1.04961e-08	361	361
U2AF1L4	-0.314047	1.05248e-09	1.05116e-08	361	361
TUSC2	-0.313899	1.07265e-09	1.0697e-08	361	361
LOC728875	-0.3137	1.10026e-09	1.09559e-08	361	360
SLC25A26	-0.313668	1.10477e-09	1.09953e-08	361	361
XAB2	-0.313579	1.11744e-09	1.10992e-08	361	361
N6AMT2	-0.313452	1.13568e-09	1.12747e-08	361	361
FAM98C	-0.313359	1.14935e-09	1.13932e-08	361	361
C21orf57	-0.313157	1.17936e-09	1.1633e-08	361	361
TFPT	-0.312796	1.23493e-09	1.2127e-08	361	361
C9orf16	-0.312791	1.23572e-09	1.21288e-08	361	361
CDK5	-0.312605	1.26545e-09	1.23962e-08	361	361
BAG1	-0.312557	1.27323e-09	1.24662e-08	361	361
RARRES2	-0.312418	1.2959e-09	1.26757e-08	361	361
C3orf45	-0.312314	1.31313e-09	1.2838e-08	361	287
ACYP2	-0.311949	1.3756e-09	1.33811e-08	361	361
CCDC130	-0.311923	1.38015e-09	1.34077e-08	361	361
RUVBL2	-0.311843	1.3942e-09	1.35309e-08	361	361
MRPL11	-0.311788	1.40402e-09	1.36064e-08	361	361
QARS	-0.311606	1.43684e-09	1.39042e-08	361	361
SPSB3	-0.311565	1.44437e-09	1.39689e-08	361	361
NUDT16L1	-0.311562	1.44494e-09	1.39689e-08	361	361
NCRNA00116	-0.311502	1.45582e-09	1.40536e-08	361	361
ERI3	-0.311019	1.54789e-09	1.48919e-08	361	361
SPAG7	-0.310742	1.60307e-09	1.53856e-08	361	361
PRSS54	-0.31048	1.65715e-09	1.58816e-08	361	36
BANF1	-0.310433	1.66692e-09	1.59676e-08	361	361
NOC4L	-0.310245	1.7071e-09	1.63211e-08	361	361
PARK7	-0.310213	1.71395e-09	1.63788e-08	361	361
UROD	-0.310074	1.74419e-09	1.66358e-08	361	361
POLR3H	-0.309748	1.81753e-09	1.73104e-08	361	361
FKBP8	-0.309741	1.8191e-09	1.73171e-08	361	361
ST20	-0.309718	1.82431e-09	1.73584e-08	361	361
FITM1	-0.309696	1.82946e-09	1.7399e-08	361	361
IRF2BP1	-0.309308	1.92108e-09	1.81922e-08	361	361
NDUFV1	-0.309129	1.96488e-09	1.85541e-08	361	361
ECHS1	-0.309016	1.99285e-09	1.87826e-08	361	361
C9orf169	-0.309001	1.9968e-09	1.8802e-08	361	359
COX4I2	-0.308736	2.06429e-09	1.941e-08	361	360
EXOSC7	-0.308541	2.11561e-09	1.9855e-08	361	361
RAB24	-0.308408	2.15103e-09	2.01495e-08	361	361
MECR	-0.30831	2.17774e-09	2.03805e-08	361	361
FAM128A	-0.307991	2.26658e-09	2.11424e-08	361	361
GLTSCR2	-0.307983	2.26876e-09	2.11528e-08	361	361
C6orf108	-0.307941	2.28065e-09	2.12437e-08	361	361
ZNF784	-0.307925	2.28522e-09	2.12588e-08	361	361
ADAT3	-0.307778	2.32778e-09	2.16322e-08	361	361
FAM58A	-0.307735	2.34037e-09	2.1739e-08	361	361
FBL	-0.307523	2.40325e-09	2.22711e-08	361	361
TADA3	-0.307196	2.50326e-09	2.30798e-08	361	361
C1orf151	-0.306952	2.58065e-09	2.37494e-08	361	361
UQCRB	-0.306938	2.58541e-09	2.37822e-08	361	361
RPL11	-0.306803	2.62924e-09	2.41519e-08	361	361
CIB1	-0.306784	2.63557e-09	2.41877e-08	361	361
STX8	-0.306687	2.66745e-09	2.44578e-08	361	361
NFKBIL1	-0.306683	2.66874e-09	2.44583e-08	361	361
NME2	-0.306627	2.68751e-09	2.46077e-08	361	361
PICK1	-0.306444	2.74951e-09	2.51061e-08	361	361
EIF6	-0.306125	2.86091e-09	2.60398e-08	361	361
MMP24	-0.30587	2.95301e-09	2.6829e-08	361	361
C11orf2	-0.305767	2.99101e-09	2.71371e-08	361	361
LSM3	-0.305735	3.003e-09	2.72211e-08	361	361
PFDN6	-0.305713	3.01111e-09	2.72822e-08	361	361
WBP1	-0.305678	3.02409e-09	2.73625e-08	361	361
ATRIP	-0.305581	3.06073e-09	2.76688e-08	361	361
RPL35A	-0.305468	3.10388e-09	2.80462e-08	361	361
ABHD10	-0.305351	3.14953e-09	2.84071e-08	361	361
TRMT112	-0.304977	3.29891e-09	2.96738e-08	361	361
NECAB3	-0.304778	3.38092e-09	3.0384e-08	361	361
ECH1	-0.304609	3.45238e-09	3.09704e-08	361	361
FAM54B	-0.304336	3.5711e-09	3.19347e-08	361	361
TUFM	-0.304324	3.57633e-09	3.1967e-08	361	361
OST4	-0.304282	3.59468e-09	3.21166e-08	361	361
WASH3P	-0.304259	3.60526e-09	3.21823e-08	361	361
HYI	-0.304007	3.71904e-09	3.31089e-08	361	361
DDT	-0.303949	3.74562e-09	3.33306e-08	361	361
TMEM208	-0.303758	3.83477e-09	3.40782e-08	361	361
CMC1	-0.303663	3.88018e-09	3.44357e-08	361	361
CAPNS1	-0.303558	3.93077e-09	3.48537e-08	361	361
SAC3D1	-0.303422	3.99713e-09	3.53948e-08	361	361
PPP1R7	-0.303364	4.02542e-09	3.56294e-08	361	361
EMD	-0.302885	4.27001e-09	3.75772e-08	361	361
WDR45	-0.302819	4.30473e-09	3.7866e-08	361	361
ZNF787	-0.302814	4.30728e-09	3.78717e-08	361	361
IDH3G	-0.3028	4.3148e-09	3.79211e-08	361	361
PSMA2	-0.302616	4.41343e-09	3.86769e-08	361	361
HEXDC	-0.302614	4.41439e-09	3.86769e-08	361	361
ANKRD19	-0.302601	4.42143e-09	3.87216e-08	361	361
PHB	-0.30229	4.59347e-09	4.01576e-08	361	361
TRAPPC1	-0.302238	4.62281e-09	4.03786e-08	361	361
IMP3	-0.302172	4.65989e-09	4.06668e-08	361	361
PSMD8	-0.301872	4.83423e-09	4.20776e-08	361	361
RPL27	-0.301691	4.94244e-09	4.29445e-08	361	361
UCK1	-0.301505	5.05607e-09	4.38553e-08	361	361
PKIG	-0.301447	5.09246e-09	4.41324e-08	361	361
AMT	-0.301171	5.26706e-09	4.55465e-08	361	361
ACOT13	-0.301092	5.31813e-09	4.59083e-08	361	361
RPS19BP1	-0.301027	5.36019e-09	4.62314e-08	361	361
CEBPB	-0.300989	5.38509e-09	4.6426e-08	361	361
SGTA	-0.300799	5.51156e-09	4.74023e-08	361	361
NDUFV2	-0.300797	5.51262e-09	4.74023e-08	361	361
NME2P1	-0.30012	5.98627e-09	5.11659e-08	361	361
NACA2	-0.300071	6.02166e-09	5.14463e-08	361	361
FAM3A	-0.299803	6.22094e-09	5.29445e-08	361	361
CBY1	-0.299655	6.33364e-09	5.38576e-08	361	361
PDF	-0.299157	6.72815e-09	5.70661e-08	361	361
GCAT	-0.298988	6.86709e-09	5.81944e-08	361	361
NDUFB9	-0.298985	6.86995e-09	5.81944e-08	361	361
PMS2L1	-0.298914	6.92918e-09	5.86712e-08	361	361
SPRN	-0.298892	6.94711e-09	5.8798e-08	361	361
PGP	-0.29888	6.95774e-09	5.8863e-08	361	361
SIRT6	-0.298722	7.09218e-09	5.98985e-08	361	361
MRPL17	-0.298657	7.14778e-09	6.03425e-08	361	361
ASPSCR1	-0.298594	7.20198e-09	6.07744e-08	361	361
FAM165B	-0.298553	7.23818e-09	6.10353e-08	361	361
MDP1	-0.298547	7.2432e-09	6.10446e-08	361	361
TIMM17B	-0.298443	7.33518e-09	6.16632e-08	361	361
LOC442454	-0.298421	7.35462e-09	6.17484e-08	361	361
ALKBH6	-0.298294	7.46843e-09	6.26461e-08	361	361
CAPS	-0.298278	7.48269e-09	6.26915e-08	361	361
STX5	-0.298154	7.59513e-09	6.35e-08	361	361
B3GALT6	-0.298148	7.60053e-09	6.35185e-08	361	361
UBXN1	-0.298082	7.66142e-09	6.39736e-08	361	361
METTL11A	-0.29799	7.747e-09	6.45799e-08	361	361
PAOX	-0.297853	7.87576e-09	6.55984e-08	361	361
ADI1	-0.297688	8.03438e-09	6.68078e-08	361	361
PIH1D1	-0.297299	8.41928e-09	6.98043e-08	361	361
WASH7P	-0.297233	8.4864e-09	7.02731e-08	361	361
MGST2	-0.296968	8.76124e-09	7.24886e-08	361	361
PSMD13	-0.296944	8.78582e-09	7.26317e-08	361	361
SNHG8	-0.29684	8.89627e-09	7.34228e-08	361	361
MRPL21	-0.296536	9.22667e-09	7.60237e-08	361	361
RPS14	-0.296514	9.25177e-09	7.61989e-08	361	361
PTPMT1	-0.296491	9.2771e-09	7.6376e-08	361	361
PARL	-0.296444	9.32901e-09	7.67224e-08	361	361
CTNNBL1	-0.296395	9.38433e-09	7.70994e-08	361	361
DHRS4	-0.296254	9.54402e-09	7.83145e-08	361	361
ZFPL1	-0.296127	9.69054e-09	7.9484e-08	361	361
PSMG4	-0.296012	9.82528e-09	8.0556e-08	361	361
EXOSC1	-0.29583	1.00415e-08	8.22613e-08	361	361
AZGP1	-0.29573	1.01622e-08	8.3181e-08	361	361
C10orf11	-0.29569	1.02101e-08	8.35388e-08	361	361
OXER1	-0.295682	1.02208e-08	8.3592e-08	361	361
MACROD1	-0.295571	1.0357e-08	8.4533e-08	361	361
HDDC3	-0.294982	1.11115e-08	9.028e-08	361	361
HHLA3	-0.29464	1.15728e-08	9.37263e-08	361	361
RPS24	-0.294554	1.16919e-08	9.45749e-08	361	361
NAA38	-0.294447	1.18417e-08	9.57482e-08	361	361
MTG1	-0.294262	1.21048e-08	9.77229e-08	361	361
SSSCA1	-0.294262	1.21056e-08	9.77229e-08	361	361
CDK5RAP3	-0.294144	1.22759e-08	9.89777e-08	361	361
KLHDC3	-0.294098	1.23437e-08	9.94034e-08	361	361
CEMP1	-0.294044	1.24221e-08	9.99135e-08	361	361
RPL12	-0.293822	1.27544e-08	1.0238e-07	361	361
ERAL1	-0.293696	1.29471e-08	1.03759e-07	361	361
MYL6	-0.29366	1.30015e-08	1.04028e-07	361	361
CWC15	-0.293611	1.30772e-08	1.04591e-07	361	361
KIF22	-0.293514	1.32286e-08	1.0576e-07	361	361
PIGQ	-0.293488	1.32697e-08	1.06003e-07	361	361
RPP21	-0.293336	1.35108e-08	1.078e-07	361	361
SNRPA	-0.293219	1.36998e-08	1.0922e-07	361	361
WDR34	-0.293158	1.37995e-08	1.09927e-07	361	361
FAM158A	-0.292882	1.42564e-08	1.13295e-07	361	361
FAM66D	-0.292699	1.45676e-08	1.15721e-07	361	271
DDX49	-0.292535	1.48534e-08	1.17804e-07	361	361
ANAPC16	-0.292392	1.51069e-08	1.19513e-07	361	361
CCDC61	-0.292379	1.51291e-08	1.19607e-07	361	361
CLVS1	-0.292298	1.52752e-08	1.20621e-07	361	352
WBSCR22	-0.292281	1.5306e-08	1.20816e-07	361	361
PSMB4	-0.292275	1.53156e-08	1.20844e-07	361	361
SLC2A4RG	-0.291963	1.58892e-08	1.25122e-07	361	361
TRAPPC6A	-0.291686	1.64167e-08	1.28817e-07	361	361
VAMP5	-0.291633	1.65197e-08	1.29575e-07	361	361
TRMU	-0.291608	1.65688e-08	1.29908e-07	361	361
RPL31	-0.291511	1.67579e-08	1.31081e-07	361	361
PPP2R2D	-0.291418	1.69432e-08	1.32427e-07	361	361
DIABLO	-0.291381	1.70156e-08	1.32941e-07	361	361
MRPS7	-0.291365	1.70489e-08	1.33149e-07	361	361
SLC25A10	-0.291098	1.75923e-08	1.37124e-07	361	361
RAB11B	-0.290923	1.79575e-08	1.39642e-07	361	361
C1orf123	-0.290914	1.79759e-08	1.39731e-07	361	361
POLD2	-0.290738	1.83513e-08	1.42371e-07	361	361
RPL23	-0.290436	1.90108e-08	1.47086e-07	361	361
SLC2A8	-0.290235	1.9464e-08	1.50359e-07	361	361
COQ9	-0.290063	1.98604e-08	1.53243e-07	361	361
PRELID1	-0.290033	1.99296e-08	1.53717e-07	361	361
RABGEF1	-0.289908	2.02221e-08	1.55913e-07	361	361
NDUFS4	-0.289783	2.052e-08	1.58026e-07	361	361
PRG2	-0.289716	2.06821e-08	1.59152e-07	361	360
TRIAP1	-0.289709	2.06997e-08	1.59183e-07	361	361
FAM200B	-0.289521	2.11589e-08	1.62507e-07	361	361
RDH5	-0.289203	2.19587e-08	1.6826e-07	361	361
MAP6D1	-0.289094	2.22391e-08	1.70082e-07	361	361
DHRS4L1	-0.288982	2.25295e-08	1.72236e-07	361	361
ZNF771	-0.288812	2.29805e-08	1.7528e-07	361	361
IFT20	-0.288783	2.30571e-08	1.7573e-07	361	361
CCDC94	-0.288637	2.34545e-08	1.78438e-07	361	361
ST3GAL3	-0.28843	2.4026e-08	1.82555e-07	361	361
FH	-0.288224	2.46063e-08	1.86609e-07	361	361
POLR2J4	-0.288174	2.47501e-08	1.87556e-07	361	361
CAMK1	-0.288081	2.50194e-08	1.89453e-07	361	361
ILVBL	-0.287937	2.54384e-08	1.92333e-07	361	361
TMEM53	-0.287925	2.54749e-08	1.92536e-07	361	361
LCAT	-0.287885	2.55942e-08	1.93266e-07	361	361
BGLAP	-0.287794	2.58639e-08	1.95106e-07	361	361
C21orf119	-0.287303	2.73795e-08	2.05449e-07	361	361
RPS17	-0.287172	2.7798e-08	2.08433e-07	361	361
NIT2	-0.287073	2.81155e-08	2.10734e-07	361	361
C12orf57	-0.286886	2.87308e-08	2.1478e-07	361	361
RPL41	-0.28673	2.92528e-08	2.186e-07	361	361
C6orf129	-0.286416	3.03308e-08	2.26146e-07	361	361
NUCB1	-0.286381	3.0456e-08	2.26919e-07	361	361
FAM86A	-0.28638	3.04572e-08	2.26919e-07	361	361
ERCC1	-0.286188	3.11394e-08	2.31482e-07	361	361
C15orf61	-0.286182	3.11614e-08	2.31559e-07	361	361
HAGH	-0.286117	3.13963e-08	2.33131e-07	361	361
C16orf61	-0.28604	3.16761e-08	2.35034e-07	361	361
C16orf86	-0.285948	3.2012e-08	2.37349e-07	361	361
TMEM42	-0.285595	3.33377e-08	2.46627e-07	361	361
RCL1	-0.285323	3.43961e-08	2.54174e-07	361	361
SF3B5	-0.285228	3.47728e-08	2.56672e-07	361	361
LOC389458	-0.285134	3.51505e-08	2.59268e-07	361	337
C14orf156	-0.284946	3.59188e-08	2.64542e-07	361	361
FKBPL	-0.28484	3.63547e-08	2.67456e-07	361	361
C6orf81	-0.284766	3.66641e-08	2.69334e-07	361	351
FLJ10038	-0.284604	3.73531e-08	2.74295e-07	361	361
APOE	-0.284358	3.84167e-08	2.81379e-07	361	361
JTB	-0.284328	3.85509e-08	2.82258e-07	361	361
GBAP1	-0.28419	3.91654e-08	2.86231e-07	361	361
CORT	-0.284042	3.983e-08	2.90448e-07	361	336
CRYGS	-0.283755	4.11559e-08	2.9946e-07	361	361
WASH5P	-0.283504	4.23535e-08	3.07163e-07	361	361
UBE2D4	-0.28315	4.4094e-08	3.19205e-07	361	361
WASH2P	-0.28313	4.41989e-08	3.19847e-07	361	361
TM7SF2	-0.283121	4.42404e-08	3.19939e-07	361	361
COPE	-0.283119	4.42529e-08	3.19939e-07	361	361
RPUSD2	-0.283061	4.45454e-08	3.21654e-07	361	361
C14orf2	-0.282899	4.53753e-08	3.27054e-07	361	361
RPS10	-0.282715	4.63301e-08	3.33573e-07	361	361
GMPPA	-0.282656	4.6644e-08	3.35591e-07	361	361
BCS1L	-0.282642	4.67199e-08	3.35894e-07	361	361
RPAIN	-0.282465	4.76644e-08	3.42438e-07	361	361
PHLDB3	-0.282186	4.91981e-08	3.52186e-07	361	361
EXOSC4	-0.282023	5.01184e-08	3.58387e-07	361	361
TIMM8A	-0.281824	5.12592e-08	3.66282e-07	361	361
RNF5	-0.281788	5.14696e-08	3.67654e-07	361	361
UBTD1	-0.281693	5.20277e-08	3.71108e-07	361	361
NANS	-0.281366	5.39871e-08	3.83846e-07	361	361
NUDT2	-0.281267	5.4591e-08	3.87863e-07	361	361
EIF5A	-0.280716	5.80977e-08	4.11239e-07	361	361
CDC34	-0.28061	5.8797e-08	4.1567e-07	361	361
TMPRSS5	-0.280385	6.03017e-08	4.25854e-07	361	358
QPCTL	-0.280365	6.04415e-08	4.266e-07	361	361
SLC35C2	-0.280363	6.04501e-08	4.266e-07	361	361
TRAPPC3	-0.28022	6.14366e-08	4.33101e-07	361	361
HRAS	-0.280066	6.25088e-08	4.40192e-07	361	361
RRP1	-0.279909	6.3618e-08	4.47229e-07	361	361
SOD1	-0.279854	6.40146e-08	4.49683e-07	361	361
QDPR	-0.279808	6.43473e-08	4.51861e-07	361	361
MRPS36	-0.279764	6.46683e-08	4.53635e-07	361	361
NSUN5P1	-0.279649	6.55081e-08	4.59203e-07	361	361
PMPCA	-0.279577	6.60373e-08	4.62261e-07	361	361
SMUG1	-0.279557	6.61875e-08	4.62987e-07	361	361
RPS15A	-0.279447	6.70094e-08	4.68571e-07	361	361
ESRRA	-0.279339	6.78276e-08	4.74127e-07	361	361
NAT6	-0.279269	6.83558e-08	4.77316e-07	361	361
AP1S1	-0.279174	6.90892e-08	4.82268e-07	361	361
LOC100288778	-0.279085	6.97807e-08	4.86584e-07	361	361
ABCF3	-0.279061	6.99721e-08	4.87748e-07	361	361
RRP8	-0.279047	7.00796e-08	4.87985e-07	361	361
C9orf142	-0.278991	7.05225e-08	4.90725e-07	361	361
APTX	-0.278962	7.07538e-08	4.92162e-07	361	361
NMRAL1	-0.278901	7.12376e-08	4.95182e-07	361	361
GPT2	-0.278773	7.22634e-08	5.01438e-07	361	361
FLJ36777	-0.278764	7.23377e-08	5.01737e-07	361	359
C12orf44	-0.278758	7.23821e-08	5.01737e-07	361	361
STRA13	-0.278515	7.43774e-08	5.14136e-07	361	361
CHADL	-0.278252	7.65925e-08	5.28165e-07	361	361
PEF1	-0.278153	7.74464e-08	5.33868e-07	361	361
RPUSD3	-0.277918	7.95043e-08	5.46613e-07	361	361
MAP2K2	-0.277917	7.95148e-08	5.46613e-07	361	361
PMF1	-0.277705	8.1416e-08	5.57757e-07	361	361
TOMM40	-0.277369	8.4517e-08	5.78404e-07	361	361
PSMB1	-0.277279	8.53645e-08	5.83558e-07	361	361
CDK10	-0.277268	8.54752e-08	5.83558e-07	361	361
PELP1	-0.27724	8.57395e-08	5.84812e-07	361	361
RPS8	-0.277239	8.5747e-08	5.84812e-07	361	361
AK1	-0.277185	8.62613e-08	5.87917e-07	361	361
RBM10	-0.277115	8.69414e-08	5.9235e-07	361	361
LOC100271831	-0.276951	8.8538e-08	6.01992e-07	361	357
BOLA1	-0.276904	8.89982e-08	6.04914e-07	361	361
TMEM11	-0.276863	8.94048e-08	6.07271e-07	361	361
NHP2	-0.276854	8.94969e-08	6.07682e-07	361	361
FLJ45244	-0.276771	9.03236e-08	6.1246e-07	361	361
RPS20	-0.276689	9.11533e-08	6.17875e-07	361	361
PPP2R3B	-0.276311	9.50492e-08	6.4188e-07	361	361
COMMD6	-0.276272	9.54608e-08	6.44223e-07	361	361
ABHD11	-0.276228	9.59286e-08	6.47161e-07	361	361
ECHDC2	-0.276212	9.61046e-08	6.48128e-07	361	361
DDRGK1	-0.276182	9.64214e-08	6.50045e-07	361	361
AIP	-0.276026	9.80984e-08	6.59787e-07	361	361
IMP4	-0.275781	1.00797e-07	6.76336e-07	361	361
DRAP1	-0.275566	1.03222e-07	6.91448e-07	361	361
C22orf40	-0.275455	1.04487e-07	6.98042e-07	361	361
TIMM44	-0.275316	1.06111e-07	7.07941e-07	361	361
FAM20C	-0.275305	1.06239e-07	7.08555e-07	361	361
PLEKHJ1	-0.275203	1.07435e-07	7.15335e-07	361	361
TCAP	-0.275092	1.0876e-07	7.23434e-07	361	358
RP9P	-0.275069	1.09042e-07	7.24729e-07	361	361
PPIB	-0.275052	1.09246e-07	7.25696e-07	361	361
ATP8B5P	-0.274977	1.10149e-07	7.30721e-07	361	361
RPL26L1	-0.274885	1.1127e-07	7.36681e-07	361	361
C19orf66	-0.274729	1.13201e-07	7.48472e-07	361	361
PPIA	-0.274688	1.13704e-07	7.51546e-07	361	361
MAGIX	-0.274625	1.14505e-07	7.56595e-07	361	361
LMF1	-0.274602	1.14796e-07	7.57761e-07	361	361
ANKRD39	-0.274535	1.15641e-07	7.63086e-07	361	361
PTRH2	-0.274525	1.15766e-07	7.63659e-07	361	361
SPATA2L	-0.274492	1.16185e-07	7.65916e-07	361	361
SCYL1	-0.274453	1.16685e-07	7.68698e-07	361	361
PRR22	-0.274409	1.17251e-07	7.72173e-07	361	361
UCN	-0.274169	1.20394e-07	7.91564e-07	361	359
ARFGAP1	-0.27414	1.20775e-07	7.93809e-07	361	361
UBB	-0.274083	1.21525e-07	7.9847e-07	361	361
ATP6V1F	-0.274013	1.22468e-07	8.03875e-07	361	361
RPL15	-0.273892	1.241e-07	8.13781e-07	361	361
LOC284440	-0.273659	1.27321e-07	8.33801e-07	361	361
RPL23A	-0.273652	1.27413e-07	8.3388e-07	361	361
FAM89B	-0.27363	1.27726e-07	8.35081e-07	361	361
HIST1H1C	-0.273566	1.28616e-07	8.40073e-07	361	361
VPS28	-0.273491	1.29683e-07	8.46488e-07	361	361
RPS2	-0.273431	1.30531e-07	8.51747e-07	361	361
MRPS18A	-0.273086	1.35554e-07	8.82209e-07	361	361
CCDC159	-0.272999	1.36859e-07	8.89831e-07	361	361
CRYBB3	-0.272852	1.39069e-07	9.03019e-07	361	318
CDK3	-0.272797	1.39907e-07	9.06984e-07	361	361
SPR	-0.272625	1.42561e-07	9.23284e-07	361	361
C2orf64	-0.272466	1.45052e-07	9.37892e-07	361	361
HIST2H2AA3	-0.272456	1.45212e-07	9.38624e-07	361	361
SEPX1	-0.272323	1.47343e-07	9.51472e-07	361	361
TMEM186	-0.272214	1.49101e-07	9.62513e-07	361	361
FBXW4	-0.2719	1.54295e-07	9.93466e-07	361	361
SART1	-0.271882	1.5459e-07	9.94769e-07	361	361
GALR3	-0.271742	1.56954e-07	1.00896e-06	361	283
NDUFA5	-0.271496	1.6122e-07	1.03471e-06	361	361
NHP2L1	-0.271302	1.64647e-07	1.05534e-06	361	361
C11orf71	-0.271242	1.65725e-07	1.06191e-06	361	361
FRG1	-0.271158	1.6724e-07	1.07058e-06	361	361
RPL18A	-0.271109	1.68127e-07	1.07592e-06	361	361
ERGIC3	-0.270684	1.76069e-07	1.12205e-06	361	361
RHBDD2	-0.270553	1.78582e-07	1.13589e-06	361	361
RPSA	-0.270545	1.78732e-07	1.13648e-06	361	361
AMY1A	-0.270529	1.79035e-07	1.13804e-06	361	340
FAM100B	-0.270471	1.80171e-07	1.14417e-06	361	361
DNAJB2	-0.270459	1.80397e-07	1.14523e-06	361	361
NT5C3L	-0.270385	1.81855e-07	1.15376e-06	361	361
MEA1	-0.270366	1.82223e-07	1.15572e-06	361	361
CCL14	-0.270235	1.84833e-07	1.17004e-06	361	361
FAM195B	-0.270156	1.86408e-07	1.17889e-06	361	361
TNNC2	-0.270082	1.87913e-07	1.18703e-06	361	328
TMEM88	-0.270078	1.8799e-07	1.18703e-06	361	361
HIST2H2AC	-0.270037	1.88818e-07	1.19073e-06	361	361
RNF113A	-0.269961	1.90385e-07	1.20022e-06	361	361
MRPL16	-0.269956	1.90488e-07	1.2005e-06	361	361
LHPP	-0.269902	1.91598e-07	1.20635e-06	361	361
OXSM	-0.269867	1.92329e-07	1.21057e-06	361	361
MYPOP	-0.269798	1.93764e-07	1.21883e-06	361	361
HMBS	-0.26917	2.07331e-07	1.29925e-06	361	361
LSM5	-0.269046	2.10129e-07	1.31306e-06	361	361
CPSF4	-0.268851	2.14566e-07	1.33911e-06	361	361
MRPS17	-0.268732	2.17326e-07	1.35505e-06	361	361
BAIAP2	-0.268696	2.18177e-07	1.35951e-06	361	361
EIF4EBP1	-0.268643	2.19433e-07	1.36648e-06	361	361
LSM4	-0.268596	2.20523e-07	1.37241e-06	361	361
FAM104B	-0.268467	2.23618e-07	1.38994e-06	361	361
SDF2	-0.268439	2.24286e-07	1.39322e-06	361	361
UQCRH	-0.268045	2.33954e-07	1.44966e-06	361	361
WDR85	-0.268017	2.34663e-07	1.45315e-06	361	361
LOC728758	-0.267892	2.37818e-07	1.4704e-06	361	361
ZGLP1	-0.267747	2.41553e-07	1.49118e-06	361	361
ZNF575	-0.26767	2.43539e-07	1.5025e-06	361	361
DNAJC7	-0.267528	2.47276e-07	1.52414e-06	361	361
C11orf68	-0.267494	2.48181e-07	1.52924e-06	361	361
SEC61G	-0.267021	2.6104e-07	1.605e-06	361	361
WBSCR16	-0.266408	2.78673e-07	1.70706e-06	361	361
LRRC45	-0.266156	2.86222e-07	1.75118e-06	361	361
UBE2F	-0.266145	2.86569e-07	1.75277e-06	361	361
ZNF580	-0.266079	2.88582e-07	1.7635e-06	361	361
CENPB	-0.265922	2.93439e-07	1.79094e-06	361	361
C5orf55	-0.265715	2.9996e-07	1.82794e-06	361	361
RPL6	-0.265616	3.03125e-07	1.8461e-06	361	361
ERP29	-0.265027	3.22675e-07	1.95976e-06	361	361
SLC27A5	-0.264886	3.27494e-07	1.98782e-06	361	361
MRPL32	-0.264832	3.2938e-07	1.99866e-06	361	361
RAB26	-0.264815	3.29983e-07	2.00171e-06	361	360
EGLN2	-0.264696	3.3417e-07	2.02526e-06	361	361
LOC390595	-0.264498	3.41235e-07	2.06323e-06	361	359
TSEN34	-0.264497	3.41246e-07	2.06323e-06	361	361
B3GAT3	-0.264497	3.41265e-07	2.06323e-06	361	361
PL-5283	-0.264374	3.45706e-07	2.08818e-06	361	361
GNL1	-0.264294	3.48657e-07	2.10473e-06	361	361
TSFM	-0.264211	3.51728e-07	2.12198e-06	361	361
GRHPR	-0.2642	3.5213e-07	2.12376e-06	361	361
COMTD1	-0.264178	3.52931e-07	2.12795e-06	361	361
ACSF2	-0.264156	3.53779e-07	2.13177e-06	361	361
ACADVL	-0.26402	3.58875e-07	2.15791e-06	361	361
FXYD1	-0.263832	3.66038e-07	2.19767e-06	361	360
GLYCTK	-0.263602	3.75034e-07	2.24693e-06	361	361
TMOD1	-0.263457	3.80795e-07	2.27994e-06	361	361
SLC39A3	-0.263355	3.8491e-07	2.30333e-06	361	361
CCDC58	-0.263346	3.85251e-07	2.30399e-06	361	361
ZNF579	-0.26321	3.90793e-07	2.33363e-06	361	361
CCDC152	-0.26317	3.92467e-07	2.34292e-06	361	361
CENPV	-0.263106	3.95087e-07	2.35503e-06	361	361
TIMM22	-0.262942	4.01962e-07	2.39386e-06	361	361
F10	-0.262916	4.03078e-07	2.39979e-06	361	361
VMO1	-0.262912	4.0323e-07	2.39998e-06	361	361
ARID5A	-0.262861	4.0541e-07	2.41223e-06	361	361
ZMYND17	-0.262775	4.09073e-07	2.42967e-06	361	361
LOC202781	-0.262747	4.10265e-07	2.4353e-06	361	361
HDAC8	-0.262719	4.11494e-07	2.43968e-06	361	361
TARBP2	-0.262584	4.17319e-07	2.47201e-06	361	361
EEF1D	-0.262563	4.18261e-07	2.47617e-06	361	361
MLST8	-0.262466	4.22551e-07	2.49632e-06	361	361
MRPL47	-0.261963	4.45388e-07	2.62279e-06	361	361
LOC143666	-0.261915	4.47609e-07	2.63454e-06	361	360
GIYD2	-0.261622	4.61529e-07	2.70971e-06	361	361
LOC100133985	-0.261619	4.61665e-07	2.70972e-06	361	360
ATP5EP2	-0.261457	4.6952e-07	2.75257e-06	361	361
SPG7	-0.261328	4.7589e-07	2.78745e-06	361	361
TCF15	-0.261275	4.78516e-07	2.80037e-06	361	359
WDR18	-0.261272	4.78685e-07	2.80053e-06	361	361
TBL3	-0.261261	4.79221e-07	2.80241e-06	361	361
NDUFA10	-0.261235	4.80538e-07	2.80725e-06	361	361
ATG4D	-0.261129	4.85883e-07	2.83681e-06	361	361
DHRS7B	-0.260801	5.02763e-07	2.92839e-06	361	361
C2orf28	-0.260613	5.12659e-07	2.97847e-06	361	361
ACY1	-0.260601	5.13286e-07	2.9802e-06	361	361
DNAJC19	-0.260512	5.18076e-07	3.00505e-06	361	361
SUMO1P3	-0.260468	5.20443e-07	3.01736e-06	361	361
NUDT1	-0.260392	5.24552e-07	3.03941e-06	361	361
TPPP2	-0.260352	5.2677e-07	3.05138e-06	361	329
ST7	-0.260279	5.30763e-07	3.07272e-06	361	361
PSMC1	-0.259875	5.53455e-07	3.18925e-06	361	361
RPL7A	-0.259722	5.62331e-07	3.23665e-06	361	361
KIAA0664	-0.259521	5.74143e-07	3.29797e-06	361	361
C21orf67	-0.259517	5.74358e-07	3.29825e-06	361	361
DHRS12	-0.258925	6.10646e-07	3.49153e-06	361	361
MGC72080	-0.258857	6.14908e-07	3.51288e-06	361	361
C6orf154	-0.258515	6.37017e-07	3.63189e-06	361	351
DRG2	-0.258347	6.48117e-07	3.68989e-06	361	361
C17orf49	-0.258343	6.48364e-07	3.69024e-06	361	361
SLC6A13	-0.258054	6.67983e-07	3.79534e-06	361	359
PGPEP1	-0.257906	6.78181e-07	3.85115e-06	361	361
GUK1	-0.257844	6.82554e-07	3.87267e-06	361	361
BRI3	-0.257795	6.86006e-07	3.89115e-06	361	361
ASS1	-0.257726	6.9084e-07	3.91522e-06	361	361
TXNL4A	-0.2577	6.92686e-07	3.92456e-06	361	361
ATP6V0C	-0.257666	6.95125e-07	3.93483e-06	361	361
CCDC85B	-0.257664	6.95289e-07	3.93483e-06	361	361
POLRMT	-0.257641	6.9692e-07	3.94294e-06	361	361
CNPY2	-0.2576	6.99886e-07	3.95523e-06	361	361
CEBPD	-0.257384	7.15532e-07	4.03678e-06	361	361
SPDYE8P	-0.257113	7.35716e-07	4.14009e-06	361	361
NME4	-0.257103	7.36437e-07	4.14181e-06	361	361
FXN	-0.257082	7.38013e-07	4.14833e-06	361	361
LOC100128788	-0.257075	7.38539e-07	4.15012e-06	361	361
GTF3C5	-0.25695	7.48113e-07	4.19799e-06	361	361
RAB4B	-0.256908	7.51323e-07	4.21363e-06	361	361
PLAC8L1	-0.256894	7.52419e-07	4.21859e-06	361	315
C6orf125	-0.256839	7.56661e-07	4.2376e-06	361	361
ZNF653	-0.256799	7.59763e-07	4.25378e-06	361	361
EIF1	-0.256778	7.61402e-07	4.26176e-06	361	361
NSUN5P2	-0.256757	7.62968e-07	4.26932e-06	361	361
SHF	-0.256659	7.70654e-07	4.30749e-06	361	361
LIN7B	-0.256581	7.76866e-07	4.33856e-06	361	361
C14orf179	-0.256504	7.82958e-07	4.36768e-06	361	361
MRPL37	-0.256312	7.98478e-07	4.44927e-06	361	361
GPR146	-0.256287	8.00556e-07	4.45835e-06	361	361
MXD3	-0.25627	8.01921e-07	4.46471e-06	361	361
UBXN6	-0.256212	8.06673e-07	4.48991e-06	361	361
ANKRD24	-0.256136	8.13014e-07	4.52015e-06	361	361
PPIF	-0.256101	8.15928e-07	4.53255e-06	361	361
ANKRD54	-0.255954	8.28246e-07	4.59536e-06	361	361
ECE2	-0.255833	8.38485e-07	4.6462e-06	361	361
STAP2	-0.255778	8.43212e-07	4.66979e-06	361	361
PROC	-0.255709	8.49166e-07	4.70146e-06	361	361
USF1	-0.255578	8.60572e-07	4.76064e-06	361	361
MIIP	-0.25545	8.71804e-07	4.81475e-06	361	361
C8orf59	-0.255415	8.74983e-07	4.83096e-06	361	361
ACBD4	-0.255321	8.83316e-07	4.87427e-06	361	361
TMEM134	-0.25511	9.02525e-07	4.96925e-06	361	361
APRT	-0.255015	9.11238e-07	5.01446e-06	361	361
ARRDC1	-0.254795	9.31847e-07	5.11937e-06	361	361
CSNK2B	-0.254735	9.37531e-07	5.14776e-06	361	361
HIST1H2BD	-0.254706	9.4025e-07	5.15992e-06	361	361
BOLA2	-0.254706	9.40264e-07	5.15992e-06	361	361
ZMYND19	-0.254521	9.58105e-07	5.24965e-06	361	361
TXNDC17	-0.254446	9.65372e-07	5.28605e-06	361	361
RBP5	-0.254064	1.00344e-06	5.47942e-06	361	361
HSD11B1L	-0.253916	1.01861e-06	5.55616e-06	361	361
KEAP1	-0.253789	1.03177e-06	5.62024e-06	361	361
DECR2	-0.253724	1.03855e-06	5.65267e-06	361	361
C9orf3	-0.253658	1.04546e-06	5.68864e-06	361	361
GTF2H5	-0.253547	1.05724e-06	5.74641e-06	361	361
COMMD9	-0.253259	1.08839e-06	5.90122e-06	361	361
DERL2	-0.253106	1.10531e-06	5.98812e-06	361	361
PFDN2	-0.253062	1.11027e-06	6.01167e-06	361	361
GLI4	-0.253058	1.11076e-06	6.01272e-06	361	361
MTCP1NB	-0.25292	1.12628e-06	6.09061e-06	361	361
C11orf66	-0.252503	1.17453e-06	6.33209e-06	361	361
FAM108A1	-0.252474	1.17797e-06	6.3472e-06	361	361
YIF1A	-0.252399	1.18684e-06	6.38634e-06	361	361
NCRNA00094	-0.252252	1.20449e-06	6.47785e-06	361	361
KRT10	-0.252175	1.21385e-06	6.52287e-06	361	361
SNRNP70	-0.251893	1.24866e-06	6.70088e-06	361	361
MRPL48	-0.251738	1.26822e-06	6.7949e-06	361	361
C9orf116	-0.251686	1.27487e-06	6.82503e-06	361	361
R3HCC1	-0.251665	1.27749e-06	6.83721e-06	361	361
SNX21	-0.251644	1.28018e-06	6.8461e-06	361	361
TMEM149	-0.251619	1.28345e-06	6.86169e-06	361	361
INPP5K	-0.251565	1.29036e-06	6.89309e-06	361	361
PSMA7	-0.251392	1.31283e-06	7.00565e-06	361	361
FAM167B	-0.251363	1.31673e-06	7.02456e-06	361	361
RPS6	-0.251261	1.33025e-06	7.091e-06	361	361
IRF3	-0.251242	1.33266e-06	7.10191e-06	361	361
HBXIP	-0.251158	1.34398e-06	7.15459e-06	361	361
DYSFIP1	-0.251012	1.36369e-06	7.25177e-06	361	276
NDUFA9	-0.25091	1.37764e-06	7.324e-06	361	361
C16orf53	-0.250855	1.3852e-06	7.36027e-06	361	361
HYAL1	-0.250752	1.39962e-06	7.43291e-06	361	361
PLIN5	-0.250569	1.42529e-06	7.56318e-06	361	361
C19orf20	-0.250423	1.44626e-06	7.66222e-06	361	361
SNRPF	-0.250415	1.4473e-06	7.66571e-06	361	361
DCTN3	-0.2504	1.44952e-06	7.6754e-06	361	361
C7orf26	-0.250353	1.4563e-06	7.70923e-06	361	361
RPL26	-0.250234	1.47376e-06	7.79131e-06	361	361
TXNRD2	-0.250168	1.48339e-06	7.84018e-06	361	361
KRT18	-0.250154	1.4854e-06	7.84868e-06	361	361
CEACAM19	-0.250013	1.50643e-06	7.95348e-06	361	361
ATPAF2	-0.249934	1.51835e-06	8.00583e-06	361	361
TAZ	-0.249856	1.53011e-06	8.06568e-06	361	361
HSBP1L1	-0.249808	1.53749e-06	8.1003e-06	361	361
GNRHR2	-0.249767	1.54377e-06	8.12909e-06	361	361
MRPS9	-0.249646	1.56238e-06	8.2184e-06	361	361
C11orf10	-0.249626	1.56544e-06	8.23229e-06	361	361
RPL13AP20	-0.249431	1.59606e-06	8.38224e-06	361	361
C19orf10	-0.249396	1.60164e-06	8.40715e-06	361	361
ARMC6	-0.249356	1.60798e-06	8.43374e-06	361	361
C16orf79	-0.249156	1.64017e-06	8.58674e-06	361	360
NT5C	-0.248976	1.66972e-06	8.7277e-06	361	361
DHRS1	-0.248736	1.70979e-06	8.91838e-06	361	361
ATP5G3	-0.248596	1.73362e-06	9.03325e-06	361	361
AGPAT2	-0.248464	1.75648e-06	9.14277e-06	361	361
CCDC57	-0.248451	1.75874e-06	9.14975e-06	361	361
LOC388588	-0.248117	1.81773e-06	9.43897e-06	361	360
RPS7	-0.248114	1.81812e-06	9.43897e-06	361	361
ZNF205	-0.248054	1.82903e-06	9.48817e-06	361	361
HIST1H2AE	-0.24792	1.85322e-06	9.60368e-06	361	358
HARS	-0.247914	1.85437e-06	9.6071e-06	361	361
ACTR1A	-0.247887	1.85939e-06	9.62813e-06	361	361
AVPI1	-0.247599	1.91284e-06	9.88687e-06	361	361
FPGS	-0.247487	1.93395e-06	9.98307e-06	361	361
MYL6B	-0.247189	1.99156e-06	1.02698e-05	361	361
CCDC38	-0.246994	2.02995e-06	1.0465e-05	361	244
NDUFAF4	-0.24685	2.05894e-06	1.06008e-05	361	361
EXD3	-0.24685	2.05895e-06	1.06008e-05	361	361
SPRYD4	-0.246606	2.1088e-06	1.08323e-05	361	361
BAT4	-0.246453	2.14054e-06	1.0984e-05	361	361
SARNP	-0.246376	2.15686e-06	1.1062e-05	361	361
CYHR1	-0.24632	2.16878e-06	1.11203e-05	361	361
PXMP2	-0.246314	2.17e-06	1.11221e-05	361	361
DHRS3	-0.246287	2.17578e-06	1.11476e-05	361	361
EIF2B3	-0.246282	2.17673e-06	1.11496e-05	361	361
C9orf7	-0.246276	2.17801e-06	1.11533e-05	361	361
ARFRP1	-0.246268	2.17971e-06	1.11591e-05	361	361
ZNF32	-0.246134	2.20844e-06	1.12888e-05	361	361
MEF2B	-0.246027	2.23171e-06	1.14019e-05	361	359
TPI1	-0.245742	2.29479e-06	1.17182e-05	361	361
SNTA1	-0.245669	2.31123e-06	1.17991e-05	361	361
HMGCL	-0.245554	2.33731e-06	1.19139e-05	361	361
NDUFB5	-0.245492	2.35153e-06	1.19771e-05	361	361
CISD1	-0.245405	2.3714e-06	1.2066e-05	361	361
IDH3B	-0.245329	2.38913e-06	1.21469e-05	361	361
RPS13	-0.245268	2.4034e-06	1.22133e-05	361	361
PECI	-0.245239	2.41027e-06	1.2245e-05	361	361
LOC643719	-0.24523	2.4124e-06	1.22527e-05	361	354
NSDHL	-0.245208	2.41738e-06	1.22749e-05	361	361
ZP3	-0.244991	2.46904e-06	1.25212e-05	361	361
MORN2	-0.244977	2.47243e-06	1.25352e-05	361	361
C17orf95	-0.244811	2.51279e-06	1.27237e-05	361	361
ATP5C1	-0.244695	2.54117e-06	1.28576e-05	361	361
2020-03-02	-0.24447	2.59737e-06	1.31153e-05	361	361
FAM83C	-0.244464	2.59881e-06	1.31165e-05	361	289
CDK9	-0.244442	2.60441e-06	1.31408e-05	361	361
NOP16	-0.244374	2.62162e-06	1.32176e-05	361	361
RABAC1	-0.244338	2.63083e-06	1.3254e-05	361	361
BOK	-0.244186	2.67006e-06	1.34329e-05	361	361
DGUOK	-0.243973	2.72581e-06	1.36944e-05	361	361
SUCLG1	-0.243928	2.73767e-06	1.3747e-05	361	361
DDA1	-0.243796	2.77283e-06	1.39026e-05	361	361
SSBP1	-0.243706	2.79697e-06	1.40095e-05	361	361
CDK5RAP1	-0.243435	2.87152e-06	1.43504e-05	361	361
MED16	-0.243382	2.8861e-06	1.44052e-05	361	361
APOA1BP	-0.243288	2.9126e-06	1.45302e-05	361	361
EIF4E2	-0.242994	2.99645e-06	1.49298e-05	361	361
METTL1	-0.24289	3.02646e-06	1.50605e-05	361	361
ALKBH2	-0.242867	3.03341e-06	1.50913e-05	361	361
EBPL	-0.242587	3.11625e-06	1.54609e-05	361	361
CCDC42B	-0.242517	3.13741e-06	1.55582e-05	361	337
ATP6V0B	-0.242401	3.17257e-06	1.57286e-05	361	361
PSMD4	-0.242365	3.1835e-06	1.57788e-05	361	361
PSMD9	-0.242105	3.2643e-06	1.61713e-05	361	361
NR1I3	-0.242099	3.26612e-06	1.61763e-05	361	361
MED29	-0.242012	3.29359e-06	1.63001e-05	361	361
MRPS18C	-0.241995	3.29881e-06	1.6322e-05	361	361
C19orf22	-0.241982	3.30321e-06	1.63397e-05	361	361
GADD45B	-0.241798	3.36191e-06	1.66094e-05	361	361
COX7A2	-0.241686	3.39841e-06	1.6773e-05	361	361
CYP4F12	-0.241571	3.43589e-06	1.69497e-05	361	360
ANGPTL4	-0.241494	3.46131e-06	1.70624e-05	361	361
C16orf55	-0.241479	3.46649e-06	1.70837e-05	361	361
WBP2	-0.241387	3.49697e-06	1.72296e-05	361	361
GNB2L1	-0.241304	3.52492e-06	1.73545e-05	361	361
TUBB2C	-0.24125	3.54336e-06	1.74409e-05	361	361
C1orf56	-0.241183	3.56604e-06	1.75439e-05	361	361
ARL16	-0.241016	3.62347e-06	1.78088e-05	361	361
SNHG5	-0.240918	3.65761e-06	1.79589e-05	361	361
PPP1R16A	-0.240887	3.66855e-06	1.80082e-05	361	361
PPP4C	-0.240588	3.77482e-06	1.84888e-05	361	361
UBOX5	-0.239914	4.02538e-06	1.96196e-05	361	361
PQLC1	-0.239832	4.05704e-06	1.97497e-05	361	361
IFT27	-0.239711	4.1042e-06	1.99744e-05	361	361
PPOX	-0.239679	4.11641e-06	2.0024e-05	361	361
ENSA	-0.239602	4.14686e-06	2.01524e-05	361	361
NARF	-0.239548	4.16815e-06	2.02509e-05	361	361
MTMR14	-0.23951	4.1832e-06	2.03191e-05	361	361
UFD1L	-0.239436	4.21281e-06	2.0453e-05	361	361
SARS2	-0.239395	4.22938e-06	2.05284e-05	361	361
SERPINF2	-0.239151	4.32847e-06	2.09744e-05	361	361
POLD4	-0.239133	4.3357e-06	2.09984e-05	361	361
LRRC27	-0.238999	4.39135e-06	2.12524e-05	361	361
LOC100128542	-0.238993	4.39378e-06	2.1259e-05	361	330
NAPRT1	-0.238898	4.43356e-06	2.14255e-05	361	361
GET4	-0.238883	4.44003e-06	2.14485e-05	361	361
GNMT	-0.238835	4.46004e-06	2.15325e-05	361	361
DENND1A	-0.238712	4.51252e-06	2.17595e-05	361	361
HRSP12	-0.238661	4.5341e-06	2.18477e-05	361	361
LOC100144603	-0.238635	4.54524e-06	2.18961e-05	361	360
RPL10	-0.238408	4.64398e-06	2.23393e-05	361	361
ANKS3	-0.23831	4.68735e-06	2.25153e-05	361	361
DNAJC12	-0.238227	4.72424e-06	2.26652e-05	361	361
BLCAP	-0.238124	4.77033e-06	2.28753e-05	361	361
LIMS2	-0.238046	4.80599e-06	2.30352e-05	361	361
ODF3B	-0.237972	4.83928e-06	2.31892e-05	361	361
KHK	-0.237926	4.86056e-06	2.32855e-05	361	361
PET112L	-0.237866	4.88823e-06	2.34012e-05	361	361
NUDT22	-0.237839	4.90054e-06	2.34545e-05	361	361
CECR4	-0.237645	4.99136e-06	2.38491e-05	361	336
TCP10L	-0.237549	5.03658e-06	2.40478e-05	361	359
C1orf223	-0.237424	5.09595e-06	2.43022e-05	361	225
MON1A	-0.237261	5.17523e-06	2.46625e-05	361	361
NEDD8	-0.23706	5.27385e-06	2.51145e-05	361	361
DBI	-0.236905	5.35146e-06	2.54536e-05	361	361
IRGQ	-0.236859	5.37445e-06	2.55447e-05	361	361
THOC6	-0.23682	5.39407e-06	2.56196e-05	361	361
NPIPL3	-0.236587	5.51357e-06	2.61497e-05	361	361
ESPN	-0.236373	5.62547e-06	2.66551e-05	361	361
TOMM5	-0.236233	5.69953e-06	2.69675e-05	361	361
FCGRT	-0.236198	5.71823e-06	2.7043e-05	361	361
PNPO	-0.236099	5.77141e-06	2.72752e-05	361	361
RPS27L	-0.235919	5.86978e-06	2.77138e-05	361	361
RPL5	-0.23588	5.89105e-06	2.7801e-05	361	361
CENPP	-0.235848	5.90882e-06	2.78717e-05	361	361
HSPB11	-0.235771	5.95119e-06	2.80582e-05	361	361
CHST13	-0.235753	5.96122e-06	2.80989e-05	361	361
SDHAF2	-0.235703	5.98947e-06	2.82253e-05	361	361
OAZ1	-0.235633	6.0287e-06	2.83767e-05	361	361
MT1X	-0.235483	6.11381e-06	2.87447e-05	361	361
NQO2	-0.235482	6.11412e-06	2.87447e-05	361	361
SPPL2B	-0.235427	6.14564e-06	2.88657e-05	361	361
TSR2	-0.235416	6.15208e-06	2.88891e-05	361	361
C3orf10	-0.235379	6.17352e-06	2.89761e-05	361	361
MRS2P2	-0.235345	6.19322e-06	2.90617e-05	361	252
CDC37	-0.235133	6.31711e-06	2.96013e-05	361	361
JOSD2	-0.235091	6.34155e-06	2.97018e-05	361	361
ATG4B	-0.234965	6.4167e-06	3.00255e-05	361	361
LRRC61	-0.234897	6.45705e-06	3.02072e-05	361	361
PRMT7	-0.23486	6.47948e-06	3.0305e-05	361	361
C2orf79	-0.234812	6.50854e-06	3.04338e-05	361	361
CA4	-0.234743	6.55069e-06	3.06022e-05	361	303
GSTM4	-0.234433	6.74244e-06	3.14095e-05	361	361
GTF3A	-0.234398	6.76408e-06	3.1503e-05	361	361
RABL5	-0.234333	6.80526e-06	3.16873e-05	361	361
NDUFAF2	-0.234313	6.81765e-06	3.17302e-05	361	361
ADK	-0.233991	7.025e-06	3.25583e-05	361	361
AVPR2	-0.233715	7.2072e-06	3.33329e-05	361	336
F8A1	-0.233206	7.55479e-06	3.48757e-05	361	361
STYXL1	-0.233173	7.57743e-06	3.49721e-05	361	361
PMM1	-0.23301	7.69285e-06	3.54473e-05	361	361
AS3MT	-0.232895	7.77467e-06	3.57912e-05	361	361
OTUD5	-0.232699	7.9169e-06	3.64144e-05	361	361
C20orf7	-0.232698	7.91736e-06	3.64144e-05	361	361
EIF2B4	-0.232235	8.26261e-06	3.78973e-05	361	361
IMMP2L	-0.232193	8.29455e-06	3.80175e-05	361	361
CBARA1	-0.232031	8.41912e-06	3.85352e-05	361	361
MGST3	-0.231966	8.46994e-06	3.875e-05	361	361
ITPA	-0.23193	8.49787e-06	3.88689e-05	361	361
KRTAP5-8	-0.231859	8.55332e-06	3.91135e-05	361	204
CTDSP1	-0.231794	8.60452e-06	3.93296e-05	361	361
C13orf16	-0.23176	8.63171e-06	3.94267e-05	361	275
TMEM175	-0.231723	8.66085e-06	3.95326e-05	361	361
NCRNA00219	-0.23171	8.67155e-06	3.95724e-05	361	361
GLTPD1	-0.231685	8.69122e-06	3.96531e-05	361	361
IER2	-0.231627	8.73778e-06	3.98472e-05	361	361
FDXR	-0.231601	8.7587e-06	3.99335e-05	361	361
GRWD1	-0.231559	8.79228e-06	4.00682e-05	361	361
SERPINB6	-0.231497	8.84297e-06	4.02808e-05	361	361
GRPEL1	-0.231383	8.93588e-06	4.06576e-05	361	361
RAB1B	-0.231331	8.97794e-06	4.08396e-05	361	361
MFSD3	-0.231295	9.00838e-06	4.09687e-05	361	361
SUMO1	-0.231243	9.05092e-06	4.1134e-05	361	361
GCGR	-0.231155	9.12472e-06	4.13938e-05	361	345
RPS3	-0.231132	9.14373e-06	4.14706e-05	361	361
FTCD	-0.231092	9.17738e-06	4.15948e-05	361	361
CTU2	-0.230935	9.30992e-06	4.21667e-05	361	361
PDCD5	-0.230831	9.39941e-06	4.2543e-05	361	361
TCEA3	-0.230791	9.43353e-06	4.26758e-05	361	361
RDH13	-0.230779	9.44431e-06	4.27074e-05	361	361
UQCRFS1	-0.230723	9.49206e-06	4.29038e-05	361	361
PPIE	-0.230705	9.50783e-06	4.29654e-05	361	361
RAB37	-0.230647	9.5589e-06	4.31766e-05	361	361
RHOXF1	-0.230445	9.73681e-06	4.39105e-05	361	213
RPSAP58	-0.230318	9.85042e-06	4.43425e-05	361	361
USF2	-0.230159	9.99445e-06	4.49299e-05	361	361
FLJ35220	-0.230094	1.00534e-05	4.51743e-05	361	361
CCDC17	-0.229959	1.0178e-05	4.56624e-05	361	360
SERTAD1	-0.229932	1.02033e-05	4.57657e-05	361	361
ST6GALNAC6	-0.229882	1.02496e-05	4.59525e-05	361	361
CLEC3B	-0.22987	1.02607e-05	4.59919e-05	361	361
LOC29034	-0.229828	1.02999e-05	4.61573e-05	361	266
CYC1	-0.229746	1.03771e-05	4.64509e-05	361	361
MRPL46	-0.229639	1.04789e-05	4.68855e-05	361	361
RNF126	-0.229621	1.04962e-05	4.69522e-05	361	361
ROGDI	-0.22959	1.05261e-05	4.70756e-05	361	361
POR	-0.229577	1.05387e-05	4.71214e-05	361	361
LRTOMT	-0.229457	1.06541e-05	4.76133e-05	361	361
DUSP28	-0.229319	1.07884e-05	4.8173e-05	361	361
SPATA24	-0.229286	1.08211e-05	4.8297e-05	361	361
LYRM1	-0.229076	1.10297e-05	4.91952e-05	361	361
PLA2G16	-0.228979	1.11266e-05	4.95942e-05	361	361
C16orf68	-0.228953	1.11529e-05	4.96892e-05	361	361
TMEM177	-0.2289	1.12065e-05	4.9883e-05	361	361
URM1	-0.22887	1.1237e-05	5.00077e-05	361	361
TBCA	-0.228781	1.13284e-05	5.0392e-05	361	361
GTF2A2	-0.228586	1.15307e-05	5.11819e-05	361	361
NME1	-0.228585	1.15317e-05	5.11819e-05	361	361
LYPLA2	-0.228534	1.15845e-05	5.13821e-05	361	361
ANAPC2	-0.228465	1.16576e-05	5.16832e-05	361	361
DGCR14	-0.228133	1.20126e-05	5.31625e-05	361	361
RRP7A	-0.228056	1.2097e-05	5.35241e-05	361	361
TOMM6	-0.228022	1.21346e-05	5.36786e-05	361	361
EIF3B	-0.227923	1.22428e-05	5.41211e-05	361	361
RPLP0	-0.227889	1.22806e-05	5.42643e-05	361	361
ASGR1	-0.227859	1.23142e-05	5.43886e-05	361	361
PTDSS2	-0.227853	1.23208e-05	5.44054e-05	361	361
IGFBP4	-0.227844	1.2331e-05	5.44383e-05	361	361
APOC2	-0.227778	1.24041e-05	5.47006e-05	361	361
NDUFB3	-0.227674	1.25214e-05	5.51936e-05	361	361
LRRC29	-0.22767	1.25256e-05	5.51999e-05	361	361
ROM1	-0.227609	1.25952e-05	5.54695e-05	361	361
FAM176B	-0.227511	1.2707e-05	5.59e-05	361	361
SDF2L1	-0.227418	1.28133e-05	5.63427e-05	361	361
TSTD1	-0.227401	1.28338e-05	5.6408e-05	361	361
LOC100129066	-0.227305	1.29452e-05	5.68853e-05	361	339
BNIP1	-0.227166	1.31074e-05	5.75596e-05	361	361
SCNM1	-0.227047	1.32486e-05	5.81416e-05	361	361
PSMC4	-0.227035	1.32638e-05	5.81954e-05	361	361
PILRB	-0.226991	1.33165e-05	5.84135e-05	361	361
SEC13	-0.226866	1.34661e-05	5.90571e-05	361	361
TOMM22	-0.226851	1.34846e-05	5.9112e-05	361	361
LENG9	-0.226794	1.35535e-05	5.93878e-05	361	361
DNTTIP1	-0.226713	1.36525e-05	5.97952e-05	361	361
C6orf203	-0.226588	1.38067e-05	6.03664e-05	361	361
TMEM126A	-0.226571	1.38275e-05	6.04263e-05	361	361
SUV39H1	-0.226514	1.38989e-05	6.07144e-05	361	361
C19orf47	-0.226494	1.39235e-05	6.07686e-05	361	361
XPA	-0.22645	1.39794e-05	6.09989e-05	361	361
SLC25A38	-0.226441	1.39897e-05	6.10302e-05	361	361
C1orf212	-0.22636	1.40927e-05	6.1426e-05	361	361
SDSL	-0.225965	1.46004e-05	6.34447e-05	361	361
C6orf26	-0.225847	1.47547e-05	6.40451e-05	361	361
ZDHHC16	-0.225809	1.48058e-05	6.42251e-05	361	361
RPL13AP3	-0.225603	1.508e-05	6.53576e-05	361	361
B4GALT2	-0.2253	1.5494e-05	6.69914e-05	361	361
EMID2	-0.225163	1.56848e-05	6.77431e-05	361	357
RPH3AL	-0.225117	1.57498e-05	6.79795e-05	361	361
NR2C2AP	-0.224995	1.59217e-05	6.86133e-05	361	361
CNNM2	-0.224993	1.59242e-05	6.86133e-05	361	361
DNPEP	-0.224925	1.60218e-05	6.9019e-05	361	361
SURF6	-0.224894	1.60654e-05	6.91766e-05	361	361
RNF7	-0.224812	1.61826e-05	6.96063e-05	361	361
MYH3	-0.224713	1.6327e-05	7.01666e-05	361	360
KCNK7	-0.224627	1.64527e-05	7.06762e-05	361	353
STOML2	-0.224624	1.64567e-05	7.06782e-05	361	361
ZNF18	-0.224512	1.66215e-05	7.1294e-05	361	361
KLKB1	-0.224502	1.66359e-05	7.13403e-05	361	361
PITPNC1	-0.224336	1.68825e-05	7.23044e-05	361	361
PREB	-0.224021	1.73622e-05	7.41514e-05	361	361
ILKAP	-0.223784	1.77315e-05	7.55507e-05	361	361
C9orf78	-0.223742	1.77966e-05	7.57954e-05	361	361
C9orf95	-0.223731	1.78146e-05	7.5856e-05	361	361
NCLN	-0.223542	1.81145e-05	7.7067e-05	361	361
TRMT1	-0.223422	1.83083e-05	7.78748e-05	361	361
NICN1	-0.223408	1.83321e-05	7.79428e-05	361	361
RBP7	-0.223358	1.84123e-05	7.82337e-05	361	361
UQCRHL	-0.223356	1.84163e-05	7.82341e-05	361	361
CA5A	-0.223201	1.86695e-05	7.92248e-05	361	348
TMEM101	-0.223153	1.87498e-05	7.95321e-05	361	361
ABHD12	-0.223018	1.89737e-05	8.04005e-05	361	361
HBA2	-0.222896	1.918e-05	8.12011e-05	361	361
EGFL7	-0.222778	1.93801e-05	8.19777e-05	361	361
RPL13A	-0.222446	1.9957e-05	8.42754e-05	361	361
C16orf5	-0.222301	2.02137e-05	8.53052e-05	361	361
ARMS2	-0.222057	2.06514e-05	8.69497e-05	361	192
NR1H2	-0.221806	2.11126e-05	8.87978e-05	361	361
EIF2AK1	-0.221735	2.12443e-05	8.93138e-05	361	361
B4GALT7	-0.221604	2.1491e-05	9.03321e-05	361	361
HPCAL1	-0.221539	2.16124e-05	9.0823e-05	361	361
TUBB6	-0.221531	2.16287e-05	9.08726e-05	361	361
FAAH	-0.221298	2.20748e-05	9.25906e-05	361	361
RPL30	-0.221259	2.21498e-05	9.28658e-05	361	361
SMAD5OS	-0.221189	2.22875e-05	9.33645e-05	361	361
DHODH	-0.221114	2.24331e-05	9.39126e-05	361	361
RAC3	-0.221112	2.24372e-05	9.39126e-05	361	361
GPX1	-0.220942	2.27747e-05	9.52225e-05	361	361
BCL2L12	-0.220939	2.27796e-05	9.52225e-05	361	361
ETNK2	-0.220889	2.28796e-05	9.55837e-05	361	361
EEF1G	-0.220772	2.31149e-05	9.64451e-05	361	361
MTP18	-0.220649	2.3365e-05	9.73868e-05	361	361
SLC43A1	-0.220599	2.34682e-05	9.77963e-05	361	361
