# Supplementary material for: Glia Maturation Factor Beta as a Novel Biomarker and Therapeutic Target for Hepatocellular Carcinoma
Source: Front Oncol. 2021 Nov 2;11:744331. doi: 10.3389/fonc.2021.744331 (PMC8593204; doi:10.3389/fonc.2021.744331)
Supplement: Supplementary file 5 [file Table_5.xlsx]

## Sheet: up-go
Table S5A GO enrichment of up-regulated DEGs
Category	Term		Count	%	PValue	Genes	List Total	Pop Hits	Pop Total	Fold Enrichment	Bonferroni	Benjamini	FDR
GOTERM_BP_DIRECT	GO:0006351~	transcription, DNA-templated	497	16.2048	1.0633e-27	RB1, ZNF175, TRRAP, GABPB1, C14ORF169, ELK4, ZXDA, ZMIZ1, ADNP2, BBX, HOXA1, VPS36, ZNF169, MEF2A, ZNF17, ZNF287, ZNF284, CSNK2A1, ZNF160, ZNF281, RFX3, ZNF14, MED6, ZSCAN20, RFX5, ZSCAN23, ATF7, SRFBP1, CLOCK, ATF6, ASF1A, CGGBP1, ZSCAN29, ZNF397, ZNF28, ZNF154, ZNF273, ZNF391, MYNN, BAZ2A, BAZ2B, ZNF24, HIF1A, ZNF25, PRDM10, ZSCAN12, ZNF267, ZNF264, ZNF142, HACE1, SETD1B, TRIP4, EIF2AK2, NR1D2,…	2757	1955	16792	1.54837	6.10546e-24	6.10546e-24	6.03847e-24
GOTERM_BP_DIRECT	GO:0006355~	regulation of transcription, DNA-templated	388	12.6508	1.26753e-22	ATF2, ZNF175, NUP107, TRRAP, BACH1, ADNP2, BBX, HOXA1, VPS36, ZNF169, MEF2A, ZNF17, ZNF284, CSNK2A1, ZNF160, RFX3, ZNF14, HCFC1, ZSCAN20, RFX7, ZSCAN23, ATF7, SRFBP1, CLOCK, ZNF397, ZNF28, ZNF154, ZNF273, ZNF391, MYNN, BAZ2A, BAZ2B, HIF1A, ZNF25, PRDM10, ZSCAN12, RREB1, ZNF267, ZNF146, ZNF264, CREBBP, ZNF142, HACE1, FZD7, SETD1B, TRIP4, NFATC2, NR1D2, ZNF37A, ZNF702P, ZNF138, ZNF257, ZNF135, ZNF1…	2757	1504	16792	1.57127	7.27819e-19	3.63909e-19	3.59917e-19
GOTERM_BP_DIRECT	GO:0006468~	protein phosphorylation	130	4.23867	7.6958e-11	CCNK, TRIO, CCNT2, GMFB, CCNT1, MAML1, BUB1B, RPS6KA3, COL4A3BP, PPP4R1, RPS6KA5, AKT3, NEK1, NEK2, CPNE3, MAP3K9, PRKACB, ACVR1, PRKCI, MORC3, CDKL5, PRKCH, CSNK2A1, PRKCE, PRKCD, DYRK1A, LMTK2, ADAM10, VRK1, PRPF4B, VRK2, ERN1, PRKD3, TSSK6, TSSK4, CDKL1, PXK, PIK3R4, STK4, NUAK1, IRAK2, STK38L, MARK2, CDK17, SRPK2, LYN, PLK4, SMAD2, NEK9, CDK19, NEK4, NEK7, EIF2AK3, EIF2AK2, SMAD9, SMAD5, DCLK…	2757	456	16792	1.73638	4.41893e-07	1.47298e-07	1.45681e-07
GOTERM_BP_DIRECT	GO:0006974~	cellular response to DNA damage stimulus	70	2.28236	1.93288e-09	TOP2A, ATF2, CCNK, DYRK2, MCM8, MCM9, SMC5, SMC6, CHD2, ALKBH8, YY1, NIPBL, HELB, HERC2, TLK1, TOPBP1, SHPRH, PARP4, NCOA6, ZBTB38, MASTL, BAZ1B, SIRT1, TOPORS, RNF168, RNF169, TRAF6, WAC, YAP1, USP16, USP10, STXBP4, ZBTB1, XIAP, PSEN1, CBL, TANK, CDKN2AIP, ZBTB40, NUAK1, WRN, RBBP5, UBR5, ABL1, MAPK1, PMAIP1, RBBP6, TP53BP1, BARD1, LYN, ZRANB3, NEK4, ATAD5, NFATC2, USP28, FANCF, CUL4A, SETX, RAD…	2757	208	16792	2.04975	1.10985e-05	2.77464e-06	2.7442e-06
GOTERM_BP_DIRECT	GO:0015031~	protein transport	111	3.61917	5.04964e-09	RAB3B, GOLT1B, PHAX, EIF4ENIF1, CCDC91, CCDC93, RAB2B, COG6, COG5, AP1AR, SCAMP1, DOPEY1, DOPEY2, ZW10, RAB35, UNC50, KIF20A, CALCRL, RAB5C, TNKS, AGAP1, NMD3, PSEN1, NUP160, MTM1, SNX3, SNX4, SCFD1, RAP1A, RAB11FIP1, VPS8, STXBP5, ECT2, SEC31A, ANKRD27, VTA1, DENND4C, EXOC6B, DNAJC13, HOOK3, DNAJC14, KLHL20, COL1A1, UEVLD, PARP11, KIF18A, SLC7A6OS, CHMP2B, RAB5A, PLEKHF2, ARF4, DENND1B, AHCTF1, …	2757	395	16792	1.71156	2.89946e-05	5.79901e-06	5.73538e-06
GOTERM_BP_DIRECT	GO:0042787~	protein ubiquitination involved in ubiquitin-dependent protein catabolic process	55	1.79328	9.72506e-09	UBE3C, UBE2D1, RNF19B, BUB1B, UBE3B, HERC4, HERC3, RNF115, HERC2, CDC23, RNF19A, CDC27, ARIH1, RNF111, MYLIP, DDB1, GAN, SPOPL, ANAPC1, RNF34, CUL5, UBA6, CUL2, KLHL11, RCHY1, CBL, C18ORF25, HECTD1, HECTD2, BTBD1, BTBD3, UBR5, RNF217, RBBP6, RFFL, HACE1, ANKIB1, RNF24, SMURF2, KLHL28, SIAH1, HUWE1, WWP1, FBXL14, KLHL20, CUL4A, RNF146, KBTBD4, RNF145, KLHL7, KLHL8, TRIP12, TRIM32, TAF1, MAD2L1	2757	153	16792	2.18946	5.58397e-05	9.30688e-06	9.20477e-06
GOTERM_BP_DIRECT	GO:0045893~	positive regulation of transcription, DNA-templated	134	4.36909	2.25809e-08	RB1, EHF, CD80, YEATS4, ETS1, ELK3, ZXDA, CREB3L2, SMARCAD1, EPC1, RNF111, ACVR1, ZNF287, MED1, SMARCC1, MAP2K1, FBXW11, ZNF281, F2R, RFX3, RUNX2, PIAS2, PIAS1, TBL1XR1, TFAM, PHIP, CLOCK, NOTCH1, PSEN1, BCL10, FOXO3, HIF1A, RLF, RAI1, NPAT, HMBOX1, ZKSCAN3, TASP1, HIVEP3, TP53BP1, RREB1, BPTF, FZD1, SMAD2, CREBBP, AFAP1L2, EGR2, ZFHX3, BRPF1, NEK4, FZD7, SMARCA5, TRIP4, NFATC2, NR1D2, INHBA, FOX…	2757	515	16792	1.58476	0.000129651	1.85228e-05	1.83195e-05
GOTERM_BP_DIRECT	GO:0018105~	peptidyl-serine phosphorylation	47	1.53244	2.75176e-08	GSK3B, SMG1, CAMK2D, CAB39, MAST4, TNKS, PRKDC, TTK, STK4, TTBK2, MAPK8, TBK1, AKT3, MAPK1, STK38L, RICTOR, CLSPN, PAK2, CSNK1G3, PRKCI, MORC3, PRKCH, CSNK1A1, PDPK1, PRKCE, PRKCD, DYRK1A, EIF2AK3, LMTK2, VRK2, MASTL, HIPK3, TGFBR1, MTOR, DCLK1, TGFBR2, UHMK1, PRKD3, CAMK4, CDK2, PKN2, ATM, SGK3, CDK5R1, TAF1, ATR, CSNK1G1	2757	125	16792	2.2901	0.000157994	1.97508e-05	1.95341e-05
GOTERM_BP_DIRECT	GO:0016569~	covalent chromatin modification	43	1.40202	7.87011e-08	RB1, DNMT1, CHD9, CHD8, SATB2, CHD7, CHD6, RSF1, IKZF1, CTCF, BMI1, CHD2, NR3C1, CHD1, RCBTB1, ING3, TDG, HLTF, SPIN1, TLK1, HMG20A, ZNF304, JARID2, ARID2, BPTF, BRD3, BRD2, SMARCC1, PBRM1, CBX6, ATRX, SMARCA5, DEK, ARID1A, ARID1B, RBL2, NCOR1, RBL1, AEBP2, MTF2, ANP32E, ZMYND11, ASF1A	2757	113	16792	2.31769	0.0004518	5.02113e-05	4.96604e-05
GOTERM_BP_DIRECT	GO:0006886~	intracellular protein transport	72	2.34757	1.04959e-07	USP6NL, IPO11, CLTC, AP4E1, CHM, SNX13, IPO7, RPGR, IPO8, XPO1, HERC2, AP1G1, KIF13A, TLK1, TMED2, VPS35, ARFIP1, AP1S3, TNPO1, NSF, COG3, STX7, TBC1D8, AP3B1, ARFGAP3, SYTL2, TBC1D4, TBC1D5, STAM2, KPNB1, COPB2, STX12, COPA, SEC23A, RABGAP1, TMED10, COPB1, USO1, TGFBRAP1, VPS26A, KLC1, NAPG, STX11, AP3M1, SNX2, SNX27, MYO6, TBC1D14, SNX9, STX3, TBC1D12, CHML, EVI5, ANKRD50, SEC23B, TBC1D15, SNX6…	2757	236	16792	1.85817	0.000602491	6.02673e-05	5.9606e-05
GOTERM_BP_DIRECT	GO:0098609~	cell-cell adhesion	79	2.57581	1.96567e-07	DDX3X, DOCK9, YWHAB, FNBP1L, CLINT1, CRKL, LASP1, SLK, KIF5B, ARFIP1, ERC1, LRRFIP1, TMPO, MKL2, SH3GLB1, USP8, SWAP70, TMOD3, CKAP5, YWHAZ, HCFC1, ATXN2L, TMEM2, NUMB, ELMO2, CHMP5, MACF1, RAB1A, NOTCH3, DDX6, AHNAK, USO1, ARHGAP18, TWF1, ASAP1, IQGAP1, ZC3HAV1, CBL, GIGYF2, ADD1, LIMA1, KIAA1524, LARP1, SNX2, MYO6, EIF4H, PACSIN2, SNX9, EPS15, ARGLU1, WASF2, PAK2, ZC3H15, SPTBN1, MARK2, PTPN1, …	2757	271	16792	1.77551	0.00112805	0.000102608	0.000101482
GOTERM_BP_DIRECT	GO:0018107~	peptidyl-threonine phosphorylation	21	0.684708	3.08636e-07	ACVR1, GSK3B, CAMK2D, TNKS, PDPK1, PRKCD, DYRK1A, LMTK2, TTK, OXSR1, ACVR1B, HIPK3, TGFBR1, MTOR, TGFBR2, MAPK8, WNK1, MAPK1, MARK2, CDK5R1, TAF1	2757	38	16792	3.3659	0.00177062	0.000147683	0.000146062
GOTERM_BP_DIRECT	GO:0051298~	centrosome duplication	14	0.456472	6.20169e-07	STIL, ROCK2, NDE1, CEP152, USP33, BRCA2, PKD2, CKAP5, CDK2, TUBGCP5, SASS6, CEP192, TUBGCP3, TUBGCP4	2757	19	16792	4.48787	0.00355468	0.000268303	0.000265359
GOTERM_BP_DIRECT	GO:0045944~	positive regulation of transcription from RNA polymerase II promoter	219	7.14053	6.5948e-07	RB1, ATF1, ATF2, CCNK, EHF, MAML2, MAML1, ZNF292, IKZF1, IKZF2, GABPB1, BACH1, IKZF3, IKZF4, ELK3, RPS6KA3, RPS6KA5, TBK1, ZMIZ1, CREB3L2, EPC1, RNF111, ACVR1, MEF2A, MED1, SMARCC1, EBF2, RFX3, BHLHA15, MED6, HCFC1, TFAM, MAML3, ZFPM2, CLOCK, ATF6, PRKDC, CTR9, HIF1A, MED12L, PPP3R1, RAD21, DHX36, MYO6, HLTF, TP53BP1, ZNF148, WWTR1, CREBBP, EGR2, JAG1, YES1, NFATC2, INO80, FLI1, SETX, MLLT10, STA…	2757	981	16792	1.35969	0.00377958	0.000268303	0.000265359
GOTERM_BP_DIRECT	GO:0016925~	protein sumoylation	42	1.36942	7.00896e-07	TOP2A, TOP2B, NUP205, NUP107, CDCA8, SMC5, SMC6, BMI1, SMC3, RNF2, NUP160, SENP6, IFIH1, WRN, HERC2, TDG, RAD21, TPR, NFATC2IP, TP53BP1, RANBP2, PIAS3, EGR2, NUP155, NUP153, SENP2, SMC1A, PHC3, TOPORS, PIAS2, SENP1, PIAS1, RNF168, STAG1, STAG2, HNRNPK, INCENP, SP3, UBA2, NUP54, NUP98, TOP1	2757	117	16792	2.1864	0.00401646	0.000268303	0.000265359
GOTERM_BP_DIRECT	GO:0007062~	sister chromatid cohesion	38	1.239	1.211e-06	AHCTF1, NUP107, ZWILCH, CDCA8, BUB1B, SMC5, PDS5B, PDS5A, SMC3, NUP160, XPO1, RAD21, BUB1, CLASP1, CLASP2, RANBP2, ESCO1, NDE1, SMC1A, CKAP5, CENPE, KIF18A, STAG1, CENPF, CLIP1, STAG2, KIF2A, INCENP, CENPI, TAOK1, ZW10, CENPK, CENPL, NUP98, CENPO, CENPQ, SPC24, MAD2L1	2757	103	16792	2.24705	0.00692946	0.000431947	0.000427208
GOTERM_BP_DIRECT	GO:0006357~	regulation of transcription from RNA polymerase II promoter	112	3.65178	1.27884e-06	RB1, ATF1, ATF2, ARID4A, ARID4B, GABPB1, IKZF3, YY1, EPC2, GTF2I, IFNAR2, SMARCC1, HCFC2, MED6, RUNX2, DMTF1, RFX7, RFX5, ZNF710, ANKRA2, CLOCK, ATF6, BLZF1, ZSCAN29, TSHZ3, CBFB, TSHZ1, TSHZ2, FOXO3, BRIP1, ATXN7, ZNF704, TTC21B, RAD21, HLTF, ZNF667, ZBED5, ZBED4, ZNF143, SMARCA5, INHBA, NR2F2, TRERF1, BTBD8, FLI1, NFKB1, MED13L, TFCP2, HNRNPK, SNW1, TADA2A, SP2, SP4, NFE2L3, MNAT1, PAM, BRWD3, …	2757	441	16792	1.54684	0.00731622	0.000431947	0.000427208
GOTERM_BP_DIRECT	GO:0051301~	cell division	93	3.03228	1.47334e-06	RB1, DCLRE1A, CCNK, CCNT2, CCNT1, ZWILCH, CLTC, NCAPG2, KIF14, BUB1B, SMC5, SMC3, NR3C1, SMC4, CDC73, CDC14A, SMC2, PPP1CB, CDC23, CDC27, ZNF207, NEK1, NEK2, FBXO5, HMCN1, PRKCE, LIG4, HAUS3, HAUS6, VRK1, PRPF40A, SMC1A, MASTL, TERF1, CKAP5, CDC40, HAUS2, CD2AP, PARD3B, LATS1, CCNE2, KIF2A, ZW10, BIRC6, KIF20B, MAPRE2, ANAPC1, ARL8B, ARF6, USP16, TNKS, GNAI3, CDCA8, FIGN, PDS5B, BRCC3, PDS5A, ARP…	2757	350	16792	1.61838	0.00842422	0.000469994	0.000464837
GOTERM_BP_DIRECT	GO:0007163~	establishment or maintenance of cell polarity	17	0.554288	2.08983e-06	ACTR3, CAP1, ACTR2, CD3G, CDC42BPB, RPGRIP1L, SYNE2, SPN, CDC42, PARD6B, DLG1, FAT1, CTNNA1, NPHP3, CLASP1, CLASP2, CAP2	2757	29	16792	3.5704	0.0119281	0.00063157	0.00062464
GOTERM_BP_DIRECT	GO:0007030~	Golgi organization	30	0.978155	2.25552e-06	USP6NL, RAB1A, TMED10, ATL3, UBXN2B, ATL2, USO1, ARL1, CDC42, LMAN1, ARHGAP21, GOLGA5, BAG5, MYO18A, TMED2, CLASP1, CLASP2, ARFGEF1, DYNC2H1, HACE1, ATP8B1, CSNK1A1, COG3, BHLHA15, GOLPH3, RAB30, SEC23IP, ZW10, TRIP11, BLZF1	2757	74	16792	2.46919	0.0128677	0.00064756	0.000640455
GOTERM_BP_DIRECT	GO:0016567~	protein ubiquitination	94	3.06488	2.53577e-06	WDSUB1, KLHL38, IPP, TNFAIP3, DCAF5, BACH1, DCAF7, MED17, MED12, HERC2, HERC1, ENC1, ARIH1, RNF111, TRIM23, MYLIP, MED1, RNF44, TRIM62, WSB1, FBXW11, RC3H1, FBXO11, SIRT1, PJA2, LRRC41, PJA1, RNF168, RNF169, TRAF3, KCTD10, GAN, MED21, TRAF5, G2E3, BIRC6, CBLL1, NAIP, RNF34, UHRF2, UBA6, MYCBP2, RNF38, PELI2, TULP4, UBR3, XIAP, UBR1, RNF4, RCHY1, CBL, MALT1, UBE2J1, ASB16, PCNP, CDC42, DCAF16, VCP…	2757	359	16792	1.59477	0.0144549	0.000693352	0.000685745
GOTERM_BP_DIRECT	GO:0000122~	negative regulation of transcription from RNA polymerase II promoter	165	5.37985	3.77879e-06	RB1, ATF2, TCERG1, PRDM5, WWC2, UBE2D1, IKZF1, PRDM1, BACH1, YY1, ELK4, DACH1, SAP130, MAGEA1, WWC3, EPC1, EP300, ZNF567, MEF2A, MED1, USP3, ZNF281, ARID5B, DICER1, HCFC2, PIAS1, HCFC1, TBL1XR1, RFX5, ATF7, ZFPM2, ZNF675, CGGBP1, ZNF431, NOTCH3, DNMT1, NOTCH1, TSHZ3, TSHZ1, TSHZ2, CTR9, ZBTB1, PSEN1, FOXO3, MTDH, TPR, HIVEP1, ZKSCAN3, MSC, ZNF148, RREB1, SKIL, BPTF, SMAD2, WWTR1, DR1, CREBBP, CBX…	2757	720	16792	1.39578	0.0214641	0.000986264	0.000975443
GOTERM_BP_DIRECT	GO:0006281~	DNA repair	67	2.18455	4.17605e-06	SMG1, TRRAP, SMC3, BACH1, HELB, EME2, ALKBH1, POLI, EPC2, TOPBP1, NBN, POLK, GEN1, SUPT16H, SHPRH, PARP4, NCOA6, USP3, USP45, ATRX, ACTL6A, RECQL, REV1, SMC1A, SIRT1, UCHL5, DDB1, RRM2B, MSH2, ASF1A, INO80D, ZBTB1, PDS5B, BRCC3, PDS5A, RAD51AP1, WRN, TDG, UBR5, RBBP8, CLSPN, ZRANB3, UVRAG, XRCC2, CDC5L, GTF2H1, INO80, GTF2H3, USP28, MTOR, POLA1, UBE2W, RAD50, TAOK3, ERCC3, ERCC4, TTC5, TAOK1, TDP…	2757	235	16792	1.73649	0.0236937	0.00104256	0.00103112
GOTERM_BP_DIRECT	GO:1903830~	magnesium ion transmembrane transport	12	0.391262	4.44763e-06	NIPAL1, MMGT1, TUSC3, NIPAL2, NIPAL3, NIPA1, ZDHHC13, MAGT1, CLDN16, NIPA2, ZDHHC17, CNNM4	2757	16	16792	4.56801	0.025215	0.0010641	0.00105242
GOTERM_BP_DIRECT	GO:0006890~	retrograde vesicle-mediated transport, Golgi to ER	31	1.01076	7.88466e-06	RAB1A, ARF4, COPB2, COPA, TMED10, COPB1, KLC1, KIF15, SCFD1, RACGAP1, KIF3A, TMED2, KIF3C, TMED7, RAB6A, ATP9B, ATP9A, NSF, UVRAG, COG3, TMED7-TICAM2, KIF23, ARFGAP3, ARCN1, CENPE, KIF18A, GOLPH3, KIF2A, KIF4B, ZW10, SEC22B	2757	82	16792	2.30257	0.0442643	0.00181095	0.00179108
GOTERM_BP_DIRECT	GO:0043547~	positive regulation of GTPase activity	133	4.33649	9.0224e-06	ITSN2, TRIO, FAM13B, DENND5B, ITSN1, FNBP1L, DOCK10, PREX1, SYNGAP1, HERC2, OPHN1, HERC1, DENND5A, SBF1, SBF2, AGFG1, PDGFRB, RALBP1, CDKL5, STARD8, FRS2, TIAM2, BTC, ACAP2, DEPDC1B, SPATA13, RIN2, LLGL1, ARHGAP19, ARHGAP18, AGAP1, ARHGAP17, CSF2RB, IQGAP1, RASAL2, RASGRP1, RASGRP3, ARHGAP12, ARHGAP21, RAP1A, RIC8B, RACGAP1, STXBP5, SNX9, RSU1, ECT2, RALGDS, SPTBN1, STARD13, ANKRD27, DENND4A, DEN…	2757	565	16792	1.43373	0.0504878	0.00199256	0.0019707
GOTERM_BP_DIRECT	GO:0000281~	mitotic cytokinesis	16	0.521682	1.25219e-05	USP8, CKAP2, KIF23, ANLN, SNX18, SON, SPAST, APC, RACGAP1, KIF4B, RASA1, NUSAP1, SNX9, KIF20A, STAMBP, SPTBN1	2757	29	16792	3.36037	0.0693772	0.00266299	0.00263377
GOTERM_BP_DIRECT	GO:0035264~	multicellular organism growth	30	0.978155	1.36427e-05	CLIC4, PLAG1, GIGYF2, ADD1, ZFP36L1, CDC42, TNKS2, FLVCR1, TMED2, RBBP6, KDM6A, WWTR1, STIL, PLEKHA1, RMI1, HEG1, XRCC2, ATRX, SLC4A10, ARID5B, PTPN11, PALB2, RC3H2, MTOR, TTC8, SP2, TBL1XR1, GPD2, ERCC6, SOS1	2757	80	16792	2.284	0.0753474	0.00279774	0.00276704
GOTERM_BP_DIRECT	GO:0006470~	protein dephosphorylation	41	1.33681	1.51033e-05	PHLPP2, MTMR2, MTMR3, PPM1L, PTPRO, PTPN21, DAPP1, PTPN22, PTPRK, CTDSPL2, PPM1D, MTMR6, MTM1, PPP1CB, DUSP11, PPP3R1, PPP4R1, SBF1, DLGAP5, PTPN1, PPP1R12A, PPTC7, FBXW11, STYX, PTPN12, PTPN13, SSH2, SSH1, CTTNBP2NL, PTPRE, PPM1A, DLG1, PPM1B, PDP2, NCEH1, PTPRC, UBLCP1, CTDSP2, PPP1R3D, PTPN9, PGAM5	2757	126	16792	1.98189	0.0830697	0.00299045	0.00295764
GOTERM_BP_DIRECT	GO:0019827~	stem cell population maintenance	22	0.717313	1.58683e-05	NOTCH2, DDX6, ZCCHC11, RIF1, FZD7, CTR9, METTL3, SMC3, SMC1A, CDC73, MED17, MED12, EIF4ENIF1, MED14, NIPBL, METTL14, MED21, MTF2, KIT, LEO1, CTNNB1, BMPR1A	2757	50	16792	2.6799	0.0870886	0.00303719	0.00300387
GOTERM_BP_DIRECT	GO:0016032~	viral process	78	2.5432	2.24032e-05	RB1, NCKAP1, TRAM1, CRTC3, NUP107, CCNT1, YWHAB, IPO7, BICD1, SYNCRIP, XPO1, ZC3H7B, EP300, TNPO1, TRIM23, MORC3, CD93, MAGI3, VRK2, HCFC2, SIRT1, DDB1, LMBRD1, CD200R1, RBL1, CREB1, ATF7, NUP54, NUP98, TOP1, ZMYND11, TLN1, IL6ST, ANKRD17, DYNC1I2, NUP205, CUL5, COPB1, CUL2, KLC1, NUP160, TPR, EIF4H, MAPK1, RAB6A, WASF2, BUB1, PAK2, PDZD8, MICB, RANBP2, ATF7IP, LYN, SPEN, KDM4A, HSPA8, CREBBP, RN…	2757	299	16792	1.58887	0.12071	0.00414964	0.00410411
GOTERM_BP_DIRECT	GO:0007264~	small GTPase mediated signal transduction	66	2.15194	4.09206e-05	RAB3B, DOCK5, ARF4, DOCK4, DOCK9, DOCK8, ITSN1, DOCK7, RASEF, LRRK1, CHM, ARHGAP5, RERG, DOCK10, ARL5B, RASGEF1B, ARL5A, RAB8B, TRIM23, RAB2B, RALBP1, ARL15, GEM, RAP2A, RAB30, RAB31, RRAGC, RAB35, RAPGEF1, DOCK2, RAPGEF5, SOS1, DOCK1, RAPGEF6, RIN2, SOS2, ARL8B, ARF6, RAB1A, RAB5C, ARL1, ARHGAP18, AGAP1, RASGRP3, RAB21, CDC42, NRAS, RAP1A, RHOT1, ARL13B, RAB23, KRIT1, CHML, RAB6A, RALGDS, RAB27B…	2757	246	16792	1.63408	0.209406	0.00734269	0.00726213
GOTERM_BP_DIRECT	GO:0006661~	phosphatidylinositol biosynthetic process	23	0.749918	6.62015e-05	CDS1, MTMR1, MTMR2, MTMR3, SACM1L, PIK3R4, SYNJ2, PIK3CB, PIK3C2A, PIK3CG, MTMR6, PIK3C2B, MTM1, INPP4A, PIKFYVE, SYNJ1, PIK3CA, INPP5F, PI4KA, PIP5K1A, PIP4K2A, PIK3C3, PIP4K2C	2757	58	16792	2.41527	0.316236	0.0115191	0.0113927
GOTERM_BP_DIRECT	GO:0035335~	peptidyl-tyrosine dephosphorylation	33	1.07597	7.03515e-05	MTMR1, MTMR2, MTMR3, PTPRO, DUSP19, PTPN21, PTPN22, DUSP18, PTPRK, CDC14C, PTPDC1, MTMR6, PTPRF, CDC14A, PTPRG, MTM1, DUSP11, UBASH3B, PTPN1, RNGTT, EYA3, PTPN11, PTPN12, PTPN13, SSH2, SSH1, DUSP7, PTPRE, PTPRC, PTPRA, DNAJC6, PTPN9, CDKN3	2757	99	16792	2.03023	0.332338	0.0118811	0.0117508
GOTERM_BP_DIRECT	GO:0007049~	cell cycle	59	1.9237	7.33505e-05	LIN54, SUV39H2, CCNT2, CCNT1, RIF1, DIXDC1, IKZF1, RCBTB1, CDC73, CCAR1, RPS6KA3, TLK1, HMCN1, APPL2, APPL1, LIN52, PDCD6IP, PRKCE, PRKCD, TET2, LIG4, PRPF40A, ESCO2, PARD3B, THAP1, HCFC1, RBL2, RBL1, DMTF1, ZMYND11, ARL8B, ARF6, RABGAP1, USP16, UHRF2, GNAI3, TXLNG, LIN9, CCNDBP1, PCNP, PARD6B, RBBP4, MARVELD1, TP53BP2, MAPK1, E2F3, MAPK6, EVI5, CASP8AP2, HACE1, WTAP, SIAH1, RAD17, PKN2, TACC1, M…	2757	217	16792	1.65599	0.343737	0.0120337	0.0119016
GOTERM_BP_DIRECT	GO:0002755~	MyD88-dependent toll-like receptor signaling pathway	16	0.521682	8.68533e-05	MAP3K1, IRAK3, TIRAP, TLR1, IRAK2, TRAF6, TLR8, TAB3, TLR10, TAB2, TLR7, NAF1, TLR6, TLR5, MAP3K7, TLR2	2757	33	16792	2.95306	0.3927	0.0138531	0.0137011
GOTERM_BP_DIRECT	GO:0007094~	mitotic spindle assembly checkpoint	12	0.391262	8.98155e-05	CENPF, APC, ZW10, TPR, ZNF207, BUB1B, ATM, TTK, TERF1, MNAT1, BUB1, MAD2L1	2757	20	16792	3.65441	0.402944	0.0139384	0.0137855
GOTERM_BP_DIRECT	GO:0007067~	mitotic nuclear division	65	2.11933	9.93157e-05	DCLRE1A, CCNK, ZWILCH, CLTC, NCAPG2, BUB1B, YEATS4, SMC5, SMC3, NR3C1, KIF15, CDC23, NEK1, NEK2, FBXO5, PBRM1, PPP1R12A, HAUS3, HAUS6, VRK1, MASTL, TERF1, CKAP5, HAUS2, GEM, CD2AP, LATS1, EML4, ASPM, CLIP1, INCENP, ZW10, BIRC6, KIF20B, MAPRE2, ANAPC1, USP16, TNKS, FIGN, BRCC3, ARPP19, VCPIP1, KATNA1, RAD21, TPR, ABL1, RBBP8, SNX9, BUB1, NEK9, NEK4, CSNK1A1, USP9X, ANLN, NEDD1, STAG1, CENPF, WEE1,…	2757	248	16792	1.59635	0.434644	0.0150071	0.0148425
GOTERM_BP_DIRECT	GO:0035556~	intracellular signal transduction	96	3.13009	0.000110899	GUCY1B3, GSK3B, ITK, DDX3X, MAST4, CD80, ITSN1, CRKL, RPS6KA3, AKAP13, PREX1, RPS6KA5, AKAP11, GSG2, AKT3, TLK1, JAK2, TNS3, JAK1, TNS1, GUCY1A3, PRKCI, WSB1, ARHGEF12, PRKCH, IGFBP5, PDPK1, MAGI3, PRKCE, MINK1, PRKCD, HUNK, OXSR1, MASTL, LAX1, TGFBR1, TIAM2, DEPDC1B, MELK, PRKD3, RASA1, RASA2, KIT, TSSK6, LCP2, SGK3, TSSK4, RAPGEF5, DGKK, PLCB1, DEPDC4, SCG2, PRKAA1, CAB39, CCDC68, TULP4, PSEN1,…	2757	403	16792	1.45088	0.471027	0.0161106	0.0159339
GOTERM_BP_DIRECT	GO:0001701~	in utero embryonic development	52	1.69547	0.00011223	ITGB1, C2CD3, CHD8, CHD7, ADAR, GLI3, GLI2, FLCN, COL4A3BP, EDNRA, SIN3A, ZMIZ1, ALKBH1, FLVCR1, ATP7A, GABPA, KDM6A, ACVR1, MBNL1, HEG1, LIG4, ADAM10, SLC30A1, RPGRIP1L, TGFBR1, TGFBR2, ALS2, MSH2, MYH9, ZFPM2, NOTCH1, UBR3, ACVR1B, ADD1, GNA13, EPB41L5, FUT8, MAN2A1, KIF3A, GNA12, RBBP6, SMAD2, STIL, ANGPT1, KIDINS220, NOS3, XRCC2, MIB1, CUL4A, CTNNB1, SEC24D, BMPR1A	2757	187	16792	1.69366	0.475055	0.0161106	0.0159339
GOTERM_BP_DIRECT	GO:0007173~	epidermal growth factor receptor signaling pathway	22	0.717313	0.000116746	ARF4, PDPK1, GAB1, TGFA, CBLB, PTPN11, IQGAP1, CBL, PIK3C2A, EPS8, BTC, ADAM17, NRAS, RPS6KA5, PIK3CA, KIF16B, ABL1, KRAS, SOS1, EPS15, PAG1, SOCS5	2757	56	16792	2.39277	0.488494	0.0163502	0.0161708
GOTERM_BP_DIRECT	GO:0006366~	transcription from RNA polymerase II promoter	117	3.8148	0.000133075	ATF1, ATF2, TCERG1, CCNK, EHF, CCNT2, PRDM4, CCNT1, ZNF292, ARID4A, NR3C1, IKZF3, BACH1, ETS1, ELK3, CREB3L2, EP300, GTF2I, MEF2A, SUPT16H, EBF2, BHLHA15, RUNX2, HCFC1, TFAM, CLOCK, CBFB, MAX, FOXO3, HIF1A, TAF5L, RAD21, HLTF, HIVEP1, HIVEP3, HIVEP2, MSC, ZNF148, RREB1, SMAD2, ZNF143, EGR2, ZFHX3, NFATC2, NFXL1, FLI1, NFKB1, STAG1, HNRNPK, TADA2A, FUBP3, ZFAT, COPS2, FUBP1, REL, NFE2L3, TAF4B, MN…	2757	513	16792	1.3891	0.534278	0.0181932	0.0179936
GOTERM_BP_DIRECT	GO:0000209~	protein polyubiquitination	51	1.66286	0.000143637	UBE3C, UBE2D1, RNF19B, CBLB, FBXO22, NPEPPS, TRIM6, RNF115, RNF19A, FBXO3, ARIH1, SKP2, RNF111, MYLIP, SHPRH, WSB1, FBXW11, RC3H2, TOPORS, RNF41, TRAF6, BIRC2, RNF34, CBFB, TNKS, UBR2, C18ORF25, HECTD2, TNKS2, RNF139, RNF138, UBR5, HLTF, RNF217, RBBP6, SASH1, ANKIB1, RNF24, SMURF2, SIAH1, HUWE1, LNPEP, RNF145, PSMC6, RLIM, TPP2, ERCC8, TRIP12, TRIM32, FBXL4, TAF1	2757	184	16792	1.68818	0.561687	0.0191805	0.0189701
GOTERM_BP_DIRECT	GO:0007165~	signal transduction	237	7.72742	0.000158014	CNTF, GMFB, CBLB, SMC3, ANTXR1, ELK3, EPS8, RPS6KA3, GPR173, EDNRA, SYNGAP1, PPP4R1, RASSF3, OPHN1, AKT3, PRKACB, PRKCH, CSNK2A1, UNC5B, STARD8, PRKCE, ARRDC3, PRKCD, UNC5C, CD2AP, INPP4A, ZFYVE16, FEZ2, CD226, RIN2, CLOCK, ATF6, SKAP2, CDS1, CDC42SE1, PDE1A, FPR3, IQGAP1, HIF1A, IQGAP3, RACGAP1, MIER1, HIVEP1, TP53BP2, PIP5K1A, HIVEP3, HIVEP2, RSU1, RALGDS, PAG1, TNFSF18, LYN, STARD13, NDFIP2, C…	2757	1161	16792	1.24332	0.596423	0.0206208	0.0203946
GOTERM_BP_DIRECT	GO:0006338~	chromatin remodeling	29	0.945549	0.000169372	RB1, SUV39H2, HDAC2, SATB2, CHD7, ZBTB1, BAZ2A, RSF1, CHD1, MYSM1, C14ORF169, RBBP4, SMARCAD1, BPTF, SMARCC1, PBRM1, ACTR6, ACTL6A, ATRX, SMARCA5, MSL3, INO80, BAZ1A, DEK, ARID1A, ARID1B, MORF4L1, TADA2A, TOP1	2757	86	16792	2.05383	0.621908	0.0216119	0.0213748
GOTERM_BP_DIRECT	GO:0000731~	DNA synthesis involved in DNA repair	16	0.521682	0.000196079	BARD1, RFC3, RMI1, XRCC2, BRCA2, PALB2, SIRT1, RAD51AP1, POLA1, BRIP1, WRN, RAD50, RBBP8, ATM, DNA2, NBN	2757	35	16792	2.78431	0.675671	0.0244758	0.0242073
GOTERM_BP_DIRECT	GO:0051726~	regulation of cell cycle	37	1.20639	0.000297291	RB1, ITGB1, LIN54, USP16, UHRF2, CCNI, TXLNG, LIN9, CCNDBP1, MECOM, RBBP4, EP300, SKP2, LIN52, CDK17, MED1, HSPA8, CDK19, CDKL5, MASTL, PUM1, RBL2, CDK8, CENPF, WEE1, PTPRC, RBL1, SON, CCNE2, CCNG2, UBA3, ATM, CDK12, PLCB1, PRR11, BIRC2, CDKL1	2757	124	16792	1.81738	0.818645	0.0355634	0.0351732
GOTERM_BP_DIRECT	GO:1901796~	regulation of signal transduction by p53 class mediator	37	1.20639	0.000297291	PRKAA1, HDAC2, PPP1R13B, DYRK2, PHF20, TAF1L, BRIP1, NUAK1, WRN, RBBP4, TP53INP1, RBBP8, TP53BP2, EP300, TOPBP1, NBN, BARD1, RFC3, SUPT16H, BRPF1, CSNK2A1, RMI1, TAF13, HIPK1, RAD50, TTC5, CDK2, TAF4B, RAD17, ATM, DNA2, TAF4, TAF3, TAF2, CDK5R1, TAF1, ATR	2757	124	16792	1.81738	0.818645	0.0355634	0.0351732
GOTERM_BP_DIRECT	GO:0015693~	magnesium ion transport	9	0.293446	0.000307149	NIPAL1, MMGT1, TUSC3, NIPAL2, NIPAL3, NIPA1, MAGT1, NIPA2, CNNM4	2757	13	16792	4.21662	0.828628	0.0359928	0.0355979
GOTERM_BP_DIRECT	GO:0032508~	DNA duplex unwinding	18	0.586893	0.000338408	ANXA1, DDX3X, DHX9, CHD8, ATRX, RECQL, INO80, CHD2, CHD1, SETX, BRIP1, HELB, WRN, RAD50, G3BP1, DNA2, NBN, ASCC3	2757	44	16792	2.49164	0.856794	0.0388466	0.0384204
GOTERM_BP_DIRECT	GO:0051056~	regulation of small GTPase mediated signal transduction	39	1.2716	0.000345033	ARHGAP11A, ARHGAP11B, TRIO, FAM13B, ITSN1, ARHGAP19, ARHGAP18, ARHGAP17, ARHGAP5, SIPA1L3, ARHGAP12, CDC42, SYDE2, AKAP13, SIPA1L1, RHOT1, RACGAP1, OPHN1, TAGAP, ECT2, ARHGEF11, STARD13, RALBP1, ARHGEF12, RALGAPA1, STARD8, RALGAPA2, ARAP2, ARHGAP28, ARHGAP26, MYO9A, TIAM2, ARHGAP32, ARHGAP31, DEPDC1B, RALGAPB, SOS1, SOS2, ARHGEF6	2757	134	16792	1.77266	0.86214	0.0388466	0.0384204
GOTERM_BP_DIRECT	GO:0007018~	microtubule-based movement	27	0.880339	0.000366626	DYNC1I2, KIF14, KLC1, KIF15, SNX29, RACGAP1, KIF3A, KIF5B, KIF13A, KIF21A, KIF1B, KIF21B, KIF3C, DYNC2H1, DYNC1H1, DNAH10, KIF23, KIF27, KTN1, CENPE, KIF18A, KIF2A, KIF4B, KIF16B, KIF20A, KIF20B, ACTR10	2757	81	16792	2.03023	0.878222	0.0403541	0.0399114
GOTERM_BP_DIRECT	GO:0000732~	strand displacement	13	0.423867	0.000372478	BARD1, RMI1, XRCC2, BRCA2, PALB2, RAD51AP1, BRIP1, WRN, RAD50, RBBP8, ATM, DNA2, NBN	2757	26	16792	3.04534	0.882247	0.0403541	0.0399114
GOTERM_BP_DIRECT	GO:0046777~	protein autophosphorylation	47	1.53244	0.00038254	GSK3B, SMG1, CAMK2D, FLT1, TTK, STK4, ACVR1B, EEF2K, SLK, ABL1, NEK2, TRPM7, MAP3K9, JAK2, PAK2, MARK2, LYN, PDGFRB, MAP3K3, CDKL5, PDPK1, MINK1, DYRK1A, EIF2AK3, LMTK2, EIF2AK2, IRAK3, VRK1, VRK2, EIF2S1, MTOR, UHMK1, ERN1, FER, MEX3B, MELK, TAOK3, WNK1, CAMK4, STK17B, KIT, ATM, CDK12, MAP3K13, TAF1, ATR, DDR2	2757	172	16792	1.66431	0.88886	0.0406768	0.0402305
GOTERM_CC_DIRECT	GO:0005654~	nucleoplasm	741	24.1604	3.85185e-58	ATF1, RB1, ATF2, ZNF175, EHF, SLC4A1AP, NUP107, MAML2, TRRAP, MAML1, HNRNPU, PHAX, SMC5, HNRNPR, SMC6, GABPB1, SMC3, SMC4, PTPDC1, C14ORF169, DCAF7, SMC2, ALKBH8, ELK3, ELK4, PPP4R2, ZMIZ1, CREB3L2, AKT3, BBX, ANKS1A, PRKACB, RNF111, MEF2A, FNBP4, MED1, WDHD1, MBNL1, CXADR, CSNK2A1, ZNF281, PRKCD, ANKHD1-EIF4EBP3, REV1, HDGFRP3, HCFC2, SCAMP1, RC3H2, CLPX, MED6, HCFC1, PRKD3, ZC3H11A, YME1L1, ATF…	2876	2784	18224	1.68657	3.67851e-55	3.67851e-55	3.48977e-55
GOTERM_CC_DIRECT	GO:0005634~	nucleus	1134	36.9742	1.7536e-34	ATF1, ATF2, SLC4A1AP, ZNF292, PTPDC1, ALKBH8, ZC3H12D, KIAA1109, PPP4R2, UBASH3B, MEF2A, ZNF17, ZNF287, ZNF284, CSNK2A1, ZNF281, HDGFRP3, RFX3, BHLHA15, DICER1, ZNF14, RFX7, RUFY2, RFX5, ATF7, ATF6, CLOCK, CGGBP1, ZNF28, EXD2, MTMR2, ZNF273, MYNN, CDCA8, BAZ2A, IQGAP1, BAZ2B, ZC3HAV1, ZNF24, ZNF25, NCAPH, EPB41L5, EPB41L2, MYO6, PIP5K1A, ZNF267, LYN, ZNF264, CREBBP, HACE1, EIF2AK2, NR2F2, BTBD10,…	2876	5415	18224	1.327	1.67469e-31	8.37346e-32	7.94383e-32
GOTERM_CC_DIRECT	GO:0005737~	cytoplasm	1051	34.268	4.28952e-24	ITSN2, ATF2, SLC4A1AP, PTPDC1, ZC3H12D, PREX1, TBK1, SYNGAP1, PPP4R2, UBASH3B, AKT3, BBX, MEF2A, WDHD1, CXADR, FRS2, DICER1, RC3H2, LRRC37B, CD2AP, EML4, ZFYVE16, FEZ2, ATF7, CLOCK, SKAP2, MTMR1, EXD2, MTMR2, MTMR3, LXN, AGAP1, MTMR9, BAZ2A, IQGAP1, ZC3HAV1, MTMR6, EPB41L5, LARP1, PRKAR2A, EPB41L2, MYO6, RNF217, PIP5K1A, ATG5, LYN, CREBBP, EIF2AK3, EIF2AK2, BTBD10, SETX, MLLT10, EIF5, TDP1, STRN,…	2876	5222	18224	1.27532	4.09649e-21	1.3655e-21	1.29544e-21
GOTERM_CC_DIRECT	GO:0016020~	membrane	496	16.1722	2.32038e-19	NUP107, TFRC, HNRNPU, EPRS, ZFYVE1, KIAA1109, DIP2B, PIP4K2C, MED1, DDX18, PRKCD, FRS2, FNDC3A, GTPBP4, RC3H2, MED6, SYTL2, HCFC1, EML4, DAAM1, YME1L1, ATF6, PRR11, NUP205, MTMR3, PRKDC, AGAP1, GIGYF2, NCAPH, NCSTN, LARP1, RHOT1, CHST11, PRKAR2A, RAD21, MYO6, ATG5, EDEM3, JAG1, LRBA, EIF2AK3, EIF2AK2, LNPEP, HNRNPK, HNRNPF, FAT1, STRN, PAM, ARF4, PIGN, CLTC, NCAPG2, ARHGAP5, CLINT1, MED17, GLI2, …	2876	2200	18224	1.42861	2.21597e-16	5.53992e-17	5.25567e-17
GOTERM_CC_DIRECT	GO:0005622~	intracellular	330	10.7597	5.95145e-19	ZNF175, IPO11, GMFB, ITSN1, JMJD1C, GCC2, SMC6, CDC23, AKT3, ZNF845, ZNF844, ZNF721, ZNF720, TNS3, ZNF169, SEC63, TNS1, ZNF17, ZNF287, PRKCI, WSB1, PRKCH, ARL15, ACTN1, ZNF160, PRKCD, GTPBP2, SYTL2, TIAM2, BTC, ZNF718, ZNF717, PRKD3, ZNF836, ZNF714, ZNF713, ZNF28, ZNF154, ZNF273, TWF1, AGAP1, GSPT1, ZNF709, SNX2, RHOT1, RACGAP1, ZNF701, RALGDS, PAG1, ZNF267, SNX6, TBC1D8B, ZNF264, TNFSF15, INTS2,…	2876	1332	18224	1.56987	5.68363e-16	1.13673e-16	1.0784e-16
GOTERM_CC_DIRECT	GO:0005829~	cytosol	690	22.4976	4.19912e-18	USP6NL, NCKAP1, CYFIP1, IPO11, TRIO, NUP107, WIPF2, ITSN1, PHAX, EPRS, SMC3, BACH1, SMC4, SMC2, ALKBH8, GLS, PREX1, RNF115, TBK1, SYNGAP1, FGFR1OP2, PIP4K2A, VPS35, AP1S3, PIP4K2C, CEP97, PRKACB, VPS36, PRKCI, PRKCH, WSB1, CSNK2A1, PRKCE, STARD8, PRKCD, HDGFRP3, FNDC3A, DICER1, DEPDC1B, DAAM1, NUP98, SKAP2, MTMR1, MTMR2, MTMR3, PRKDC, CDCA8, VPS26A, IQGAP1, BCL10, HIF1A, IQGAP3, SAMSN1, NCAPH, MT…	2876	3315	18224	1.31893	4.01016e-15	6.6836e-16	6.34067e-16
GOTERM_CC_DIRECT	GO:0005813~	centrosome	127	4.14085	2.99818e-13	DCLRE1B, ITSN2, NUP107, TRAF3IP1, PHAX, CDC14A, IKZF4, ZFYVE26, PPP4R2, RNF19A, CDC27, DPF2, NEK1, NEK2, CEP97, PRKACB, GEN1, MBNL1, CEP135, FBXW11, IFT80, RPGRIP1L, CLIP1, FAM161A, IFT81, KIF20B, DHX9, SLAIN2, PSEN1, SPAST, RIC8B, KIF3A, PRKAR2A, CEP72, CEP192, RPRD1B, CCDC141, CEP76, PIBF1, PLK4, NEK9, UVRAG, ANKRD26, STIL, XRCC2, CEP350, CCDC15, HOOK3, SMAD7, FAM175B, CDK2, TUBGCP5, SASS6, TUB…	2876	426	18224	1.88907	2.86377e-10	4.09037e-11	3.8805e-11
GOTERM_CC_DIRECT	GO:0016607~	nuclear speck	73	2.38018	2.3947e-12	RBM27, RBM25, DDX3X, DDX46, MAML2, MAML1, GPATCH2, SRP54, SMC6, GLI3, GLI2, DUSP11, EIF4ENIF1, PNN, SART3, MECOM, ZMIZ1, RSRC1, CWC22, KIAA1429, SRRM2, PIAS3, METTL3, DYRK1A, PRPF40A, THOC2, WBP11, PATL1, TOPORS, PIAS2, SRRM1, PIAS1, ATXN2L, THRAP3, WAC, FAM76B, PPIG, MAML3, PLCB1, CBLL1, LUC7L2, FYTTD1, RNF34, YTHDC1, CTR9, WBP4, RCHY1, HIF1A, BCLAF1, IFI16, PPP1R8, NRIP1, EP400, PIP5K1A, ZC3H13…	2876	201	18224	2.30134	2.28699e-09	2.85868e-10	2.712e-10
GOTERM_CC_DIRECT	GO:0005925~	focal adhesion	114	3.71699	2.54914e-11	NCKAP1, CYFIP1, TNC, DIXDC1, PPP1CB, PLAU, PPFIA1, CAPN2, CPNE3, CAPN1, TNS3, TNS1, PDGFRB, MAP2K1, STARD8, ACTN1, ADAM10, LIG4, AFAP1, ADAM17, ADAM9, TLN1, VCL, TWF1, IQGAP1, LPP, CORO1C, EFNB2, EPB41L5, NCSTN, PRKAR2A, EPB41L2, G3BP1, PACSIN2, PIP5K1A, RSU1, FZD1, HSPA8, YES1, MCAM, RDX, MSN, ARHGAP26, IGF2R, PPFIBP1, EHD3, ARHGAP31, HNRNPK, PTPRC, FAT1, PI4KA, FERMT2, ITGB1, NRP1, FLT1, YWHAB,…	2876	391	18224	1.84749	2.43443e-08	2.70492e-09	2.56613e-09
GOTERM_CC_DIRECT	GO:0005913~	cell-cell adherens junction	98	3.1953	6.51759e-11	CTNND1, FNBP1L, CRKL, SLK, KIF5B, ARFIP1, TMPO, SH3GLB1, USP8, SWAP70, TMOD3, CD2AP, HCFC1, ATXN2L, PKP2, CD226, TLN1, VCL, DDX6, MACF1, NOTCH3, TWF1, ARHGAP18, IQGAP1, ZC3HAV1, GIGYF2, KIAA1524, LARP1, SNX2, MYO6, PACSIN2, SNX9, ARGLU1, ZC3H15, SPTBN1, MARK2, LYN, HSPA8, RDX, SMAD7, ANLN, PPFIBP1, DLG1, HNRNPK, EIF5, DLG5, CHMP2B, PI4KA, DHX29, EIF4G2, CD200, PICALM, ITGB1, DDX3X, DOCK9, YWHAB, …	2876	323	18224	1.92255	6.22431e-08	6.2243e-09	5.90494e-09
GOTERM_CC_DIRECT	GO:0005794~	Golgi apparatus	205	6.68406	4.59367e-10	RSC1A1, EHF, MAML2, TRRAP, GORAB, GCC2, ZDHHC2, GOLGA4, CCDC91, GOLGA5, HERC1, GOLGA6L10, AKT3, PTGFRN, DYNC2H1, COG5, SACM1L, PRKCE, COG3, PAQR3, AP1AR, ACSL3, FNDC3A, ESCO2, GTPBP4, XRN1, KIF20A, ATF6, MACF1, FUT10, ZC3HAV1, TGOLN2, NCSTN, SEC14L1, PRRC1, PDCD10, MYO6, ZNF148, ARSB, ABCA1, LYN, RABGAP1L, NDFIP2, YES1, SYNRG, LRBA, MYO5A, ACER2, COL1A1, CCDC88A, CALU, CDK13, ATR, CLIC5, ARF4, HI…	2876	863	18224	1.50521	4.38695e-07	3.98814e-08	3.78351e-08
GOTERM_CC_DIRECT	GO:0000139~	Golgi membrane	148	4.82556	4.25156e-09	GOLT1B, TMEM167A, GXYLT1, GOLIM4, XYLT1, MANEA, GALNT10, NDST2, GOLGA4, GOLGA5, GNPTAB, FAM198B, ARFIP1, AP1S3, SLC35A5, TRIM23, NSF, SH3GLB1, SLC30A6, RAB2B, PRKCI, COG6, MMGT1, COG5, SACM1L, COG3, CSGALNACT2, PAQR3, ADAM10, FNDC3A, DOPEY1, DOPEY2, RAB30, SLC9A7, RAB35, UNC50, ATF6, BLZF1, NOTCH2, COPB2, NOTCH3, COPA, TMED10, HS3ST3A1, NOTCH1, TNKS, FUT10, COPB1, FUT11, TGFA, PSEN1, RASGRP1, FUT…	2876	591	18224	1.58683	4.06023e-06	3.38354e-07	3.20993e-07
GOTERM_CC_DIRECT	GO:0005769~	early endosome	68	2.21715	1.68817e-07	NRP1, SAMD9L, FKBP15, HFE, KIAA1033, SNX12, SNX13, EEA1, RASGEF1B, FAM21C, VPS35, FAM21A, CCDC93, USP8, MAP2K1, MMGT1, SLC11A2, ARRDC3, STX7, F2R, NIPA1, LMTK2, AP1AR, ATP11B, NIPA2, ATP11A, RAB31, ZFYVE16, ALS2, KIF16B, RAPGEF1, NUMB, WDFY1, SGK3, STAMBP, TLR3, EPHA3, ARF6, RAB1A, RAB5C, USP10, TGFBRAP1, VPS26A, CLCN3, TRAK2, SNX3, RAP1A, SNX27, INPP5F, VPS8, PACSIN2, MAPK1, WASF2, ATP9A, PTPN1,…	2876	229	18224	1.8816	0.000161207	1.24015e-05	1.17652e-05
GOTERM_CC_DIRECT	GO:0000776~	kinetochore	32	1.04336	7.80775e-07	PHF2, NUP107, ZWILCH, FBXO28, BUB1B, TTK, PSEN1, NUP160, WDR43, MTBP, XPO1, SIN3A, TPR, ZNF207, NEK2, BUB1, CLASP1, CLASP2, PPP1R12A, NDE1, SMC1A, CKAP5, CENPE, KIF18A, CENPF, CLIP1, APC, INCENP, CENPI, ZW10, NUP98, MAD2L1	2876	81	18224	2.50334	0.000745363	5.326e-05	5.05273e-05
GOTERM_CC_DIRECT	GO:0005730~	nucleolus	188	6.12977	1.10696e-06	TCERG1, DCLRE1A, CCNT1, GORAB, GPATCH2, FCF1, HNRNPR, CDC14C, C14ORF169, SMC2, PPP1CB, NUSAP1, ZNF207, NEK2, NBN, SKP2, RNF111, MED1, DDX18, KDM2A, SLC30A5, IPMK, VRK1, LARP4B, FBXO11, GTPBP4, THAP2, CD2AP, THAP1, SHQ1, TMX1, NCL, XRN2, KIF20B, DDX6, DHX9, PRKDC, CUL2, UTP23, ITPR1, ISG20L2, CDCA8, NMD3, ITPR3, BAZ2A, CDKN2AIP, MTDH, NUAK1, DHX33, ERI1, ATXN7, HLTF, ABL1, MBIP, UTP20, ZC3H14, RRE…	2876	857	18224	1.39005	0.00105659	7.04766e-05	6.68605e-05
GOTERM_CC_DIRECT	GO:0005694~	chromosome	37	1.20639	2.29899e-06	SETD2, HP1BP3, PDS5B, PDS5A, SMC3, SMC4, LOXL2, SMCHD1, NSD1, RAD21, GSG2, NUSAP1, RBBP8, RBBP6, TOPBP1, WHSC1, WHSC1L1, DDX18, SUPT16H, ZBTB38, SETD1B, ZFR, RECQL, PRPF4B, PPHLN1, ASH1L, SMC1A, FBXO11, CENPE, STAG1, TADA2A, STAG2, INTS7, TOP1, ZMYND11, CLOCK, ATR	2876	105	18224	2.23289	0.00219313	0.000137221	0.00013018
GOTERM_CC_DIRECT	GO:0016363~	nuclear matrix	35	1.14118	2.47318e-06	CLIC4, AHCTF1, PAXIP1, SATB2, YEATS4, FIGN, SMC3, GMCL1, DCAF7, LMNB1, YY1, ATXN3, ATXN1, ATXN7, ENC1, SMARCAD1, JAK2, RUNX1T1, ARFGEF1, MORC3, PRKCD, TINF2, PRPF40A, SRRM1, SRPK1, POLA1, CENPF, SNW1, XPOT, KIF4B, TEP1, HAT1, ERCC8, MATR3, PPIG	2876	97	18224	2.28639	0.0023591	0.000138935	0.000131806
GOTERM_CC_DIRECT	GO:0030496~	midbody	41	1.33681	1.08833e-05	CLIC4, CTNND1, KIF14, GNAI3, CDCA8, IQGAP1, CDC42, FLCN, ZFYVE26, SPAST, RACGAP1, RASGEF1B, KATNA1, KIF13A, NEK2, ECT2, SH3GLB1, USP8, UVRAG, RDX, KIF23, SHCBP1, TOPORS, GEM, SSH1, ASPM, CENPE, RAP2A, CENPF, PITPNM1, PRC1, INCENP, FAM175B, PKN2, TACC1, BIRC6, PIK3C3, KIF20A, KIF20B, ARL8B, ARF6	2876	129	18224	2.01395	0.0103398	0.00057742	0.000547793
GOTERM_CC_DIRECT	GO:0000151~	ubiquitin ligase complex	36	1.17379	1.30945e-05	DYRK2, DCUN1D1, UBR3, UBE2D1, RNF19B, UBR2, UBR1, BRCC3, BMI1, RCHY1, GMCL1, RNF2, MED17, ASB16, MED12, CAND1, RNF19A, RNF217, ARIH1, BARD1, MED1, HSPA8, ANKIB1, SMURF2, FBXW11, WWP1, FBXO11, MED6, TOPORS, RNF168, MED21, FBXL3, CBLL1, MPHOSPH8, ASB3, FBXL4	2876	108	18224	2.11219	0.0124274	0.00065817	0.0006244
GOTERM_CC_DIRECT	GO:0016605~	PML body	33	1.07597	2.54915e-05	RB1, MAX, RNF6, SMC5, SMC6, RNF4, EIF4ENIF1, ZMYM2, TDG, TP53INP1, TOPBP1, NBN, SKIL, CASP8AP2, MORC3, ATRX, SENP2, HIPK1, SIRT1, HIPK3, PATL1, TOPORS, PIAS2, MTOR, THAP1, PIAS1, KLHL20, SKI, ELF4, RFWD3, SP3, WDFY3, ATR	2876	98	18224	2.13375	0.0240508	0.00121722	0.00115477
GOTERM_CC_DIRECT	GO:0005911~	cell-cell junction	49	1.59765	3.51777e-05	ITK, CLIC4, BMPR2, SNAP23, CTNND1, PTPRK, LIMD1, PKD2, PNN, NCK1, CD53, ACTR3, PRKCH, CXADR, HEG1, TMOD3, MAGI3, ACTN1, PRKCD, THEMIS, FRS2, RPGRIP1L, ADAM17, KIT, PKP2, DSG2, LCP2, TLN1, VCL, TWF1, IQGAP1, IQGAP3, CDC42, CTNNA1, KRIT1, FLNA, STX3, ECT2, KIRREL, CDC42BPB, RAB10, P2RX7, PIKFYVE, PCDHGA12, DLG1, OCLN, FAT1, CTNNB1, LIMS1	2876	172	18224	1.80519	0.0330372	0.00159975	0.00151767
GOTERM_CC_DIRECT	GO:0048471~	perinuclear region of cytoplasm	133	4.33649	0.000146079	RAB3B, CYFIP1, CCNT2, TFRC, CSF1, HFE, RASEF, BUB1B, ZFYVE1, CCAR1, PREX1, COL4A3BP, SLK, KIF5B, PRKACB, SLC30A7, PPP1R16B, PRKCE, SLC11A2, ANGEL1, PRKCD, STX7, CYBB, LMTK2, ACSL3, GTPBP4, CD2AP, SRFBP1, KIF20B, ZNF675, TWF1, TGFA, BCL10, RASGRP3, MTDH, ATXN2, CYB5R4, RAP1A, SPAST, BAG5, MYO6, ABL1, TP53BP2, SEC31A, BPTF, ABCA1, LYN, NDFIP2, KIRREL, MAGEE1, M6PR, EIF2AK3, MSN, EIF2AK2, LNPEP, INH…	2876	621	18224	1.35711	0.130221	0.00634116	0.00601581
GOTERM_CC_DIRECT	GO:0005815~	microtubule organizing center	43	1.40202	0.000156803	CLIC5, PXK, BUB1B, FIGN, FRY, NR3C1, CDC42, CASP8, AKAP11, KIF5B, KATNA1, MAPK1, RBBP6, CCDC141, CEP97, FNIP2, EVI5, DLGAP5, CLASP2, BBS2, SPAG9, ARFGEF2, GSDMC, MAP2K1, PDCD6IP, YES1, CEP152, NEK7, LCA5, DDHD2, TRIP4, HAUS6, HOOK3, LATS1, NUDT21, KIF18A, SLMAP, TUBGCP5, TACC1, BIRC6, TUBGCP3, TUBGCP4, TLN1	2876	153	18224	1.78087	0.139084	0.00651071	0.00617666
GOTERM_CC_DIRECT	GO:0000785~	chromatin	29	0.945549	0.000164396	ANKRD17, RB1, SUV39H2, KDM3A, AHCTF1, KDM3B, JMJD1C, UBR2, PDS5B, PDS5A, SMC3, MTBP, HMGN4, NIPBL, RAD21, CAPN2, TMPO, MED1, ESCO1, CBX1, ESCO2, TOX4, POLA1, STAG1, CENPF, SNW1, STAG2, WDR82, NFE2L2	2876	89	18224	2.06473	0.145305	0.00654159	0.00620595
GOTERM_CC_DIRECT	GO:0030127~	COPII vesicle coat	8	0.260841	0.000186157	SEC23A, SEC24B, SEC24A, TMED7-TICAM2, TMED7, SEC24D, SEC23B, SEC31A	2876	10	18224	5.06926	0.162887	0.0071112	0.00674633
GOTERM_CC_DIRECT	GO:0005802~	trans-Golgi network	39	1.2716	0.000212941	ARL1, GCC2, ATP2C1, FNBP1L, BICD1, RAB21, TGOLN2, ATXN2, GOLGA4, MYO18A, VPS54, DENND5A, SNX9, ATP7A, RAB6A, ATP9B, ATP9A, NCK1, CLASP2, ARFGEF1, ARFGEF2, POSTN, SLC11A2, M6PR, SCAMP1, IGF2R, KLHL20, RAB10, DOPEY1, DOPEY2, GOLPH3, RAB30, NBEA, SLC9A7, TRAPPC6B, CPD, YIPF6, BIRC6, PAM	2876	136	18224	1.81711	0.184032	0.0078215	0.00742019
GOTERM_CC_DIRECT	GO:0005874~	microtubule	74	2.41278	0.000232882	WDR47, KIF14, SLC8A1, WDR43, KIF15, RASSF3, KIF5B, KIF13A, NUSAP1, ZNF207, CEP170, NEK2, KIF21A, KIF1B, KIF21B, DNM1L, CCDC50, DYNC2H1, GAS2L3, HAUS3, HAUS6, KIF23, NAV1, KCNAB2, DYNLL2, KIF27, EML4, CLIP1, STIM1, KIF2A, INCENP, KIF16B, KIF20A, KIF20B, MACF1, DYNC1I2, STAU2, FIGN, IQGAP1, KLC1, CAMSAP1, SPAST, RACGAP1, KIF3A, KATNA1, KRIT1, KIF3C, CLASP2, DYNC1H1, DNAH10, NDE1, NEK7, HOOK3, INO80…	2876	311	18224	1.50774	0.199428	0.00823712	0.00781449
GOTERM_CC_DIRECT	GO:0043231~	intracellular membrane-bounded organelle	120	3.91262	0.000260763	RSC1A1, GUCY1B3, SLC4A1AP, TFRC, MAML1, PHAX, ELK3, EIF4ENIF1, PREX1, GOLGA4, ZMIZ1, DPF2, MTPAP, AGFG1, ENTPD4, SFMBT2, USP3, STX7, ADAM10, ATP11A, WBP11, SCAMP1, GTPBP2, CGRRF1, THAP1, ZFYVE16, COL4A2, RRAGC, SLC9A6, HAT1, PPP1R3D, COL8A1, STAM2, CLOCK, DDX6, RAB5C, COPB1, VPS26A, NEU3, RAB11FIP1, ATXN1, CLEC7A, PACSIN2, RAB11FIP2, EVI5, SEC31A, SNX6, BARD1, NDFIP2, ZFHX3, EAF1, DNAJC13, FOXN2,…	2876	558	18224	1.36271	0.220468	0.0088939	0.00843756
GOTERM_CC_DIRECT	GO:0042470~	melanosome	31	1.01076	0.000304122	ITGB1, RAB1A, TMED10, RAB5C, TFRC, YWHAB, ITGB3, CLTC, GNA13, GANAB, NCSTN, GPNMB, STX3, HSPA8, HSP90AA1, PDCD6IP, ANKRD27, MYO5A, RAB27B, PDIA6, YWHAZ, SYTL2, MMP14, SYPL1, RAB35, CANX, CALU, TPP1, ANXA2P2, SEC22B, RAB5A	2876	101	18224	1.94489	0.252096	0.010015	0.00950118
GOTERM_CC_DIRECT	GO:0000781~	chromosome, telomeric region	18	0.586893	0.000387551	DCLRE1B, RIF1, TNKS, PTGES3, TINF2, SMC5, SMC6, TERF1, SETX, TEP1, ERCC4, HAT1, DHX36, CDK2, RAD17, ATM, NBN, TP53BP1	2876	46	18224	2.47953	0.309392	0.012337	0.011704
GOTERM_CC_DIRECT	GO:0043234~	protein complex	92	2.99967	0.000403823	TOP2A, LDB1, YWHAB, CHD8, CLTC, UBE2D1, ATP2A2, IKZF1, BRCA2, NR3C1, DCAF7, NEK2, DNM1L, CEP97, CEP290, RNF111, SH3GLB1, SMARCC1, PRKCI, HSP90AA1, ANXA1, CXADR, ACTL6A, VRK2, SPTB, CKAP5, RNF168, STIM1, ALS2, HIST4H4, INCENP, TRAF6, CANX, HAT1, MYH9, UTRN, BIRC2, ASF1A, VCL, CAMK2D, PXK, HDAC2, CAB39, USP10, EPB41, ITPR1, CDCA8, PSEN1, BCL10, IQGAP1, NOD2, STK4, TANK, LTBP1, MALT1, STRN3, SNX4, P…	2876	412	18224	1.41496	0.320045	0.0124404	0.0118021
GOTERM_CC_DIRECT	GO:0000775~	chromosome, centromeric region	20	0.652103	0.000806649	SUV39H2, UVRAG, TNKS, CBX1, CDCA8, PDS5B, CTCF, PPP2R5C, SMC3, PDS5A, SMC1A, CENPE, STAG1, CENPF, STAG2, INCENP, RAD21, ZW10, CENPL, CENPQ	2876	57	18224	2.22336	0.537293	0.0233471	0.0221492
GOTERM_CC_DIRECT	GO:0031901~	early endosome membrane	33	1.07597	0.000821303	PLEKHF2, MTMR2, RAB5C, SNX13, CLCN3, TMEM165, SNX3, EEA1, SNX4, SNX2, SNX27, INPP5F, FAM21C, FAM21A, EPS15, APPL2, ATP9A, APPL1, SNX6, ANXA1, MMGT1, STX7, TMED7-TICAM2, DNAJC13, STAM, SNX20, PIKFYVE, ZFYVE16, SNX16, SLC9A6, KIF16B, STAM2, LLGL1	2876	116	18224	1.80265	0.543728	0.0233471	0.0221492
GOTERM_CC_DIRECT	GO:0005819~	spindle	34	1.10858	0.000853434	RB1, DIDO1, RIF1, CLTC, TTK, NR3C1, KIF15, SPAST, PPP2R3C, KATNA1, GSG2, CDC27, NUSAP1, ZNF207, SPIN1, CEP170, FBXO5, EVI5, CEP350, CBX1, HAUS3, HAUS6, VRK1, KIF23, TERF1, SHCBP1, CENPF, PRC1, INCENP, MYH9, ATM, TUBGCP3, KIF20A, KBTBD8	2876	121	18224	1.78053	0.557528	0.0233471	0.0221492
GOTERM_CC_DIRECT	GO:0005871~	kinesin complex	19	0.619498	0.000855653	NDE1, KIF14, KIF23, KLC1, KIF27, CENPE, KIF18A, KIF2A, KIF4B, KIF16B, KIF5B, KIF13A, NPHP3, KIF21A, KIF1B, KIF20A, KIF21B, KIF3C, KIF20B	2876	53	18224	2.2716	0.558465	0.0233471	0.0221492
GOTERM_CC_DIRECT	GO:0030904~	retromer complex	11	0.358657	0.000971876	SNX3, SNX2, SNX27, TBC1D5, DENND4C, M6PR, FAM21C, VPS26A, VPS35, DENND5A, SNX6	2876	22	18224	3.16829	0.604891	0.0257817	0.0244589
GOTERM_CC_DIRECT	GO:0001726~	ruffle	27	0.880339	0.00117326	ITGB1, CYFIP1, ROCK1, IQGAP1, SAMSN1, MTM1, CYTH3, FGD6, MYO6, ABL1, SNX9, TRPM7, WASF2, ACTN1, RDX, MYO5A, FRMD4B, CD2AP, MKLN1, KIF18A, CLIP1, ALS2, RASA1, MYH9, TLN1, RAB5A, ARF6	2876	90	18224	1.90097	0.674086	0.0302828	0.028729
GOTERM_CC_DIRECT	GO:0000922~	spindle pole	31	1.01076	0.00122296	GPSM2, TNKS, VPS4B, BRCC3, FRY, SMC3, CDC14A, KATNA1, POC1B, NEK2, TOPBP1, CKAP2L, NEK7, CKAP2, CKAP5, TOPORS, LATS1, NEDD1, CENPF, NIN, KIF2A, PRC1, FAM175B, ZW10, ALMS1, TUBGCP5, CTNNB1, BIRC6, TUBGCP3, TUBGCP4, MAD2L1	2876	109	18224	1.80215	0.689212	0.030735	0.029158
GOTERM_CC_DIRECT	GO:0010008~	endosome membrane	46	1.49984	0.0016029	STX12, LEPROT, VPS4B, GOLIM4, VPS26A, ANTXR1, CD1B, TMEM165, WDR44, SNX3, SNX2, TBK1, IRAK2, RAB23, KIF13A, GNPNAT1, VPS35, RFFL, MAP3K7, SCYL2, APPL2, APPL1, CD164, VTA1, TMED7-TICAM2, VPS37C, DNAJC13, VPS37A, TM9SF2, ARHGAP32, CLCN6, PIKFYVE, ACAP2, EHD3, SNX18, TBC1D5, TRAF6, VPS41, RAB35, TLR8, TAB3, TAB2, TLR7, RAB5A, TLR3, CHMP5	2876	185	18224	1.57558	0.783896	0.0374701	0.0355475
GOTERM_CC_DIRECT	GO:0072372~	primary cilium	24	0.782524	0.00163063	DYNC2H1, TTC26, RABGAP1L, TRAF3IP1, CSNK1A1, IFT80, EFCAB7, WDR35, DYNLL2, GLI3, ADCY5, RAB10, FLCN, FAM179B, TTC30B, ARL13B, IFT81, RP2, KIF3A, TTC21B, NPHP3, KIF3C, TNPO1, IFT57	2876	78	18224	1.94972	0.789553	0.0374701	0.0355475
GOTERM_CC_DIRECT	GO:0005637~	nuclear inner membrane	16	0.521682	0.00166439	RNF13, ITPR1, ATP11B, LEMD3, SIRT1, TOR1AIP1, LRPPRC, LMNB1, ZMPSTE24, ERN1, DPY19L3, DPY19L4, TRA2B, UNC50, MATR3, TMPO	2876	43	18224	2.3578	0.796242	0.0374701	0.0355475
GOTERM_CC_DIRECT	GO:0016580~	Sin3 complex	8	0.260841	0.00171501	MORF4L1, HDAC2, NCOR1, CSNK2A1, RBBP4, SIN3A, PHF12, FAM60A	2876	13	18224	3.89943	0.805873	0.0374701	0.0355475
GOTERM_CC_DIRECT	GO:0042405~	nuclear inclusion body	8	0.260841	0.00171501	RANBP2, ATXN3, ATXN1, TPR, NUP153, NUP98, NBN, RAD18	2876	13	18224	3.89943	0.805873	0.0374701	0.0355475
GOTERM_CC_DIRECT	GO:0035861~	site of double-strand break	13	0.423867	0.00172637	ATF2, SMC5, ESCO2, SMC6, RNF168, HELB, RAD50, RNF169, RNF138, RFWD3, SMARCAD1, NBN, RAD18	2876	31	18224	2.65727	0.807971	0.0374701	0.0355475
GOTERM_CC_DIRECT	GO:0015630~	microtubule cytoskeleton	36	1.17379	0.0021031	CLIC4, SLAIN2, FMN1, IQGAP1, LYST, ALKBH8, NUAK1, SPAST, ATXN7, KIF3A, TAF1A, MAPK1, DNM1L, IQCB1, PRKCI, GAS2L3, DST, STRBP, CKAP2, HAUS3, CKAP5, WDR11, EML4, CENPE, FER, KIF18A, CLIP1, VAPA, PRC1, SP4, VPS41, SPAG1, ZNF415, TACC1, TUBGCP4, MAPRE2	2876	137	18224	1.66509	0.866088	0.0446324	0.0423424
GOTERM_CC_DIRECT	GO:0010494~	cytoplasmic stress granule	14	0.456472	0.00234489	DDX6, MBNL1, DDX3X, NUFIP2, STAU1, RC3H1, LARP4B, PUM1, EIF2S1, PUM2, ATXN2L, ATXN2, CAPRIN1, G3BP1	2876	36	18224	2.46423	0.893754	0.0486819	0.0461841
GOTERM_MF_DIRECT	GO:0005515~	protein binding	1762	57.4503	1.50222e-39	ATF1, ITSN2, ATF2, SLC4A1AP, NUP107, TFRC, ITSN1, ALKBH8, ZC3H12D, KIAA1109, TBK1, FGFR1OP2, AKT3, PWWP2A, PRKACB, FNBP4, CXADR, UNC5B, TSTD2, FRS2, CD2AP, ZC3H11A, FEZ2, ATF7, CLOCK, ATF6, SKAP2, EXD2, RNF219, CDCA8, BAZ2A, BAZ2B, ZC3HAV1, ZNF24, ADAMTS12, RHOT1, LARP1, PIP5K1A, ATG5, CREBBP, JAG1, EIF2AK3, FN1, EIF2AK2, LNPEP, NR2F2, VANGL1, TREML2, FAT1, STRN, LIN54, GTF2H2C, MTMR12, NCAPG2, S…	2784	8785	16881	1.21617	2.4351e-36	2.4351e-36	2.35848e-36
GOTERM_MF_DIRECT	GO:0046872~	metal ion binding	516	16.8243	3.20329e-26	ATF2, ZNF175, ZNF292, ZFYVE1, GPATCH8, ZC3H12D, ZC3H12C, ZXDA, ZFYVE26, ADNP2, ZNF169, ZNF17, ZNF287, MBNL1, PRKCI, PRKCH, ZNF284, ZNF160, PRKCE, CACNA2D1, ZNF281, PRKCD, REV1, DICER1, ZNF14, CLPX, ARMC1, ZFYVE16, ZSCAN20, PRKD3, ZC3H11A, RUFY2, YME1L1, ZSCAN23, ATF7, ZSCAN29, ZNF397, ZNF28, ZNF154, ZNF273, MTMR3, ZNF391, MYNN, AGAP1, ZC3HAV1, ZNF24, ZNF25, PRDM10, GNS, CYB5R4, RNF217, ZSCAN12, Z…	2784	2069	16881	1.51223	5.19253e-23	2.59626e-23	2.51458e-23
GOTERM_MF_DIRECT	GO:0003677~	DNA binding	430	14.0202	2.52567e-24	RB1, ZNF175, EHF, ZNF292, HNRNPU, ELK4, ADNP2, BBX, ZNF169, MEF2A, ZNF17, ZNF287, WDHD1, ZNF284, ZNF160, RFX3, ZNF14, RC3H2, RFX7, RFX5, CLOCK, ZSCAN29, ZNF28, ZNF391, MYNN, BAZ2A, BAZ2B, ZNF24, ZNF25, PRDM10, HMGXB4, ZNF267, ZNF146, ZNF143, ZNF142, NFATC2, INO80, NR2F2, PHC3, FLI1, SETX, MLLT10, HNRNPK, TADA2A, ZNF37A, ZNF702P, ZNF136, ZNF135, RAD18, ZNF134, ZNF254, LIN54, GMEB1, ZNF131, ZNF493,…	2784	1674	16881	1.55755	4.09411e-21	1.3647e-21	1.32177e-21
GOTERM_MF_DIRECT	GO:0003676~	nucleic acid binding	279	9.09684	5.27285e-22	ATF2, ZNF175, ZNF292, GPATCH2, HNRNPR, IKZF1, IKZF2, IKZF3, GPATCH8, IKZF4, ALKBH8, ZDBF2, ZXDA, TBK1, ZNF845, DPF2, ZNF844, ZNF721, ZNF720, SCAPER, ZNF169, ZNF17, ZNF287, DDX18, ZNF160, RECQL, THAP1, ZNF718, ZNF717, XRN1, ZNF836, ZNF714, XRN2, ZNF713, ATF7, ZNF710, ZFPM2, CBLL1, ZSCAN29, ZNF28, ZNF154, EXD2, TMEM161B, ZNF273, DHX9, ZNF391, MYNN, RNPC3, ZNF24, PRDM10, ZNF709, BRIP1, ZNF708, DHX33…	2784	985	16881	1.7175	8.54729e-19	2.13682e-19	2.06959e-19
GOTERM_MF_DIRECT	GO:0005524~	ATP binding	359	11.7052	4.82364e-15	TRIO, PANK3, HNRNPU, SMC5, SMC6, EPRS, SMC3, SMC4, SMC2, RPS6KA3, RPS6KA5, TBK1, AKT3, CHORDC1, PIP4K2A, KIF21A, KIF21B, PIP4K2C, PRKACB, ACVR1, DYNC2H1, DDX18, ENTPD1, PRKCI, PRKCH, CSNK2A1, PRKCE, PRKCD, RECQL, ACSL3, DICER1, CLPX, RUNX2, UHMK1, PRKD3, TEP1, YME1L1, DNA2, KIF20A, KIF20B, NAIP, EPHA3, GK3P, FICD, DHX9, AASDH, PRKDC, PIK3R4, TWF1, TTBK2, UBE2J1, BRIP1, NUAK1, SPAST, DHX33, DHX35,…	2784	1495	16881	1.45607	7.73859e-12	1.56382e-12	1.51462e-12
GOTERM_MF_DIRECT	GO:0004842~	ubiquitin-protein transferase activity	107	3.48875	1.03184e-12	UBE3C, WDSUB1, KLHL38, IPP, RNF19B, UBE2D1, CBLB, UBE3B, BACH1, FBXO22, HERC4, RNF115, HERC3, HERC2, CDC23, HERC1, RNF19A, FBXO3, SKP2, TRIM23, MYLIP, WSB1, FBXW11, FBXO11, RC3H2, RNF41, KCTD10, CBLL1, NAIP, CUL5, UBR3, UBR2, RNF217, UBR5, BARD1, UBE2H, HACE1, SMURF2, KLHL28, SIAH1, KLHL23, KLHL20, UBE2W, FBXL3, UBE2K, FBXL4, TRIM71, RNF13, TNFAIP3, UBE2Q2, TRIM68, ARIH1, TRIM62, SHPRH, ZFP91, PJ…	2784	329	16881	1.97204	1.67261e-09	2.78769e-10	2.69998e-10
GOTERM_MF_DIRECT	GO:0004674~	protein serine/threonine kinase activity	117	3.8148	2.28875e-12	CCNK, TRIO, CCNT2, CCNT1, BUB1B, RPS6KA3, SLK, RPS6KA5, TBK1, AKT3, NEK1, NEK2, CPNE3, MAP3K9, PRKACB, MAP3K7, ACVR1, CSNK1G3, PRKCI, MAP2K1, CDKL5, PRKCH, CSNK2A1, PRKCE, PRKCD, DYRK1A, LMTK2, VRK1, PRPF4B, VRK2, UHMK1, ERN1, MELK, TSSK6, TSSK4, CDKL1, CSNK1G1, PRKDC, PIK3R4, STK4, TTBK2, NUAK1, IRAK2, STK38L, TRPM7, MARK3, MARK2, CDK17, SRPK2, PLK4, NEK9, CDK19, NEK4, NEK7, EIF2AK3, EIF2AK2, DC…	2784	376	16881	1.8868	3.71002e-09	5.3001e-10	5.13335e-10
GOTERM_MF_DIRECT	GO:0003700~	transcription factor activity, sequence-specific DNA binding	238	7.76003	1.57284e-11	RB1, ATF1, ATF2, ZNF175, EHF, IKZF1, IKZF2, GABPB1, BACH1, IKZF3, IKZF4, ELK3, ELK4, ZXDA, CREB3L2, MEF2A, ZNF287, ZNF284, ZNF281, RFX3, RUNX2, HCFC1, ZNF717, ZSCAN20, RFX7, ZNF836, RFX5, ZNF835, TFAM, ZSCAN23, ATF7, CLOCK, ATF6, BLZF1, ZSCAN29, ZNF397, ZNF28, ZNF154, ZNF391, MYNN, ZNF24, HIF1A, ZNF829, ZSCAN12, HIVEP3, HIVEP2, RREB1, ZNF146, ZNF267, ZBED4, CREBBP, EGR2, ZRANB2, NFATC2, NR1D2, NR…	2784	961	16881	1.5017	2.54958e-08	3.18697e-09	3.0867e-09
GOTERM_MF_DIRECT	GO:0098641~	cadherin binding involved in cell-cell adhesion	92	2.99967	2.00419e-10	ITGB1, DDX3X, DOCK9, YWHAB, CTNND1, FNBP1L, CLINT1, CRKL, LASP1, SLK, KIF5B, ARFIP1, ERC1, LRRFIP1, TMPO, NCK1, MKL2, SH3GLB1, USP8, ANXA1, SWAP70, TMOD3, CKAP5, YWHAZ, CD2AP, HCFC1, ATXN2L, TMEM2, PKP2, NUMB, MYH9, ITGA6, TLN1, VCL, CHMP5, MACF1, RAB1A, NOTCH3, DDX6, AHNAK, USO1, ARHGAP18, TWF1, ASAP1, IQGAP1, ZC3HAV1, CBL, GIGYF2, ADD1, LIMA1, KIAA1524, LARP1, SNX2, MYO6, EIF4H, CTNNA1, PACSIN2…	2784	290	16881	1.92362	3.24879e-07	3.60977e-08	3.4962e-08
GOTERM_MF_DIRECT	GO:0016874~	ligase activity	86	2.80404	6.59992e-10	TRIM71, RNF13, RNF19B, TNFAIP3, CBLB, UBE3B, HERC4, HERC3, TRIM6, RNF115, HERC2, HERC1, RNF19A, TRIM68, ARIH1, RNF111, TRIM23, PIAS3, MYLIP, TRIM62, SHPRH, LIG4, ZFP91, ACSL3, PJA2, RC3H2, TOPORS, PIAS2, PJA1, PIAS1, RNF168, RNF169, TRAF3, TRAF6, PELI1, G2E3, BIRC6, CBLL1, BIRC2, TRIM56, RNF34, UHRF2, MYCBP2, RNF38, PELI2, UBR3, XIAP, UBR2, RNF6, UBR1, RNF4, RCHY1, CBL, RNF2, C18ORF25, HECTD1, HE…	2784	270	16881	1.93136	1.06985e-06	1.06985e-07	1.03619e-07
GOTERM_MF_DIRECT	GO:0061630~	ubiquitin protein ligase activity	66	2.15194	7.89051e-10	TRIM71, RNF13, RNF19B, CBLB, MED17, MED12, TRIM6, RNF115, RNF19A, ARIH1, SKP2, RNF111, MYLIP, MED1, RNF44, FBXW11, RC3H1, PJA2, MED6, TOPORS, RNF41, PJA1, TRAF6, MED21, PELI1, CBLL1, RNF34, CUL5, UHRF2, CUL2, RNF38, UBR3, XIAP, UBR2, RNF6, UBR1, RNF4, CBL, RNF2, UBE2J1, CDC42, C18ORF25, RNF139, RNF138, UBE2NL, HLTF, RNF217, RBBP6, VHL, RFFL, UBE2H, ANKIB1, RNF24, SMURF2, SIAH1, WWP1, FBXO30, FANC…	2784	187	16881	2.14009	1.27905e-06	1.16277e-07	1.12619e-07
GOTERM_MF_DIRECT	GO:0044822~	poly(A) RNA binding	261	8.50994	2.56479e-09	TCERG1, TFRC, FCF1, HNRNPU, HNRNPR, THUMPD1, GPATCH8, IFIT2, CRKL, CCAR1, PNN, UBAP2L, CPNE3, SEC63, TNS1, SRRM2, DDX18, MBNL1, AQR, ANKHD1-EIF4EBP3, FNDC3B, RC3H1, FNDC3A, GTPBP4, CDC40, RC3H2, SRRM1, XRN1, ZC3H11A, XRN2, TFAM, SRFBP1, KCTD12, MACF1, DHX9, PRKDC, CSTF2, NMD3, ZC3HAV1, SAMSN1, GSPT1, GIGYF2, MTDH, LARP1, DHX33, DHX35, DHX36, HLTF, RBM12, SPTBN1, SRPK2, APOBEC3C, PRPF38B, ZRANB2, …	2784	1129	16881	1.40177	4.15752e-06	3.46461e-07	3.35561e-07
GOTERM_MF_DIRECT	GO:0003682~	chromatin binding	108	3.52136	2.87376e-08	ATF2, CCNT2, CCNT1, SMC3, LOXL2, ELK4, EP300, MEF2A, MED1, SMARCC1, USP3, EBF2, RUNX2, HCFC1, PYGO1, MORF4L1, WDR82, TFAM, ADNP, ASF1A, ZNF431, ANKRD17, DNMT1, TSHZ3, TSHZ1, TSHZ2, ATXN7, RAD21, TPR, EP400, ZKSCAN3, SKIL, SMAD2, CREBBP, EGR2, FANCM, PHF12, CBX1, NFATC2, FLI1, NFKB1, POLA1, STAG1, TADA2A, SP3, REL, RAD17, PAM, TOP2A, TOP2B, LDB1, CITED2, CHD8, CHD7, HP1BP3, GLI3, GLI2, MED12, NIPB…	2784	391	16881	1.67485	4.65826e-05	3.58336e-06	3.47062e-06
GOTERM_MF_DIRECT	GO:0008270~	zinc ion binding	263	8.57515	3.12251e-08	ADAMDEC1, CBLB, ZDHHC2, ZFYVE1, ALKBH8, ZDBF2, RNF115, HERC2, ZMIZ1, CHORDC1, DPF2, SCAPER, RNF111, TRIM23, RC3H1, RC3H2, THAP1, NEIL3, ZFPM2, CBLL1, MYCBP2, MYNN, RNF219, BAZ2A, BAZ2B, ADAMTS12, ZNF24, ADAMTS15, RNF214, VPS8, HLTF, ZNF146, BARD1, ZRANB3, APOBEC3C, CREBBP, ZRANB2, SIAH1, TRIP4, NR1D2, LNPEP, NR2F2, MEX3C, PHC3, MLLT10, MEX3B, ZZZ3, RBAK, ZNF257, PAM, RAD18, PHF3, PHF2, SUV39H2, Z…	2784	1169	16881	1.36418	5.06146e-05	3.61542e-06	3.50167e-06
GOTERM_MF_DIRECT	GO:0004672~	protein kinase activity	100	3.26052	6.26167e-08	BUB1B, RPS6KA3, COL4A3BP, RPS6KA5, TBK1, AKT3, NEK1, NEK2, MAP3K9, MAP3K7, ACVR1, CSNK1G3, PRKCI, MAP2K1, CDKL5, PRKCH, CSNK2A1, PRKCE, PRKCD, DYRK1A, VRK1, PRPF4B, VRK2, MELK, TSSK6, ROR1, TSSK4, CDKL1, CSNK1G1, PXK, PRKDC, PIK3R4, STK4, TTBK2, NUAK1, ABL1, ABL2, STK38L, CDK17, SRPK2, NEK9, CDK19, NEK4, NEK7, EIF2AK3, EIF2AK2, DCLK1, SRPK1, CDK8, PAN3, WNK1, CDK2, CDK12, CDK13, ATR, GSK3B, SMG1,…	2784	359	16881	1.68902	0.000101497	6.76678e-06	6.55388e-06
GOTERM_MF_DIRECT	GO:0004386~	helicase activity	35	1.14118	1.94153e-07	DDX6, DDX3X, CHD9, MCM8, DHX9, MCM9, CHD7, CHD2, DDX60, CHD1, IFIH1, WRN, BTAF1, DHX33, HLTF, DHX36, EP400, EIF4H, SMARCAD1, ZRANB3, DDX18, SHPRH, ANXA1, FANCM, ATRX, SMARCA5, TDRD9, HELZ, DICER1, DDX52, ERCC3, ERCC6, RAD54L2, DNA2, SNRNP200	2784	85	16881	2.49677	0.000314672	1.89369e-05	1.83411e-05
GOTERM_MF_DIRECT	GO:0005096~	GTPase activator activity	81	2.64102	1.98598e-07	ARHGAP11A, USP6NL, ARHGAP11B, DOCK4, FAM13B, CHM, ARHGAP5, SIPA1L3, SYDE2, PREX1, SIPA1L1, SYNGAP1, OPHN1, TAGAP, DNM1L, AGFG1, ARHGEF11, RALBP1, ARHGEF12, RALGAPA1, STARD8, RALGAPA2, TBC1D8, ARAP2, ARFGAP3, TIAM2, ACAP2, DEPDC1B, RALGAPB, TBC1D4, TBC1D5, RP2, RASA1, RASA2, PGAM5, DOCK2, PLCB1, SOS1, DOCK1, RIN2, LLGL1, ARHGEF6, RGS18, RABGAP1, ARHGAP19, ARHGAP18, AGAP1, ARHGAP17, ASAP1, RASAL2, …	2784	279	16881	1.76039	0.000321876	1.89369e-05	1.83411e-05
GOTERM_MF_DIRECT	GO:0003713~	transcription coactivator activity	74	2.41278	2.19185e-07	RB1, KDM5A, PHF2, TCERG1, ATF2, GMEB1, MAML2, CITED2, MAML1, TCF20, MYSM1, CCAR1, MED17, YY1, MED12, MED14, SAP130, EP300, GABPA, MKL2, NCOA1, NCOA2, MED1, SMARCC1, NCOA6, NCOA3, ACTL6A, NCOA4, ARID5B, HCFC2, ARID1A, ARID1B, ZFX, MED6, PIAS2, PIAS1, HCFC1, MED23, ZEB1, THRAP3, MTF1, MED21, TFEC, MAML3, ATF6, BIRC2, YAP1, GTF2A1, USP16, CBFB, MAX, BCL10, NR2C2, RNF4, TAF5L, MTDH, NPAT, HSF2, NRIP1…	2784	248	16881	1.80929	0.000355235	1.97388e-05	1.91178e-05
GOTERM_MF_DIRECT	GO:0004843~	thiol-dependent ubiquitin-specific protease activity	33	1.07597	4.40635e-07	OTUD4, USP14, USP15, USP16, USP10, USP32, USP33, USP12, USP34, OTUD7A, TNFAIP3, OTUD7B, BRCC3, TANK, MYSM1, VCPIP1, ATXN3, FAM63B, USP1, USP46, USP25, USP8, USP48, USP49, USP6, USP42, USP9X, USP3, USP45, USP28, UCHL5, STAMBP, OTUD3	2784	80	16881	2.50123	0.000714014	3.75931e-05	3.64104e-05
GOTERM_MF_DIRECT	GO:0046332~	SMAD binding	22	0.717313	8.63338e-07	MEF2A, SMAD2, ACVR1, USP15, SMURF2, TGFBRAP1, TCF12, ACVR1B, IPO7, TGFBR1, TGFBR2, SKI, YY1, PURA, COL3A1, SNW1, COL1A2, FLNA, CTNNB1, SKIL, RNF111, BMPR1A	2784	43	16881	3.1023	0.00139849	6.99736e-05	6.7772e-05
GOTERM_MF_DIRECT	GO:0035091~	phosphatidylinositol binding	32	1.04336	6.63305e-06	PXK, HIP1, TULP4, SNX12, ITPR1, SNX13, ITPR3, SNX30, PIK3C2A, ZCCHC14, PIK3C2B, MTM1, SNX4, SNX29, SNX2, SH3PXD2B, FCHO2, SNX9, SBF2, SNX6, PHF12, WDR35, SNX20, ARHGAP32, CCDC88A, PITPNM1, SNX16, KIF16B, SNX14, ESYT2, SGK3, ZCCHC2	2784	85	16881	2.28276	0.0106946	0.000512008	0.000495899
GOTERM_MF_DIRECT	GO:0035257~	nuclear hormone receptor binding	14	0.456472	7.32701e-06	NCOA1, NCOA2, MED1, STAT1, NCOA3, SIRT1, HIF1A, NCOR1, SNW1, NRIP1, CRY1, EP300, CTNNB1, NCOA7	2784	22	16881	3.85864	0.0118069	0.000521357	0.000504954
GOTERM_MF_DIRECT	GO:0005085~	guanyl-nucleotide exchange factor activity	40	1.30421	7.39742e-06	DOCK5, DOCK4, TRIO, DOCK9, DOCK8, DOCK7, ITSN1, RASGRP1, RPGR, RASGRP3, DOCK10, FLCN, AKAP13, RIC8B, HERC2, FGD6, RASGEF1B, TAGAP, FNIP1, ECT2, RALGDS, ARFGEF1, ARHGEF11, P2RY12, ARFGEF2, ARHGEF12, ANKRD27, DIS3, TIAM2, ALS2, SPATA13, RAPGEF1, DOCK2, RAPGEF5, SOS1, DOCK1, RAPGEF6, SOS2, RAB3GAP1, ARHGEF6	2784	118	16881	2.05545	0.0119197	0.000521357	0.000504954
GOTERM_MF_DIRECT	GO:0017124~	SH3 domain binding	40	1.30421	9.27242e-06	DOCK4, ARHGAP17, PTPN22, CBLB, FMN1, CBL, FUT8, SH3BGRL, SYNGAP1, ABL1, TP53BP2, SH3BP5, EPS15, WASF2, SOCS7, LYN, USP8, UVRAG, AFAP1L2, LANCL1, ADAM10, PTPN12, ARHGAP27, QKI, CD2AP, ADAM19, ENAH, ADAM17, ARHGAP31, PLSCR1, DNAJC6, PLSCR4, ABI1, ADAM12, RAPGEF1, ELMO2, ADAM9, SOS1, DOCK1, SHANK1	2784	119	16881	2.03818	0.0149183	0.000626275	0.000606571
GOTERM_MF_DIRECT	GO:0015095~	magnesium ion transmembrane transporter activity	12	0.391262	1.12121e-05	NIPAL1, MMGT1, TUSC3, NIPAL2, NIPAL3, NIPA1, ZDHHC13, MAGT1, CLDN16, NIPA2, ZDHHC17, CNNM4	2784	17	16881	4.28017	0.0180107	0.000726992	0.000704119
GOTERM_MF_DIRECT	GO:0000978~	RNA polymerase II core promoter proximal region sequence-specific DNA binding	90	2.93446	1.97552e-05	ZNF253, EHF, GMEB1, CHD7, PRDM5, CTCF, PRDM1, NR3C1, GLI3, GLI2, ELK3, ZNF85, CREB3L2, DPF2, TEAD1, MYBL1, GABPA, ZNF486, KDM6A, ZNF562, MEF2A, NCOA2, MED1, SMARCC1, KLF13, ZNF281, TCF12, ACTL6A, TFE3, EBF2, ZNF98, RFX3, RUNX2, ELF1, ZNF718, ZNF92, CREB1, AEBP2, ELF4, RFX7, ZNF639, MTF1, RFX5, ZNF714, ZNF713, TFAM, ATF7, ZNF675, CLOCK, ZNF431, ZNF430, NFAT5, HDAC2, ZNF273, ZNF195, MAX, PLAG1, ZNF…	2784	355	16881	1.53725	0.0315162	0.00123166	0.00119291
GOTERM_MF_DIRECT	GO:0005545~	1-phosphatidylinositol binding	12	0.391262	9.36868e-05	EEA1, SCIN, ZFYVE16, EPB41, SESTD1, WDFY1, PLEKHA5, SNX9, PLEKHA3, WDFY3, ZFYVE1, PICALM	2784	20	16881	3.63815	0.140903	0.00551995	0.00534629
GOTERM_MF_DIRECT	GO:0004725~	protein tyrosine phosphatase activity	33	1.07597	9.53478e-05	MTMR1, MTMR2, MTMR3, PTPRO, DUSP19, PTPN21, PTPN22, DUSP18, PTPRK, CDC14C, PTPDC1, MTMR6, PTPRF, CDC14A, PTPRG, MTM1, DUSP11, UBASH3B, PTPN1, RNGTT, EYA3, PTPN11, PTPN12, PTPN13, SSH2, SSH1, DUSP7, PTPRE, PTPRC, PTPRA, DNAJC6, PTPN9, CDKN3	2784	100	16881	2.00098	0.143213	0.00551995	0.00534629
GOTERM_MF_DIRECT	GO:0004402~	histone acetyltransferase activity	20	0.652103	0.000111916	NCOA1, NCOA2, ATF2, CREBBP, GTF3C4, NCOA3, TAF1L, BAZ1A, CDYL, BRCA2, TAF5L, TADA2A, ING3, HAT1, SAP130, EP300, EPC1, EPC2, CLOCK, TAF1	2784	48	16881	2.52649	0.165921	0.00621833	0.00602269
GOTERM_MF_DIRECT	GO:0031625~	ubiquitin protein ligase binding	73	2.38018	0.000115083	RB1, GSK3B, FAF2, PTPN22, SMC6, CASP8, HERC2, UBXN7, ARIH1, DNM1L, PRKACB, CCDC50, JAK1, SHPRH, TMEM173, YWHAZ, PIAS2, PIAS1, TRAF3, TRAF6, TRAF5, SPOPL, ANKRA2, ZNF675, ATF6, BLZF1, VCL, RNF34, CUL5, CUL2, KLHL11, AMBRA1, BCL10, ACVR1B, HIF1A, TANK, UBE2J1, ASB16, ATXN3, BAG4, BAG5, POLR2A, BTBD1, UBE2NL, PRKAR2A, BTBD3, HLTF, ZNF746, SNX9, RFFL, LYN, SMAD2, USP25, KDM4A, HSPA8, UBE2H, EGR2, FZD…	2784	287	16881	1.5423	0.170192	0.00621833	0.00602269
GOTERM_MF_DIRECT	GO:0004702~	receptor signaling protein serine/threonine kinase activity	21	0.684708	0.000162384	ACVR1, MAP3K2, MAP2K1, BMPR2, MAP3K1, NEK4, MINK1, OXSR1, STK4, ACVR1B, TGFBR1, TGFBR2, SLK, TAOK3, TAOK1, NEK1, MAP4K5, PAK2, MAP4K3, MAP4K4, BMPR1A	2784	53	16881	2.40255	0.231447	0.00849113	0.00822398
GOTERM_MF_DIRECT	GO:0008022~	protein C-terminus binding	50	1.63026	0.000236372	TOP2A, TOP2B, YWHAB, ATP2A2, YEATS4, BRCA2, PEX26, MED12, NIPBL, EP300, TOPBP1, JAK2, VPS36, KPNA3, PIAS3, MAP2K1, CEP135, DST, LIG4, SIRT1, CD2AP, PIAS1, MSH2, NCL, SHANK1, YAP1, PRKAA1, PXK, VPS4B, FIGN, BCL10, NPAT, ATXN2, ATXN1, ABL1, SASH1, TAF13, VTA1, SIAH1, SCLT1, FOXN3, TJP1, CENPF, DLG1, TFCP2, ERCC3, SP1, ERCC4, CTNNB1, ERCC6	2784	182	16881	1.66582	0.318326	0.0119737	0.011597
GOTERM_MF_DIRECT	GO:0008094~	DNA-dependent ATPase activity	15	0.489077	0.000257735	TOP2A, CHD8, XRCC2, CHD6, GTF2H1, TTF2, GTF2H3, RBBP4, ERCC3, DHX36, MYO18A, ERCC8, ERCC6, MNAT1, BPTF	2784	32	16881	2.8423	0.341534	0.0126602	0.0122619
GOTERM_MF_DIRECT	GO:0003777~	microtubule motor activity	27	0.880339	0.000316386	DYNC1I2, KIF14, SMC3, KLC1, KIF15, SNX29, KIF3A, KIF5B, KIF13A, NPHP3, KIF21A, KIF1B, KIF21B, KIF3C, DYNC2H1, DYNC1H1, DNAH10, KIF23, KIF27, CENPE, KIF18A, APPBP2, KIF2A, KIF4B, KIF16B, KIF20A, KIF20B	2784	80	16881	2.04646	0.401269	0.0150842	0.0146096
GOTERM_MF_DIRECT	GO:0017137~	Rab GTPase binding	39	1.2716	0.000377872	USP6NL, DENND1B, RABGAP1, CHM, BICD1, AP3M1, GOLGA5, RAB11FIP1, AP1G1, KIF3A, TBC1D14, DENND5A, STXBP5, TBC1D12, CHML, ERC1, DNM1L, RAB11FIP2, EVI5, TBC1D15, TBC1D8B, NSF, RABGAP1L, ANKRD27, HACE1, TBC1D8, MYO5A, SYTL2, SGSM1, RGP1, ACAP2, ALS2, TBC1D4, TBC1D5, KIF16B, DMXL2, RAB3GAP2, RAB3GAP1, LLGL1	2784	134	16881	1.76477	0.458085	0.0175009	0.0169503
GOTERM_MF_DIRECT	GO:0032452~	histone demethylase activity	12	0.391262	0.000465409	KDM5A, KDM4A, PHF2, KDM5B, KDM5C, KDM3A, KDM2A, KDM3B, KDM1B, ARID5B, JARID2, KDM6A	2784	23	16881	3.16361	0.529803	0.0209425	0.0202836
GOTERM_MF_DIRECT	GO:0017112~	Rab guanyl-nucleotide exchange factor activity	14	0.456472	0.000478021	DENND1C, DENND2C, DENND1B, DENND5B, DENND4A, DENND4C, RGP1, ALS2, RAB3GAP2, DENND5A, SBF1, RIN2, SBF2, RAB3GAP1	2784	30	16881	2.82967	0.539322	0.0209425	0.0202836
GOTERM_MF_DIRECT	GO:0051010~	microtubule plus-end binding	8	0.260841	0.000584449	CLIP1, KIF18A, STIM1, APC, DST, CKAP5, CLASP1, CLASP2	2784	11	16881	4.40987	0.612356	0.0249314	0.024147
GOTERM_MF_DIRECT	GO:0019003~	GDP binding	20	0.652103	0.000657366	RAB3B, RAB5C, SRP54, GNAI3, RAB27B, GEM, RERG, RAB21, RAB10, RAB31, RAP2B, RRAGC, RAB12, RAB35, RAB18, KRAS, RAB5A, ARL8B, RAB8B, TRIM23	2784	54	16881	2.24577	0.655596	0.0273228	0.0264632
GOTERM_MF_DIRECT	GO:0016887~	ATPase activity	48	1.56505	0.000962602	MACF1, DDX3X, VPS4B, KIF14, RSF1, IDE, KIF15, ATAD2B, WRN, HLTF, KIF13A, MYO18A, KIF21A, KIF1B, KIF21B, KIF3C, MDN1, ABCA1, NSF, DYNC2H1, ATF7IP, HSPA8, DYNC1H1, RFC3, RALBP1, HSP90AA1, DNAH10, DST, ATAD2, SMARCA5, KIF23, INO80, MLH1, MLH3, CLPX, KIF27, CENPE, RAD50, PSMC6, MSH2, KIF2A, ERCC3, MYH9, KIF20A, ATP13A3, DNA2, ABCE1, KIF20B	2784	183	16881	1.59045	0.790101	0.0390094	0.0377821
GOTERM_MF_DIRECT	GO:0004003~	ATP-dependent DNA helicase activity	14	0.456472	0.00100251	DDX3X, DHX9, RECQL, CHD2, CHD1, BRIP1, HELB, WRN, RAD50, ERCC3, G3BP1, MCM4, HMG20A, NBN	2784	32	16881	2.65282	0.803264	0.039636	0.038389
GOTERM_MF_DIRECT	GO:0019901~	protein kinase binding	86	2.80404	0.00114842	ATF2, GSK3B, CCNK, CCNT2, MAML1, CLTC, CTNND1, KIF14, PTPRK, PPP1CB, SPRED2, RPS6KA3, SPRED1, TRIM6, FBXO5, JAK2, SLC12A6, PDGFRB, NSF, MEF2A, IFNAR2, MAP2K1, PPP1R12A, PDPK1, PRKCD, ADAM10, VRK1, ACSL3, VRK2, TMEM173, YWHAZ, LAX1, LATS1, CCNE2, MSH2, TRAF3, TRAF6, CRY1, CD226, KIF20A, UTRN, LLGL1, EXOC2, BCL10, IQGAP1, NOD2, FOXO3, HIF1A, TTN, CDC42, BAG5, RACGAP1, PDCD10, RNF138, TBC1D14, RICTO…	2784	376	16881	1.38688	0.84474	0.0443234	0.0429289
GOTERM_MF_DIRECT	GO:0003725~	double-stranded RNA binding	21	0.684708	0.00132398	MBNL1, STAU1, TFRC, STAU2, STRBP, ACTN1, CLTC, DDX21, EIF2AK2, MSN, DICER1, DDX60, MTDH, IFIH1, OAS3, DHX36, DHX15, TLR8, TLR7, LRRFIP1, TLR3	2784	61	16881	2.08746	0.883235	0.049911	0.0483407

## Sheet: UP-KEGG
Table S5B KEGG pathway enrichment of up-regulated DEGs
Category	Term		Count	%	PValue	Genes	List Total	Pop Hits	Pop Total	Fold Enrichment	Bonferroni	Benjamini	FDR
KEGG_PATHWAY	hsa05200:	Pathways in cancer	101	3.29312	8.2452e-09	RB1, CBLB, ETS1, CRKL, EDNRA, AKT3, EP300, SKP2, PRKACB, PDGFRB, RALBP1, MAP2K1, TPM3, F2R, COL4A2, MSH2, CCNE2, COL4A1, MAX, CUL2, LPAR1, TGFA, LPAR4, STK4, HIF1A, RASGRP1, RASGRP3, TPR, ABL1, RALGDS, FZD1, SMAD2, CREBBP, FZD7, FZD6, FN1, NFKB1, GNAQ, CDK2, GNB4, ITGB1, GSK3B, LAMC1, PIK3CB, BRCA2, PIK3CG, GLI3, GLI2, CASP8, MECOM, CASP3, ITGAV, JAK1, APPL1, ARHGEF11, HSP90AA1, ARHGEF12, ITGA2, …	1018	393	6879	1.73663	2.19322e-06	2.19322e-06	1.63255e-06
KEGG_PATHWAY	hsa04611:	Platelet activation	45	1.46723	3.26492e-08	ITGB1, GUCY1B3, ROCK1, ROCK2, COL11A1, ITGB3, SNAP23, GNAI3, ITPR1, ITPR3, PIK3CB, RASGRP1, ADCY7, PIK3CG, ADCY5, GNA13, PPP1CB, RAP1A, AKT3, P2RY1, MAPK1, PRKACB, PRKG1, LYN, P2RY12, GUCY1A3, PRKCI, ARHGEF12, PPP1R12A, COL27A1, NOS3, ITGA2, F2R, PLA2G4A, COL1A1, COL3A1, FCGR2A, COL1A2, STIM1, COL5A1, PIK3CA, GNAQ, LCP2, PLCB1, TLN1	1018	130	6879	2.33909	8.68465e-06	4.34234e-06	3.23227e-06
KEGG_PATHWAY	hsa04120:	Ubiquitin mediated proteolysis	46	1.49984	6.34445e-08	CUL5, UBE3C, UBA6, CUL2, XIAP, UBE2D1, CBLB, UBE3B, CBL, RCHY1, UBE2J1, HERC4, HERC3, HERC2, CDC23, HERC1, UBE2Q2, UBE2NL, CDC27, UBR5, VHL, SKP2, PIAS3, UBE2H, MAP3K1, SMURF2, FBXW11, SIAH1, HUWE1, WWP1, PIAS2, PIAS1, CUL4A, DDB1, UBE2W, TRAF6, UBA3, UBA2, ERCC8, BIRC6, TRIP12, TRIM37, UBE2K, TRIM32, BIRC2, ANAPC1	1018	137	6879	2.2689	1.68761e-05	5.30019e-06	3.94526e-06
KEGG_PATHWAY	hsa04144:	Endocytosis	68	2.21715	7.97022e-08	TFRC, WIPF2, CLTC, KIAA1033, SNX12, CBLB, EEA1, KIF5B, FAM21C, VPS35, FAM21A, VPS36, SH3GLB1, USP8, PRKCI, PDCD6IP, VPS37C, ARAP2, VPS37A, ARFGAP3, TGFBR1, TGFBR2, RNF41, ACAP2, RAB31, ZFYVE16, DNAJC6, TRAF6, RAB35, STAMBP, STAM2, CHMP5, ARF6, RAB5C, VPS4B, AGAP1, VPS26A, ASAP1, CBL, SNX3, CYTH3, CDC42, SNX4, PARD6B, RAB11FIP1, SNX2, PIP5K1A, RAB11FIP2, EPS15, SNX6, ARFGEF1, SMAD2, ARFGEF2, GIT2,…	1018	241	6879	1.90664	2.12006e-05	5.30019e-06	3.94526e-06
KEGG_PATHWAY	hsa04510:	Focal adhesion	56	1.82589	4.63962e-06	ITGB1, GSK3B, FLT1, ITGB3, TNC, PIK3CB, LAMC1, ARHGAP5, PIK3CG, CRKL, PPP1CB, AKT3, CAPN2, ITGAV, PDGFRB, MAP2K1, PPP1R12A, COL27A1, ITGA4, PDPK1, ACTN1, ITGA2, ITGA1, COL4A2, PIK3CA, COL4A1, ITGA8, RAPGEF1, COL6A3, ITGA6, TLN1, SOS1, DOCK1, SOS2, BIRC2, VCL, ITGA9, ROCK1, ROCK2, COL11A1, XIAP, THBS1, CDC42, MAPK9, MAPK8, RAP1A, SPP1, FLNA, MAPK1, PAK2, FN1, COL1A1, COL3A1, COL1A2, COL5A1, CTNNB1	1018	206	6879	1.83695	0.00123338	0.000229497	0.000170829
KEGG_PATHWAY	hsa04722:	Neurotrophin signaling pathway	38	1.239	5.17663e-06	GSK3B, CAMK2D, PRDM4, PSEN1, PIK3CB, FOXO3, PIK3CG, CRKL, CDC42, MAPK9, RPS6KA3, NRAS, MAPK8, RAP1A, RPS6KA5, IRAK2, AKT3, ABL1, MAPK1, SH2B3, MAP3K3, MAP2K1, MAP3K1, KIDINS220, PDPK1, PRKCD, GAB1, FRS2, IRAK3, PTPN11, NFKB1, PIK3CA, TRAF6, CAMK4, RAPGEF1, KRAS, SOS1, SOS2	1018	120	6879	2.13983	0.00137604	0.000229497	0.000170829
KEGG_PATHWAY	hsa04919:	Thyroid hormone signaling pathway	36	1.17379	1.27522e-05	NOTCH2, GSK3B, NOTCH3, HDAC2, NOTCH1, ITGB3, PIK3CB, HIF1A, MED12L, PIK3CG, MED17, MED12, MED14, NRAS, SIN3A, AKT3, MAPK1, EP300, ITGAV, PRKACB, NCOA1, NCOA2, MED1, MAP2K1, CREBBP, PDPK1, STAT1, NCOA3, MTOR, MED13L, NCOR1, TBC1D4, PIK3CA, CTNNB1, KRAS, PLCB1	1018	115	6879	2.11535	0.00338636	0.000424011	0.000315617
KEGG_PATHWAY	hsa05211:	Renal cell carcinoma	25	0.815129	1.1175e-05	CUL2, TGFA, PIK3CB, ETS1, HIF1A, PIK3CG, CRKL, CDC42, FLCN, NRAS, RAP1A, AKT3, MAPK1, EP300, VHL, PAK2, MAP2K1, CREBBP, GAB1, PTPN11, PIK3CA, RAPGEF1, KRAS, SOS1, SOS2	1018	66	6879	2.55961	0.00296816	0.000424011	0.000315617
KEGG_PATHWAY	hsa04668:	TNF signaling pathway	34	1.10858	1.65229e-05	ATF2, CSF1, ATF6B, TNFAIP3, PIK3CB, NOD2, PIK3CG, MAPK9, CASP7, MAPK8, BAG4, CASP8, RPS6KA5, CASP3, AKT3, CREB3L2, MAPK1, DNM1L, MAP3K7, MAP2K1, JAG1, CCL20, CFLAR, NFKB1, MMP14, CREB1, PIK3CA, TRAF3, IL1B, TRAF5, TAB3, TAB2, PGAM5, BIRC2	1018	107	6879	2.1472	0.00438547	0.000488342	0.000363503
KEGG_PATHWAY	hsa04810:	Regulation of actin cytoskeleton	53	1.72807	7.80915e-05	ITGB1, CYFIP1, NCKAP1, ITGB3, PIK3CB, PIK3CG, CRKL, PPP1CB, PIP4K2A, ITGAV, PIP4K2C, PDGFRB, MAP2K1, PPP1R12A, ARHGEF12, ITGA4, ACTN1, ITGA2, ITGA1, F2R, ENAH, PIK3CA, ITGA8, ITGA6, SOS1, DOCK1, SOS2, VCL, ITGA9, ARHGEF6, ROCK1, ROCK2, IQGAP1, IQGAP3, GNA13, CDC42, NRAS, SCIN, GNA12, PIP5K1A, MAPK1, WASF1, WASF2, PAK2, RDX, FN1, MSN, SSH2, SSH1, PIKFYVE, DIAPH2, APC, KRAS	1018	210	6879	1.70543	0.0205589	0.00207723	0.00154621
KEGG_PATHWAY	hsa05212:	Pancreatic cancer	23	0.749918	9.10574e-05	RB1, SMAD2, MAP2K1, RALBP1, STAT1, TGFA, PIK3CB, BRCA2, TGFBR1, PIK3CG, NFKB1, TGFBR2, CDC42, MAPK9, MAPK8, PIK3CA, AKT3, MAPK1, KRAS, E2F3, RALGDS, JAK1, ARHGEF6	1018	65	6879	2.39107	0.0239314	0.00220193	0.00163903
KEGG_PATHWAY	hsa05203:	Viral carcinogenesis	51	1.66286	0.000159862	RB1, ATF2, GTF2H2C, DDX3X, YWHAB, PIK3CB, PIK3CG, CASP8, CASP3, CREB3L2, CCR8, EP300, SKP2, PRKACB, CCR4, JAK1, ACTN1, YWHAZ, RBL2, DDB1, RBL1, CREB1, PIK3CA, CCNE2, TRAF3, HIST4H4, TRAF5, RASA2, IL6ST, GTF2A1, HDAC2, ATF6B, HDAC9, CDC42, NRAS, SCIN, MAPK1, PMAIP1, LYN, EGR2, CREBBP, EIF2AK2, GTF2H1, GTF2H3, NFKB1, DLG1, SNW1, HNRNPK, CDK2, REL, KRAS	1018	205	6879	1.6811	0.041635	0.0035436	0.00263772
KEGG_PATHWAY	hsa03015:	mRNA surveillance pathway	28	0.912944	0.00019673	SMG1, RNMT, CSTF2, CSTF2T, MSI2, NXT2, GSPT1, PPP1CB, PNN, FIP1L1, PCF11, PPP2R5E, PPP2R3C, PAPOLG, PABPC4L, PAPOLA, UPF2, RNGTT, CPSF6, NCBP1, PABPC5, CPSF2, PPP2R5C, SRRM1, NUDT21, WDR82, PABPC3, ETF1	1018	91	6879	2.07919	0.0509893	0.00393627	0.00293001
KEGG_PATHWAY	hsa05161:	Hepatitis B	39	1.2716	0.000207172	RB1, ATF2, DDX3X, ATF6B, YWHAB, PIK3CB, PIK3CG, IFIH1, MAPK9, NRAS, MAPK8, CASP8, TBK1, CASP3, AKT3, CREB3L2, MAPK1, EP300, E2F3, JAK1, MAP2K1, EGR2, CREBBP, MAP3K1, APAF1, STAT1, NFATC2, YWHAZ, TGFBR1, TIRAP, NFKB1, DDB1, CREB1, PIK3CA, CCNE2, CDK2, KRAS, TLR3, TLR2	1018	145	6879	1.8175	0.0536223	0.00393627	0.00293001
KEGG_PATHWAY	hsa04151:	PI3K-Akt signaling pathway	76	2.47799	0.000242816	ITGB1, ATF2, GSK3B, FLT1, CSF1, YWHAB, ITGB3, TNC, PIK3CB, LAMC1, PIK3CG, PPP2R5E, AKT3, CREB3L2, ITGAV, JAK2, IL6R, JAK1, PDGFRB, IFNAR2, MAP2K1, HSP90AA1, COL27A1, ITGA4, PDPK1, ITGA2, ITGA1, F2R, PPP2R5C, OSMR, YWHAZ, RBL2, CREB1, COL4A2, PIK3CA, CCNE2, COL4A1, KIT, ITGA8, COL6A3, ITGA6, SGK3, SOS1, SOS2, TLR2, ITGA9, PHLPP2, PRKAA1, ATF6B, COL11A1, LPAR1, LPAR4, FOXO3, THBS1, NRAS, PPP2R3C, S…	1018	345	6879	1.48858	0.0625546	0.00430593	0.00320516
KEGG_PATHWAY	hsa05162:	Measles	36	1.17379	0.000334394	GSK3B, TNFAIP3, CD3G, ADAR, PIK3CB, RCHY1, PIK3CG, IFIH1, TBK1, AKT3, JAK2, MAP3K7, JAK1, IFNAR2, HSPA8, CSNK2A1, STAT1, EIF2AK3, EIF2AK2, MSN, TNFRSF10A, EIF2S1, NFKB1, PIK3CA, CCNE2, OAS3, TRAF6, IL1B, IL2RA, IL2RB, CDK2, CD28, TAB2, TLR7, CD46, TLR2	1018	133	6879	1.82906	0.0851212	0.0055593	0.00413813
KEGG_PATHWAY	hsa04071:	Sphingolipid signaling pathway	33	1.07597	0.000460509	ASAH1, ROCK1, SGMS1, ROCK2, GNAI3, SGMS2, PIK3CB, PIK3CG, GNA13, MAPK9, NRAS, MAPK8, SPTLC2, PPP2R5E, PPP2R3C, AKT3, GNA12, MAPK1, S1PR3, MAP2K1, NOS3, PDPK1, PRKCE, PPP2R5C, GAB2, SGPP1, NFKB1, ACER2, PIK3CA, GNAQ, KRAS, PLCB1, NSMAF	1018	120	6879	1.85828	0.115315	0.00707617	0.00526723
KEGG_PATHWAY	hsa05220:	Chronic myeloid leukemia	23	0.749918	0.000478839	RB1, MAP2K1, HDAC2, CBLB, PTPN11, PIK3CB, GAB2, CBL, TGFBR1, PIK3CG, NFKB1, TGFBR2, CRKL, NRAS, PIK3CA, MECOM, AKT3, ABL1, MAPK1, KRAS, E2F3, SOS1, SOS2	1018	72	6879	2.1586	0.11962	0.00707617	0.00526723
KEGG_PATHWAY	hsa04070:	Phosphatidylinositol signaling system	28	0.912944	0.000725592	CDS1, TMEM55A, MTMR1, MTMR2, MTMR3, ITPR1, ITPR3, PIK3CB, PIK3C2A, MTMR6, PIK3CG, PIK3C2B, MTM1, PPIP5K1, PPIP5K2, PIP5K1A, PIP4K2A, PIP4K2C, IPMK, SYNJ2, INPP4A, PIKFYVE, SYNJ1, PIK3CA, PI4KA, PIK3C3, PLCB1, DGKK	1018	98	6879	1.93068	0.175582	0.00965037	0.00718336
KEGG_PATHWAY	hsa05215:	Prostate cancer	26	0.847734	0.000690135	RB1, GSK3B, TGFA, PIK3CB, PIK3CG, NRAS, AKT3, CREB3L2, MAPK1, EP300, E2F3, PDGFRB, MAP2K1, CREBBP, HSP90AA1, PDPK1, MTOR, NFKB1, CREB1, PIK3CA, CCNE2, CDK2, CTNNB1, KRAS, SOS1, SOS2	1018	88	6879	1.99649	0.167764	0.00965037	0.00718336
KEGG_PATHWAY	hsa04110:	Cell cycle	33	1.07597	0.000853047	RB1, GSK3B, HDAC2, PRKDC, YWHAB, BUB1B, TTK, SMC3, CDC14A, CDC23, RAD21, CDC27, ABL1, EP300, E2F3, SKP2, BUB1, SMAD2, CREBBP, SMC1A, YWHAZ, RBL2, STAG1, WEE1, RBL1, STAG2, CCNE2, CDK2, MCM4, ATM, ANAPC1, ATR, MAD2L1	1018	124	6879	1.79833	0.203085	0.0108053	0.00804302
KEGG_PATHWAY	hsa05222:	Small cell lung cancer	25	0.815129	0.000964313	RB1, ITGB1, MAX, XIAP, LAMC1, PIK3CB, PIK3CG, AKT3, E2F3, ITGAV, SKP2, APAF1, ITGA2, FN1, NFKB1, COL4A2, PIK3CA, CCNE2, COL4A1, TRAF3, TRAF6, TRAF5, CDK2, ITGA6, BIRC2	1018	85	6879	1.98746	0.226346	0.0116594	0.00867881
KEGG_PATHWAY	hsa04660:	T cell receptor signaling pathway	28	0.912944	0.00101678	GSK3B, ITK, CD3G, BCL10, PIK3CB, RASGRP1, MALT1, PIK3CG, CDC42, NRAS, PPP3R1, AKT3, MAPK1, PAK2, MAP3K7, NCK1, MAP2K1, PDPK1, NFATC2, NFKB1, DLG1, PTPRC, PIK3CA, CD28, KRAS, LCP2, SOS1, SOS2	1018	100	6879	1.89206	0.23708	0.0117593	0.00875317
KEGG_PATHWAY	hsa04380:	Osteoclast differentiation	34	1.10858	0.00111886	CSF1, ITGB3, TNFRSF11B, LILRA1, TNFRSF11A, PIK3CB, SIRPB1, PIK3CG, MAPK9, PPP3R1, MAPK8, AKT3, MAPK1, MAP3K7, JAK1, IFNAR2, MAP2K1, IL1R1, STAT1, CYBB, NFATC2, GAB2, TGFBR1, NFKB1, TGFBR2, FCGR2A, CREB1, PIK3CA, TRAF6, IL1B, CAMK4, TAB2, LCP2, FCGR2C	1018	131	6879	1.75382	0.257537	0.0119046	0.00886133
KEGG_PATHWAY	hsa05210:	Colorectal cancer	20	0.652103	0.00109687	SMAD2, GSK3B, MAP2K1, PIK3CB, MLH1, TGFBR1, PIK3CG, TGFBR2, MAPK9, MAPK8, APC, PIK3CA, MSH2, CASP3, AKT3, MAPK1, CTNNB1, KRAS, RALGDS, APPL1	1018	62	6879	2.1798	0.253178	0.0119046	0.00886133
KEGG_PATHWAY	hsa04012:	ErbB signaling pathway	25	0.815129	0.00137611	GSK3B, CAMK2D, TGFA, CBLB, PIK3CB, CBL, PIK3CG, CRKL, MAPK9, NRAS, MAPK8, AKT3, ABL1, MAPK1, ABL2, PAK2, NCK1, MAP2K1, GAB1, MTOR, BTC, PIK3CA, KRAS, SOS1, SOS2	1018	87	6879	1.94177	0.306704	0.0130731	0.00973109
KEGG_PATHWAY	hsa04141:	Protein processing in endoplasmic reticulum	41	1.33681	0.00131467	TRAM1, SEC23A, ATF6B, TUSC3, SEL1L, UBE2D1, UBE2J1, LMAN1, MAPK9, ERLEC1, ATXN3, GANAB, MAPK8, MAN1A2, UBQLN1, CAPN2, SSR1, MAN1A1, CAPN1, UGGT2, SEC23B, SEC31A, UBQLN2, SEC63, EDEM3, HSPA8, HSP90AA1, SEC24B, SEC24A, EIF2AK3, EIF2AK2, PDIA6, EIF2S1, ERN1, DNAJC10, CANX, STT3B, SEC24D, ATF6, MBTPS2, NFE2L2	1018	169	6879	1.63936	0.295264	0.0130731	0.00973109
KEGG_PATHWAY	hsa04512:	ECM-receptor interaction	25	0.815129	0.00137611	ITGB1, COL11A1, ITGB3, TNC, LAMC1, HMMR, THBS1, SPP1, ITGAV, COL27A1, ITGA4, ITGA2, ITGA1, FN1, COL1A1, COL3A1, COL1A2, COL4A2, COL5A1, COL4A1, ITGA8, COL6A3, ITGA6, AGRN, ITGA9	1018	87	6879	1.94177	0.306704	0.0130731	0.00973109
KEGG_PATHWAY	hsa05166:	HTLV-I infection	56	1.82589	0.00176026	RB1, ATF1, ATF2, GSK3B, NRP1, CRTC3, TRRAP, BUB1B, CD3G, PIK3CB, ETS1, PIK3CG, ELK4, XPO1, CDC23, AKT3, CDC27, EP300, PRKACB, JAK1, PDGFRB, IL1R1, WNT9A, TGFBR1, TGFBR2, CREB1, PIK3CA, CANX, TLN1, ANAPC1, XIAP, ADCY7, ADCY5, NRAS, PPP3R1, TP53INP1, E2F3, FZD1, SMAD2, MAP3K3, EGR2, CREBBP, MAP3K1, FZD7, FZD6, NFATC2, NFKB1, DLG1, APC, IL2RA, IL2RB, CTNNB1, KRAS, ATM, ATR, MAD2L1	1018	254	6879	1.48981	0.374148	0.0161458	0.0120183
KEGG_PATHWAY	hsa04915:	Estrogen signaling pathway	27	0.880339	0.00192961	ATF2, ATF6B, GNAI3, ITPR1, ITPR3, PIK3CB, ADCY7, PIK3CG, ADCY5, NRAS, AKT3, CREB3L2, MAPK1, PRKACB, HSPA8, MAP2K1, HSP90AA1, NOS3, PRKCD, CREB1, PIK3CA, SP1, GNAQ, KRAS, PLCB1, SOS1, SOS2	1018	99	6879	1.84292	0.401765	0.0165573	0.0123246
KEGG_PATHWAY	hsa05168:	Herpes simplex infection	43	1.40202	0.0019079	TAF5L, IFIH1, PPP1CB, MAPK9, MAPK8, CASP8, TBK1, POLR2A, CASP3, EP300, JAK2, SKP2, MAP3K7, JAK1, GTF2I, IFNAR2, CREBBP, CSNK2A1, TAF13, STAT1, EIF2AK3, EIF2AK2, PTPN11, HCFC2, EIF2S1, NFKB1, SRPK1, HCFC1, PER3, HNRNPK, TRAF3, OAS3, TRAF6, IL1B, TRAF5, CDK2, TAF4B, TAB2, TAF4, TAF3, CLOCK, TLR3, TLR2	1018	183	6879	1.5878	0.398294	0.0165573	0.0123246
KEGG_PATHWAY	hsa05205:	Proteoglycans in cancer	46	1.49984	0.00204047	ITGB1, CAMK2D, ROCK1, ROCK2, ITGB3, ITPR1, CBLB, ITPR3, PIK3CB, IQGAP1, CBL, THBS1, HIF1A, PIK3CG, CDC42, PPP1CB, NRAS, PLAU, CASP3, AKT3, FLNA, MAPK1, ITGAV, PRKACB, FZD1, MAP2K1, ARHGEF12, PPP1R12A, PDPK1, FZD7, ITGA2, FZD6, RDX, FN1, GAB1, MSN, FRS2, PTPN11, WNT9A, MTOR, PIK3CA, CTNNB1, KRAS, SOS1, SOS2, TLR2	1018	200	6879	1.55419	0.419183	0.0169614	0.0126254
KEGG_PATHWAY	hsa00562:	Inositol phosphate metabolism	21	0.684708	0.00256109	MTMR1, MTMR2, MTMR3, IPMK, SYNJ2, PIK3CB, PIK3C2A, PIK3CG, MTMR6, PIK3C2B, MTM1, INPP4A, PIKFYVE, SYNJ1, PIK3CA, PI4KA, PIP5K1A, PIP4K2A, PIK3C3, PIP4K2C, PLCB1	1018	71	6879	1.99866	0.494458	0.0175519	0.0130649
KEGG_PATHWAY	hsa04114:	Oocyte meiosis	29	0.945549	0.00252263	CAMK2D, YWHAB, ITPR1, ITPR3, SMC3, ADCY7, ADCY5, PPP1CB, RPS6KA3, PPP3R1, SLK, CDC23, PPP2R5E, CDC27, MAPK1, FBXO5, BUB1, PRKACB, MAP2K1, FBXW11, PPP2R5C, SMC1A, YWHAZ, CCNE2, CDK2, CPEB2, ANAPC1, MAD2L1, CPEB4	1018	111	6879	1.76544	0.489247	0.0175519	0.0130649
KEGG_PATHWAY	hsa04520:	Adherens junction	21	0.684708	0.00256109	SMAD2, PTPN1, CREBBP, YES1, CSNK2A1, ACTN1, CTNND1, IQGAP1, PTPRF, TGFBR1, TGFBR2, CDC42, TJP1, CTNNA1, EP300, MAPK1, CTNNB1, WASF1, MAP3K7, WASF2, VCL	1018	71	6879	1.99866	0.494458	0.0175519	0.0130649
KEGG_PATHWAY	hsa04620:	Toll-like receptor signaling pathway	28	0.912944	0.0025734	CD80, PIK3CB, PIK3CG, MAPK9, MAPK8, CASP8, TBK1, AKT3, SPP1, MAPK1, MAP3K7, IFNAR2, MAP2K1, STAT1, TIRAP, NFKB1, TLR1, PIK3CA, TRAF3, TRAF6, IL1B, TLR8, TAB2, TLR7, TLR6, TLR5, TLR3, TLR2	1018	106	6879	1.78496	0.496114	0.0175519	0.0130649
KEGG_PATHWAY	hsa04917:	Prolactin signaling pathway	21	0.684708	0.00256109	GSK3B, MAP2K1, STAT1, PIK3CB, TNFRSF11A, FOXO3, PIK3CG, NFKB1, MAPK9, NRAS, MAPK8, PIK3CA, AKT3, MAPK1, KRAS, JAK2, SOS1, SOCS7, SOS2, SOCS4, SOCS5	1018	71	6879	1.99866	0.494458	0.0175519	0.0130649
KEGG_PATHWAY	hsa05146:	Amoebiasis	28	0.912944	0.0025734	RAB5C, COL11A1, LAMC1, PIK3CB, PIK3CG, CASP3, GNA11, PRKACB, SERPINB1, COL27A1, IL1R1, ACTN1, FN1, SERPINB9, NFKB1, COL1A1, COL3A1, COL1A2, COL4A2, COL5A1, PIK3CA, COL4A1, GNAQ, IL1B, PLCB1, RAB5A, VCL, TLR2	1018	106	6879	1.78496	0.496114	0.0175519	0.0130649
KEGG_PATHWAY	hsa05213:	Endometrial cancer	17	0.554288	0.00253009	GSK3B, MAP2K1, PDPK1, PIK3CB, MLH1, FOXO3, PIK3CG, NRAS, APC, PIK3CA, AKT3, CTNNA1, MAPK1, CTNNB1, KRAS, SOS1, SOS2	1018	52	6879	2.20914	0.490262	0.0175519	0.0130649
KEGG_PATHWAY	hsa04015:	Rap1 signaling pathway	47	1.53244	0.00320391	ITGB1, DOCK4, FLT1, CSF1, ITGB3, CTNND1, GNAI3, LPAR1, LPAR4, PIK3CB, THBS1, ADCY7, SIPA1L3, FYB, PIK3CG, ADCY5, RASGRP3, CRKL, CDC42, PARD6B, NRAS, RAP1A, SIPA1L1, AKT3, P2RY1, KRIT1, MAPK1, RALGDS, PDGFRB, PRKCI, MAP2K1, ANGPT1, MAGI3, F2R, KITLG, PIK3CA, PRKD3, GNAQ, KIT, RAPGEF1, CTNNB1, KRAS, LCP2, PLCB1, RAPGEF5, TLN1, RAPGEF6	1018	210	6879	1.51236	0.574124	0.021306	0.0158593
KEGG_PATHWAY	hsa04320:	Dorso-ventral axis formation	11	0.358657	0.00365998	NOTCH2, NOTCH3, MAP2K1, NOTCH1, MAPK1, KRAS, SOS1, ETS1, CPEB2, SOS2, CPEB4	1018	27	6879	2.753	0.622936	0.0231798	0.0172542
KEGG_PATHWAY	hsa04550:	Signaling pathways regulating pluripotency of stem cells	34	1.10858	0.00359356	GSK3B, BMPR2, RIF1, ONECUT1, PIK3CB, BMI1, ACVR1B, PIK3CG, NRAS, AKT3, SMARCAD1, MAPK1, JAK2, JARID2, SKIL, JAK1, FZD1, ACVR1, SMAD2, ZFHX3, MAP2K1, FZD7, FZD6, SMAD9, INHBA, WNT9A, SMAD5, REST, APC, PIK3CA, CTNNB1, KRAS, IL6ST, BMPR1A	1018	140	6879	1.64107	0.61619	0.0231798	0.0172542
KEGG_PATHWAY	hsa03022:	Basal transcription factors	15	0.489077	0.00412287	GTF2A1, GTF2H2C, TAF13, TAF1L, GTF2H1, GTF2H3, TAF5L, ERCC3, TAF4B, MNAT1, TAF4, TAF3, TAF2, TAF1, GTF2I	1018	45	6879	2.25246	0.666779	0.0255042	0.0189844
KEGG_PATHWAY	hsa04350:	TGF-beta signaling pathway	23	0.749918	0.00431418	SMAD2, ACVR1, CREBBP, BMPR2, ROCK1, SMURF2, BMP8B, SMAD9, INHBA, ACVR1B, THBS1, LTBP1, SMAD5, TGFBR1, TGFBR2, BMP5, SMAD7, ZFYVE16, RBL1, SP1, EP300, MAPK1, BMPR1A	1018	84	6879	1.85023	0.68338	0.0260812	0.0194138
KEGG_PATHWAY	hsa04014:	Ras signaling pathway	49	1.59765	0.0049904	FLT1, CSF1, PIK3CB, ETS1, PIK3CG, TBK1, SYNGAP1, AKT3, PRKACB, PDGFRB, RALBP1, MAP2K1, GAB1, PLA2G4A, GAB2, PIK3CA, RASA1, RASA2, KIT, RAPGEF5, SOS1, SOS2, EXOC2, ARF6, RAB5C, RASAL2, STK4, RASGRP1, RASGRP3, CDC42, MAPK9, NRAS, MAPK8, RAP1A, ABL1, ABL2, MAPK1, RALGDS, PAK2, ANGPT1, PTPN11, NFKB1, KITLG, NF1, REL, GNB4, KRAS, RGL1, RAB5A	1018	226	6879	1.46509	0.735726	0.0294988	0.0219578
KEGG_PATHWAY	hsa04912:	GnRH signaling pathway	24	0.782524	0.00572845	MAP3K2, MAP3K3, MAP2K1, CAMK2D, MAP3K1, PRKCD, ITPR1, PLA2G4A, ITPR3, ADCY7, ADCY5, CDC42, MAPK9, MMP14, NRAS, MAPK8, GNA11, GNAQ, MAPK1, KRAS, PLCB1, SOS1, PRKACB, SOS2	1018	91	6879	1.78216	0.783063	0.0324206	0.0241326
KEGG_PATHWAY	hsa05223:	Non-small cell lung cancer	17	0.554288	0.00571823	RB1, MAP2K1, PDPK1, TGFA, PIK3CB, FOXO3, STK4, PIK3CG, EML4, NRAS, PIK3CA, AKT3, MAPK1, KRAS, E2F3, SOS1, SOS2	1018	56	6879	2.05134	0.782469	0.0324206	0.0241326
KEGG_PATHWAY	hsa04914:	Progesterone-mediated oocyte maturation	23	0.749918	0.00675814	MAP2K1, HSP90AA1, GNAI3, PIK3CB, ADCY7, PIK3CG, ADCY5, MAPK9, RPS6KA3, MAPK8, CDC23, PIK3CA, CDC27, AKT3, CDK2, MAPK1, KRAS, CPEB2, BUB1, PRKACB, ANAPC1, MAD2L1, CPEB4	1018	87	6879	1.78643	0.835323	0.0374514	0.0278773
KEGG_PATHWAY	hsa04010:	MAPK signaling pathway	53	1.72807	0.00708251	ATF2, CRKL, ELK4, RPS6KA3, RPS6KA5, MECOM, CASP3, AKT3, PRKACB, MAP3K7, PDGFRB, MAP2K1, IL1R1, CACNA2D1, PLA2G4A, TGFBR1, TGFBR2, DUSP7, PPM1A, PPM1B, TRAF6, RASA1, IL1B, RASA2, SOS1, SOS2, MAX, STK4, RASGRP1, RASGRP3, CDC42, MAPK9, NRAS, PPP3R1, MAPK8, RAP1A, GNA12, FLNA, MAPK1, PAK2, MAP4K3, MAP4K4, MAP3K2, HSPA8, MAP3K3, MAP3K1, NFKB1, TAOK3, TAOK1, NF1, KRAS, TAB2, MAP3K13	1018	253	6879	1.41557	0.849027	0.0384479	0.0286191
KEGG_PATHWAY	hsa04022:	cGMP-PKG signaling pathway	36	1.17379	0.00786823	GUCY1B3, ATF2, ROCK1, ATF6B, ROCK2, GNAI3, ITPR1, ATP2A2, ITPR3, ADCY7, SLC8A1, ADCY5, GNA13, PPP1CB, PPP3R1, EDNRA, GNA11, AKT3, GNA12, CREB3L2, MAPK1, PRKG1, GTF2I, GUCY1A3, MEF2A, MAP2K1, PPP1R12A, NOS3, PRKCE, ATP2B4, NFATC2, ATP2B1, CREB1, GNAQ, PDE3A, PLCB1	1018	158	6879	1.53965	0.877694	0.0410382	0.0305473
KEGG_PATHWAY	hsa04330:	Notch signaling pathway	15	0.489077	0.00777155	NOTCH2, NOTCH3, CREBBP, HDAC2, NOTCH1, JAG1, MAML2, MAML1, PSEN1, ADAM17, NCSTN, SNW1, NUMB, EP300, MAML3	1018	48	6879	2.11168	0.874482	0.0410382	0.0305473
KEGG_PATHWAY	hsa04662:	B cell receptor signaling pathway	19	0.619498	0.00974106	LYN, GSK3B, MAP2K1, NFATC2, DAPP1, PIK3CB, BCL10, MALT1, PIK3CG, NFKB1, RASGRP3, NRAS, PPP3R1, PIK3CA, AKT3, MAPK1, KRAS, SOS1, SOS2	1018	69	6879	1.86072	0.92601	0.0483247	0.035971
KEGG_PATHWAY	hsa05131:	Shigellosis	18	0.586893	0.00981027	ITGB1, ROCK1, ROCK2, FBXW11, NOD2, NFKB1, CRKL, CDC42, MAPK9, MAPK8, ABL1, ELMO2, MAPK1, WASF1, DOCK1, WASF2, VCL, ATG5	1018	64	6879	1.90051	0.927373	0.0483247	0.035971
KEGG_PATHWAY	hsa05152:	Tuberculosis	39	1.2716	0.00979281	CAMK2D, RAB5C, BCL10, NOD2, MALT1, EEA1, MAPK9, PPP3R1, MAPK8, CASP8, CLEC7A, IRAK2, CASP3, AKT3, MAPK1, EP300, JAK2, JAK1, CREBBP, ARHGEF12, CR1, NFYA, APAF1, STAT1, VDR, TIRAP, NFKB1, TLR1, FCGR2A, CREB1, TRAF6, IL1B, RFX5, PIK3C3, TLR6, PLA2R1, FCGR2C, RAB5A, TLR2	1018	177	6879	1.48891	0.927031	0.0483247	0.035971
KEGG_PATHWAY	hsa03013:	RNA transport	38	1.239	0.0103772	CYFIP1, NUP205, NUP107, DDX20, RGPD5, PHAX, NMD3, NXT2, RGPD4, NUP160, RGPD3, PNN, XPO1, TGS1, TPR, PABPC4L, PAIP1, RANBP2, UPF2, NCBP1, NUP155, PABPC5, NUP153, THOC2, SENP2, EIF2S1, SRRM1, EIF5, XPOT, GEMIN5, PABPC3, NUP54, NUP98, EIF3C, EIF4G3, EIF3A, KPNB1, EIF4G2	1018	172	6879	1.49291	0.937635	0.0501878	0.0373578
KEGG_PATHWAY	hsa04068:	FoxO signaling pathway	31	1.01076	0.0114002	PRKAA1, PIK3CB, FOXO3, STK4, PIK3CG, MAPK9, NRAS, MAPK8, AKT3, MAPK1, EP300, SKP2, PLK4, SMAD2, MAP2K1, CREBBP, HOMER1, PDPK1, SIRT1, TGFBR1, TGFBR2, RBL2, PIK3CA, CCNG2, CDK2, KRAS, ATM, SGK3, IL7R, SOS1, SOS2	1018	134	6879	1.56327	0.952635	0.0540362	0.0402224
KEGG_PATHWAY	hsa04730:	Long-term depression	17	0.554288	0.0115792	LYN, GUCY1A3, GUCY1B3, MAP2K1, GNAI3, ITPR1, PLA2G4A, ITPR3, GNA13, NRAS, GNA11, GNAQ, GNA12, MAPK1, KRAS, PLCB1, PRKG1	1018	60	6879	1.91459	0.954862	0.0540362	0.0402224
KEGG_PATHWAY	hsa04064:	NF-kappa B signaling pathway	22	0.717313	0.0137896	LYN, CSNK2A1, IL1R1, XIAP, TNFAIP3, CFLAR, BCL10, TNFRSF11A, MALT1, TIRAP, NFKB1, PLAU, TRAF3, IL1B, TRAF6, TRAF5, TAB3, TAB2, ATM, ERC1, MAP3K7, BIRC2	1018	87	6879	1.70876	0.975117	0.063242	0.0470749
