# Supplementary material for: Glia Maturation Factor Beta as a Novel Biomarker and Therapeutic Target for Hepatocellular Carcinoma
Source: Front Oncol. 2021 Nov 2;11:744331. doi: 10.3389/fonc.2021.744331 (PMC8593204; doi:10.3389/fonc.2021.744331)
Supplement: Supplementary file 7 [file Table_7.xlsx]

## Sheet: Sheet1
Table S7 Detail information of TOP100 DEGs in overlap, male specific and female specific groups.xlsx
		TOTAL	Survival difference in male(P value)	Survival difference in female(P value)	PMCID
COMMON	down	COX5B	0.0127	0.0089	PMID:31170524
	down	GADD45GIP1	-	-	-
	down	ENDOG	0.0158	-	PMID:18754329
	down	MSRB2	0.0268	-	PMID:19788859
	down	NDUFA13	-	0.0038	PMID:25550785
	down	UFSP1	0.0142	-	PMID:25290169
	down	ALKBH7	0.0002	-	-
	down	ATP5D	0.0281	-	-
	down	ATP5I	0.0078	0.0024	-
	down	ATP5J2	-	-	-
	down	C16orf13	-	-	-
	down	C17orf61	0.0041	-	-
	down	C19orf43	-	-	-
	down	C19orf70	0.0224	0.0415	-
	down	C7orf55	0.0014	-	-
	down	C7orf59	-	-	-
	down	CLPP	-	-	-
	down	ELOF1	-	-	-
	down	LOC440957	-	-	-
	down	LSMD1	0.0001	0.019	-
	down	MRPL27	-	0.0224	-
	down	MRPL41	0.016	-	-
	down	MRPS24	-	-	-
	down	MRPS25	-	-	-
	down	NDUFA11	0.001	0.0105	-
	down	NDUFA2	0.0389	0.0302	-
	down	NDUFA3	-	0.0119	-
	down	NDUFA7	0.0004	0.005	-
	down	NDUFB2	0.0175	-	-
	down	NDUFB7	0.0012	0.0147	-
	down	NDUFS3	-	0.0164	-
	down	POLR2J	-	-	-
	down	SCAND1	0.0132	-	-
	down	SHFM1	0.0452	-	-
	down	TRAPPC5	0.0431	0.0296	-
	down	UQCR10	-	0.0149	-
	down	UQCR11	0.0013	0.0039	-
	down	ZNF358	0.0471	-	-
	down	ZNHIT1	0.0031	-	-
	up	HIF1A	0.0332	-	PMID:32609900
	up	NCOA2	0.0337	-	PMID:22556267
	up	KIAA0586	-	-	-
	up	MOBKL1B	0.0313	-	-
	up	JKAMP	0.0158	-	-
	up	ZFR	-	-	PMID:33090396
	up	UGCG	-	-	PMID:29312601
	up	ELF1	-	-	PMID:16953216
	up	KIAA0831	-	-	-
	up	EXOC5	-	-	-
	up	ARF6	-	-	PMID:31752956
	up	C14orf118	-	-	-
	up	FAM98B	-	0.0438	-
	up	ADAM10	-	-	PMID:30275760
	up	BAZ1A	0.0262	-	-
	up	ERO1L	-	-	-
	up	KLHL28	-	-	-
	up	NAA30	-	0.0165	-
	up	ARHGAP5	-	-	PMID:18996642
	up	BRMS1L	0.0002	-	-
	up	STRN	-	-	PMID:32280692
	up	GTF2A1	-	-	-
	up	LIMS1	-	-	-
	up	G2E3	9.5e-06	-	-
	up	CGRRF1	0.0268	-	-
	up	KTN1	-	-	PMID:15060627
	up	HEATR5A	-	-	-
	up	MAP4K5	0.0439	-	-
	up	SOCS4	0.0115	-	PMID:17717605
	up	FUBP1	1.6e-06	-	PMID:33954195
	up	C14orf106	0.0099	0.0118	-
	up	OSBPL8	-	-	-
	up	RASSF3	-	-	-
	up	RIF1	-	-	-
	up	SDCCAG1	-	-	-
	up	SNX6	0.0125	-	-
	up	TAF2	0.0323	-	-
	up	TMX1	0.0028	-	-
	up	UEVLD	-	-	-
Female-specific	down	GABARAP	0.0276	-	PMID:33794741
	down	FAU	0.0166	-	-
	down	C11orf83	-	-	PMID:33147459
	down	BUD31	-	-	PMID:25731616
	down	ATP5H	-	0.0402	-
	down	EIF5A	-	-	PMID:19998337
	down	MCAT	-	-	PMID:33974545
	down	PRDX2	0.0035	-	PMID:30747220
	down	PRDX5	-	-	PMID:31505325
	down	PSMB6	0.0023	0.029	PMID:29767268
	down	PSMB7	-	-	PMID:23530500
	down	RAD23A	-	-	PMID:12215374
	down	SCO2	-	-	PMID:23612020
	down	AP2S1	-	-	-
	down	ATP5E	-	-	-
	down	ATP5L	0.0442	0.0137	-
	down	C11orf48	-	-	-
	down	C17orf89	-	-	-
	down	C17orf90	0.0378	-	-
	down	C19orf24	-	-	-
	down	C19orf39	-	0.0472	-
	down	C19orf53	-	-	-
	down	C19orf56	-	0.005	-
	down	C19orf73	-	-	-
	down	CHCHD8	-	0.0392	-
	down	COX6A1	-	-	-
	down	COX7C	-	0.0158	-
	down	COX8A	-	0.0226	-
	down	DPM2	0.0198	-	-
	down	DPM3	-	-	-
	down	EDF1	-	-	-
	down	FAM32A	-	-	-
	down	HIST1H4J	0.0466	-	-
	down	LOC152217	-	-	-
	down	MLF2	-	-	-
	down	MRPL12	-	-	-
	down	MRPL36	-	-	-
	down	MRPL38	0.0437	-	-
	down	MRPS2	0.0228	-	-
	down	MRPS26	-	-	-
	down	NDUFA6	0.0314	-	-
	down	NDUFA8	-	0.0416	-
	down	NDUFB4	-	0.0302	-
	down	NOP16	0.0288	-	-
	down	PTGES2	0.0372	-	-
	down	RNASEH2C	-	-	-
	down	RNASEK	-	-	-
	down	SNHG9	-	0.0028	-
	down	SURF2	-	-	-
	down	TAF10	-	-	-
	down	TIMM10	-	0.018	-
	down	TIMM8B	-	0.0252	-
	down	TMEM111	-	-	-
	down	TMEM141	-	-	-
	down	TMEM205	-	0.0145	-
	down	TMEM223	0.0072	0.0353	-
	down	TMEM93	0.0116	0.021	-
	down	UBAC1	-	-	-
	down	UBL5	-	-	-
	down	USMG5	-	0.0022	-
	down	ZNF524	-	-	-
	up	BCOR	0.0335	0.0105	-
	up	ATF2	-	-	PMID:29693700
	up	DPP8	-	0.0244	PMID:33915844
	up	BACH1	0.0407	-	PMID:22698995
	up	DLEU7	-	-	-
	up	ATXN1	-	-	-
	up	HNRNPR	0.0019	0.0255	PMID:27000824
	up	APAF1	0.0372	0.0054	PMID:31094091
	up	ALMS1	0.0119	0.0166	PMID:34062281
	up	EEA1	0.0211	-	PMID:33794926
	up	LATS1	-	-	PMID:31848340
	up	MAPK1	-	-	PMID:33006365
	up	MIA2	0.0014	-	PMID:15780062
	up	NUP153	-	-	PMID:22589187
	up	PIAS1	-	-	PMID:31784083
	up	PIKFYVE	-	0.0243	PMID:33031902
	up	PLEKHA7	-	-	PMID:34093661
	up	PTPN9	-	0.0218	PMID:26715439
	up	RBM12B	0.0058	-	PMID:31506425
	up	RNF38	-	-	PMID:32329834
	up	ROCK1	-	-	PMID:33278350
	up	SENP1	0.0113	0.0032	PMID:26695141
	up	SENP7	-	-	PMID:29777712
	up	SIN3A	-	-	PMID:29658607
	up	SOS2	-	-	PMID:18997101
	up	STAG2	-	-	PMID:28302680
	up	STRN3	-	0.0474	PMID:31335995
	up	TAB3	-	-	PMID:23487264
	up	TMOD3	-	-	PMID:32831914
	up	ZFX	-	-	PMID:28229969
	up	ZNF267	-	-	PMID:21840307
	up	ANKRD12	0.0042	0.018	-
	up	ARFGEF2	-	-	-
	up	BOD1L	-	-	-
	up	CTAGE1	0.0012	-	-
	up	CTDSPL2	-	-	-
	up	CXADR	-	-	-
	up	FAM179B	-	-	-
	up	FAM73A	-	-	-
	up	HIPK1	-	0.4946	-
	up	IREB2	-	-	-
	up	ITSN2	-	-	-
	up	LCOR	-	-	-
	up	LEMD3	0.0468	0.0438	-
	up	LOC220429	0.0136	-	-
	up	MFAP3	-	-	-
	up	MOSPD2	-	-	-
	up	NEDD1	0.0001	0.0136	-
	up	NPTN	-	-	-
	up	PPP1R12A	0.0045	-	-
	up	RALGAPA1	0.0075	-	-
	up	RNF111	-	-	-
	up	RRAGC	0.0243	0.0001	-
	up	SCAPER	0.0303	-	-
	up	SPTY2D1	-	-	-
	up	SRP54	0.0274	-	-
	up	TXNDC16	0.0273	-	-
	up	USP25	0.0341	-	-
	up	WDR47	-	-	-
	up	ZNF407	-	-	-
	up	ZNF619	-	-	-
Male-specific	down	HINT2	-	-	PMID:31770197
	down	JUND	0.0011	-	PMID:25522777
	down	ISOC2	0.0428	0.0486	PMID:30592283
	down	DCI	4.3e-5	0.0024	-
	down	CCS	0.0001	-	PMID:18842833
	down	MGMT	-	0.0294	PMID:26661118
	down	MPST	0.0007	-	PMID:31276277
	down	MYL5	-	-	PMID:32704163
	down	NDUFS8	-	-	PMID:12079511
	down	ROMO1	-	-	PMID:22749933
	down	SIRT3	0.0076	-	PMID:32306906
	down	STUB1	0.0441	-	-
	down	THAP7	-	-	PMID:31905685
	down	ZGPAT	-	-	-
	down	ALKBH4	-	-	-
	down	ARL6IP4	-	-	-
	down	ARMC5	0.0224	-	-
	down	AURKAIP1	-	-	-
	down	C12orf62	-	-	-
	down	C1orf122	-	-	-
	down	C2orf7	0.0019	0.0127	-
	down	C9orf103	0.0005	-	-
	down	CCM2	-	0.0375	-
	down	CHMP2A	0.0025	0.0071	-
	down	CISD3	0.0441	-	-
	down	COMMD4	0.0163	-	-
	down	COX17	0.0059	0.0038	-
	down	DGCR6L	0.0236	0.0388	PMID:26224146
	down	DNAJC30	-	0.0085	-
	down	FKBP2	-	0.0032	-
	down	GCHFR	0.0082	-	-
	down	HAAO	-	0.0392	-
	down	HAUS7	-	-	-
	down	HSCB	-	-	-
	down	LOC100216545	-	-	-
	down	MRP63	0.0109	-	-
	down	MRPL20	-	-	-
	down	MRPL40	-	0.0201	-
	down	MRPL53	-	0.0069	-
	down	MRPL54	0.0017	0.0147	-
	down	NDUFA1	-	0.0056	-
	down	NDUFA4	0.0157	0.0147	-
	down	NDUFAF3	0.0066	0.029	-
	down	NDUFB10	0.0029	0.0259	-
	down	NDUFB11	0.006	-	-
	down	NTHL1	0.0053	-	-
	down	OCEL1	-	-	-
	down	POLDIP2	0.0089	-	-
	down	POLR2I	-	-	-
	down	QTRT1	0.023	-	-
	down	SNRNP25	-	0.0075	-
	down	TCEB2	0.0355	-	-
	down	TEX264	0.0328	-	-
	down	TIAF1	-	-	-
	down	TIMM16	-	-	-
	down	TOMM7	-	-	-
	down	UQCRC1	0.0417	-	-
	down	ZBTB48	-	-	-
	down	ZFAND2B	-	-	-
	down	ZNF394	0.0012	-	-
	down	ZNF511	0.0178	-	-
	up	ADAM17	0.009	-	PMID:32245188
	up	ACTR2	-	-	PMID:33960941
	up	ACTR3	0.0024	-	-
	up	DCK	9.2e-5	0.0418	PMID:32690026
	up	GORAB	-	-	-
	up	KIF2A	9.5e-06	0.0062	PMID:33713978
	up	CAPRIN1	0.004	-	PMID:30416861
	up	ME2	0.0011	0.0497	PMID:33062428
	up	NCKAP1	-	-	PMID:27704267
	up	NIN	-	-	PMID:21573803
	up	PNMA1	0.0005	0.0369	PMID:30243081
	up	PPP2R5E	-	-	PMID:21825042
	up	PSEN1	-	-	PMID:20578140
	up	RCOR1	-	-	-
	up	SENP6	-	-	PMID:23461386
	up	SGTB	0.0008	-	PMID:30943053
	up	SP3	-	-	PMID:26352013
	up	SPTLC2	-	-	PMID:28193314
	up	TNPO1	0.0009	-	PMID:29434842
	up	TRIO	0.0401	-	PMID:32206120
	up	YY1	-	0.043	PMID:32272940
	up	ACAP2	-	-	-
	up	ACTR10	0.0082	-	-
	up	C14orf135	-	0.0323	-
	up	C14orf43	-	-	-
	up	C1orf58	-	-	-
	up	C9orf41	0.0389	-	-
	up	CNIH	-	-	-
	up	CSNK2A1P	0.0525	-	-
	up	DDX21	-	-	-
	up	DYNC1I2	0.0489	0.0428	-
	up	FAM161B	-	0.0188	-
	up	FBXO34	0.0144	-	-
	up	FCF1	-	-	-
	up	GSTCD	-	-	-
	up	GTF2H3	-	-	-
	up	HNRPLL	0.0101	-	-
	up	KIAA0196	0.0258	-	-
	up	KIAA0317	-	-	-
	up	LOC284441	-	-	-
	up	MAPK1IP1L	-	-	-
	up	MEX3C	0.0374	0.0251	-
	up	MPZL3	-	-	-
	up	NEK9	0.0055	-	-
	up	NIPAL2	-	-	-
	up	PAFAH1B2	-	-	-
	up	PAPOLA	0.0253	-	-
	up	PRMT3	0.0063	0.0183	-
	up	PSMC6	-	0.0164	-
	up	RQCD1	0.003	0.0013	-
	up	SBNO1	-	-	-
	up	SMEK2	-	-	-
	up	STT3B	-	-	-
	up	TMEM87B	0.0358	0.0342	-
	up	TRIP11	-	-	-
	up	VPS13B	-	-	-
	up	YLPM1	-	-	-
	up	ZBTB1	-	0.0069	-
	up	ZDHHC20	-	-	-
	up	ZFYVE26	0.0066	-	-
	up	ZNF410	-	-	-
