# Supplementary material for: Glia Maturation Factor Beta as a Novel Biomarker and Therapeutic Target for Hepatocellular Carcinoma
Source: Front Oncol. 2021 Nov 2;11:744331. doi: 10.3389/fonc.2021.744331 (PMC8593204; doi:10.3389/fonc.2021.744331)
Supplement: Supplementary file 8 [file Table_8.xlsx]

## Sheet: Overlap-GO_AllLists
Table S8A GO and KEGG pathway enrichment of TOP500 DEGs of overlap.xlsx
Category	CategoryID	GO	Description	PARENT_GO	LogP	Enrichment	Z-score	#TotalGeneInLibrary	#GeneInGO	#GeneInHitList	#GeneInGOAndHitList	%InGO	STDV %InGO	GeneID	Hits	Log(q-value)	GeneList
GO Cellular Components	20	GO:0098798	mitochondrial protein-containing complex		-43	12	24	28162	265	498	56	11	1.4	513|514|516|521|1327|1337|1350|4580|4694|4695|4696|4697|4700|4701|4702|4707|4708|4710|4713|4714|4716|4722|4725|4726|4731|6182|6183|9551|10476|10573|10632|26519|26521|27089|29796|51025|51079|51116|51258|51264|54539|64949|64951|64975|64978|64979|65993|84833|92609|116540|116541|125988|126328|140823|374291|790955	ATP5F1D|ATP5F1E|ATP5MC1|ATP5ME|COX4I1|COX6A1|COX7C|MTX1|NDUFA1|NDUFA2|NDUFA3|NDUFA4|NDUFA6|NDUFA7|NDUFA8|NDUFB1|NDUFB2|NDUFB4|NDUFB7|NDUFB8|NDUFB10|NDUFS3|NDUFS5|NDUFS6|NDUFV3|MRPL12|MRPS12|ATP5MF|ATP5PD|MRPL28|ATP5MG|TIMM10|TIMM8B|UQCRQ|UQCR10|PAM16|NDUFA13|MRPS2|MRPL51|MRPL27|NDUFB11|MRPS26|MRPS24|MRPL41|MRPL38|MRPL36|MRPS34|ATP5MK|TIMM50|MRPL53|MRPL54|MICOS13|NDUFA11|ROMO1|NDUFS7|UQCC3	-38	MyList
GO Cellular Components	20	GO:0005743	mitochondrial inner membrane		-40	7.9	21	28162	493	498	69	14	1.5	513|514|516|521|1327|1329|1337|1340|1350|1351|2021|4580|4694|4695|4696|4697|4700|4701|4702|4707|4708|4710|4713|4714|4716|4722|4725|4726|4731|6182|6183|8402|9551|9997|10476|10573|10632|10975|26519|26521|27089|28958|29796|51025|51079|51116|51258|51264|54539|64432|64949|64951|64975|64978|64979|65993|81894|84277|84833|92609|116540|116541|118487|125988|126328|140823|192286|374291|790955	ATP5F1D|ATP5F1E|ATP5MC1|ATP5ME|COX4I1|COX5B|COX6A1|COX6B1|COX7C|COX8A|ENDOG|MTX1|NDUFA1|NDUFA2|NDUFA3|NDUFA4|NDUFA6|NDUFA7|NDUFA8|NDUFB1|NDUFB2|NDUFB4|NDUFB7|NDUFB8|NDUFB10|NDUFS3|NDUFS5|NDUFS6|NDUFV3|MRPL12|MRPS12|SLC25A11|ATP5MF|SCO2|ATP5PD|MRPL28|ATP5MG|UQCR11|TIMM10|TIMM8B|UQCRQ|COA3|UQCR10|PAM16|NDUFA13|MRPS2|MRPL51|MRPL27|NDUFB11|MRPS25|MRPS26|MRPS24|MRPL41|MRPL38|MRPL36|MRPS34|SLC25A28|DNA…	-36	MyList
GO Cellular Components	20	GO:0019866	organelle inner membrane		-38	7.2	20	28162	552	498	70	14	1.6	513|514|516|521|1327|1329|1337|1340|1350|1351|2021|4580|4694|4695|4696|4697|4700|4701|4702|4707|4708|4710|4713|4714|4716|4722|4725|4726|4731|6182|6183|8402|9551|9997|10476|10573|10632|10975|23592|26519|26521|27089|28958|29796|51025|51079|51116|51258|51264|54539|64432|64949|64951|64975|64978|64979|65993|81894|84277|84833|92609|116540|116541|118487|125988|126328|140823|192286|374291|790955	ATP5F1D|ATP5F1E|ATP5MC1|ATP5ME|COX4I1|COX5B|COX6A1|COX6B1|COX7C|COX8A|ENDOG|MTX1|NDUFA1|NDUFA2|NDUFA3|NDUFA4|NDUFA6|NDUFA7|NDUFA8|NDUFB1|NDUFB2|NDUFB4|NDUFB7|NDUFB8|NDUFB10|NDUFS3|NDUFS5|NDUFS6|NDUFV3|MRPL12|MRPS12|SLC25A11|ATP5MF|SCO2|ATP5PD|MRPL28|ATP5MG|UQCR11|LEMD3|TIMM10|TIMM8B|UQCRQ|COA3|UQCR10|PAM16|NDUFA13|MRPS2|MRPL51|MRPL27|NDUFB11|MRPS25|MRPS26|MRPS24|MRPL41|MRPL38|MRPL36|MRPS34|SLC25A…	-34	MyList
GO Cellular Components	20	GO:0098800	inner mitochondrial membrane protein complex		-37	16	25	28162	142	498	41	8.2	1.2	513|514|516|521|1327|1337|1350|4580|4694|4695|4696|4697|4700|4701|4702|4707|4708|4710|4713|4714|4716|4722|4725|4726|4731|9551|10476|10632|26519|27089|29796|51025|51079|54539|84833|92609|125988|126328|140823|374291|790955	ATP5F1D|ATP5F1E|ATP5MC1|ATP5ME|COX4I1|COX6A1|COX7C|MTX1|NDUFA1|NDUFA2|NDUFA3|NDUFA4|NDUFA6|NDUFA7|NDUFA8|NDUFB1|NDUFB2|NDUFB4|NDUFB7|NDUFB8|NDUFB10|NDUFS3|NDUFS5|NDUFS6|NDUFV3|ATP5MF|ATP5PD|ATP5MG|TIMM10|UQCRQ|UQCR10|PAM16|NDUFA13|NDUFB11|ATP5MK|TIMM50|MICOS13|NDUFA11|ROMO1|NDUFS7|UQCC3	-34	MyList
GO Biological Processes	19	GO:0006119	oxidative phosphorylation		-35	15	23	28162	148	498	40	8	1.2	513|514|516|521|538|1327|1329|1337|1340|1350|1351|4694|4695|4696|4697|4700|4701|4702|4707|4708|4710|4713|4714|4716|4722|4725|4726|4731|9551|10476|10632|10975|27089|29796|51079|54539|84277|126328|374291|790955	ATP5F1D|ATP5F1E|ATP5MC1|ATP5ME|ATP7A|COX4I1|COX5B|COX6A1|COX6B1|COX7C|COX8A|NDUFA1|NDUFA2|NDUFA3|NDUFA4|NDUFA6|NDUFA7|NDUFA8|NDUFB1|NDUFB2|NDUFB4|NDUFB7|NDUFB8|NDUFB10|NDUFS3|NDUFS5|NDUFS6|NDUFV3|ATP5MF|ATP5PD|ATP5MG|UQCR11|UQCRQ|UQCR10|NDUFA13|NDUFB11|DNAJC30|NDUFA11|NDUFS7|UQCC3	-31	MyList
GO Cellular Components	20	GO:0005740	mitochondrial envelope		-34	5.5	17	28162	778	498	76	15	1.6	513|514|516|521|1327|1329|1337|1340|1350|1351|1386|2021|2647|4580|4694|4695|4696|4697|4700|4701|4702|4707|4708|4710|4713|4714|4716|4722|4725|4726|4731|6182|6183|8402|9551|9997|10063|10476|10573|10632|10975|26519|26521|27089|28958|29796|51025|51079|51116|51258|51264|51287|54539|54832|64432|64949|64951|64975|64978|64979|65993|81890|81894|84277|84833|92609|116540|116541|118487|125988|126328|140823|1…	ATP5F1D|ATP5F1E|ATP5MC1|ATP5ME|COX4I1|COX5B|COX6A1|COX6B1|COX7C|COX8A|ATF2|ENDOG|BLOC1S1|MTX1|NDUFA1|NDUFA2|NDUFA3|NDUFA4|NDUFA6|NDUFA7|NDUFA8|NDUFB1|NDUFB2|NDUFB4|NDUFB7|NDUFB8|NDUFB10|NDUFS3|NDUFS5|NDUFS6|NDUFV3|MRPL12|MRPS12|SLC25A11|ATP5MF|SCO2|COX17|ATP5PD|MRPL28|ATP5MG|UQCR11|TIMM10|TIMM8B|UQCRQ|COA3|UQCR10|PAM16|NDUFA13|MRPS2|MRPL51|MRPL27|COA4|NDUFB11|VPS13C|MRPS25|MRPS26|MRPS24|MRPL41|MR…	-30	MyList
KEGG Pathway	24	hsa00190	Oxidative phosphorylation		-34	16	24	28162	133	498	38	7.6	1.2	513|514|516|521|1327|1329|1337|1340|1350|1351|4694|4695|4696|4697|4700|4701|4702|4707|4708|4710|4713|4714|4716|4722|4725|4726|4731|9551|10063|10476|10632|10975|27089|29796|51079|54539|126328|374291	ATP5F1D|ATP5F1E|ATP5MC1|ATP5ME|COX4I1|COX5B|COX6A1|COX6B1|COX7C|COX8A|NDUFA1|NDUFA2|NDUFA3|NDUFA4|NDUFA6|NDUFA7|NDUFA8|NDUFB1|NDUFB2|NDUFB4|NDUFB7|NDUFB8|NDUFB10|NDUFS3|NDUFS5|NDUFS6|NDUFV3|ATP5MF|COX17|ATP5PD|ATP5MG|UQCR11|UQCRQ|UQCR10|NDUFA13|NDUFB11|NDUFA11|NDUFS7	-31	MyList
KEGG Pathway	24	hsa05016	Huntington's disease		-34	13	22	28162	193	498	43	8.6	1.3	317|513|514|516|1175|1212|1327|1329|1337|1340|1350|1351|1385|2033|4694|4695|4696|4697|4700|4701|4702|4707|4708|4710|4713|4714|4716|4722|4725|4726|4731|5437|5439|5441|10476|10975|25942|27089|29796|51079|54539|126328|374291	APAF1|ATP5F1D|ATP5F1E|ATP5MC1|AP2S1|CLTB|COX4I1|COX5B|COX6A1|COX6B1|COX7C|COX8A|CREB1|EP300|NDUFA1|NDUFA2|NDUFA3|NDUFA4|NDUFA6|NDUFA7|NDUFA8|NDUFB1|NDUFB2|NDUFB4|NDUFB7|NDUFB8|NDUFB10|NDUFS3|NDUFS5|NDUFS6|NDUFV3|POLR2H|POLR2J|POLR2L|ATP5PD|UQCR11|SIN3A|UQCRQ|UQCR10|NDUFA13|NDUFB11|NDUFA11|NDUFS7	-30	MyList
GO Cellular Components	20	GO:0031966	mitochondrial membrane		-33	5.7	17	28162	730	498	73	15	1.6	513|514|516|521|1327|1329|1337|1340|1350|1351|1386|2021|4580|4694|4695|4696|4697|4700|4701|4702|4707|4708|4710|4713|4714|4716|4722|4725|4726|4731|6182|6183|8402|9551|9997|10476|10573|10632|10975|26519|26521|27089|28958|29796|51025|51079|51116|51258|51264|54539|54832|64432|64949|64951|64975|64978|64979|65993|81890|81894|84277|84833|92609|116540|116541|118487|125988|126328|140823|192286|374291|3749…	ATP5F1D|ATP5F1E|ATP5MC1|ATP5ME|COX4I1|COX5B|COX6A1|COX6B1|COX7C|COX8A|ATF2|ENDOG|MTX1|NDUFA1|NDUFA2|NDUFA3|NDUFA4|NDUFA6|NDUFA7|NDUFA8|NDUFB1|NDUFB2|NDUFB4|NDUFB7|NDUFB8|NDUFB10|NDUFS3|NDUFS5|NDUFS6|NDUFV3|MRPL12|MRPS12|SLC25A11|ATP5MF|SCO2|ATP5PD|MRPL28|ATP5MG|UQCR11|TIMM10|TIMM8B|UQCRQ|COA3|UQCR10|PAM16|NDUFA13|MRPS2|MRPL51|MRPL27|NDUFB11|VPS13C|MRPS25|MRPS26|MRPS24|MRPL41|MRPL38|MRPL36|MRPS34|…	-30	MyList
GO Biological Processes	19	GO:0042775	mitochondrial ATP synthesis coupled electron transport		-30	18	22	28162	99	498	31	6.2	1.1	1327|1329|1337|1340|1350|1351|4694|4695|4696|4697|4700|4701|4702|4707|4708|4710|4713|4714|4716|4722|4725|4726|4731|10975|27089|29796|51079|54539|126328|374291|790955	COX4I1|COX5B|COX6A1|COX6B1|COX7C|COX8A|NDUFA1|NDUFA2|NDUFA3|NDUFA4|NDUFA6|NDUFA7|NDUFA8|NDUFB1|NDUFB2|NDUFB4|NDUFB7|NDUFB8|NDUFB10|NDUFS3|NDUFS5|NDUFS6|NDUFV3|UQCR11|UQCRQ|UQCR10|NDUFA13|NDUFB11|NDUFA11|NDUFS7|UQCC3	-26	MyList
GO Biological Processes	19	GO:0042773	ATP synthesis coupled electron transport		-29	18	22	28162	100	498	31	6.2	1.1	1327|1329|1337|1340|1350|1351|4694|4695|4696|4697|4700|4701|4702|4707|4708|4710|4713|4714|4716|4722|4725|4726|4731|10975|27089|29796|51079|54539|126328|374291|790955	COX4I1|COX5B|COX6A1|COX6B1|COX7C|COX8A|NDUFA1|NDUFA2|NDUFA3|NDUFA4|NDUFA6|NDUFA7|NDUFA8|NDUFB1|NDUFB2|NDUFB4|NDUFB7|NDUFB8|NDUFB10|NDUFS3|NDUFS5|NDUFS6|NDUFV3|UQCR11|UQCRQ|UQCR10|NDUFA13|NDUFB11|NDUFA11|NDUFS7|UQCC3	-26	MyList
GO Cellular Components	20	GO:0070469	respirasome		-29	17	22	28162	103	498	31	6.2	1.1	1327|1337|1340|1350|1351|4694|4695|4696|4697|4700|4701|4702|4707|4708|4710|4713|4714|4716|4722|4725|4726|4731|10975|27089|29796|51079|54539|126328|192286|374291|790955	COX4I1|COX6A1|COX6B1|COX7C|COX8A|NDUFA1|NDUFA2|NDUFA3|NDUFA4|NDUFA6|NDUFA7|NDUFA8|NDUFB1|NDUFB2|NDUFB4|NDUFB7|NDUFB8|NDUFB10|NDUFS3|NDUFS5|NDUFS6|NDUFV3|UQCR11|UQCRQ|UQCR10|NDUFA13|NDUFB11|NDUFA11|HIGD2A|NDUFS7|UQCC3	-26	MyList
GO Cellular Components	20	GO:0098803	respiratory chain complex		-29	19	22	28162	87	498	29	5.8	1	1327|1337|1340|1350|1351|4694|4695|4696|4697|4700|4701|4702|4707|4708|4710|4713|4714|4716|4722|4725|4726|4731|27089|29796|51079|54539|126328|374291|790955	COX4I1|COX6A1|COX6B1|COX7C|COX8A|NDUFA1|NDUFA2|NDUFA3|NDUFA4|NDUFA6|NDUFA7|NDUFA8|NDUFB1|NDUFB2|NDUFB4|NDUFB7|NDUFB8|NDUFB10|NDUFS3|NDUFS5|NDUFS6|NDUFV3|UQCRQ|UQCR10|NDUFA13|NDUFB11|NDUFA11|NDUFS7|UQCC3	-25	MyList
KEGG Pathway	24	hsa05010	Alzheimer's disease		-29	12	20	28162	171	498	37	7.4	1.2	102|317|513|514|516|1327|1329|1337|1340|1350|1351|4694|4695|4696|4697|4700|4701|4702|4707|4708|4710|4713|4714|4716|4722|4725|4726|4731|5594|10476|10975|27089|29796|51079|54539|126328|374291	ADAM10|APAF1|ATP5F1D|ATP5F1E|ATP5MC1|COX4I1|COX5B|COX6A1|COX6B1|COX7C|COX8A|NDUFA1|NDUFA2|NDUFA3|NDUFA4|NDUFA6|NDUFA7|NDUFA8|NDUFB1|NDUFB2|NDUFB4|NDUFB7|NDUFB8|NDUFB10|NDUFS3|NDUFS5|NDUFS6|NDUFV3|MAPK1|ATP5PD|UQCR11|UQCRQ|UQCR10|NDUFA13|NDUFB11|NDUFA11|NDUFS7	-26	MyList
KEGG Pathway	24	hsa05012	Parkinson's disease		-29	14	21	28162	142	498	35	7	1.1	317|513|514|516|1327|1329|1337|1340|1350|1351|4694|4695|4696|4697|4700|4701|4702|4707|4708|4710|4713|4714|4716|4722|4725|4726|4731|10476|10975|27089|29796|51079|54539|126328|374291	APAF1|ATP5F1D|ATP5F1E|ATP5MC1|COX4I1|COX5B|COX6A1|COX6B1|COX7C|COX8A|NDUFA1|NDUFA2|NDUFA3|NDUFA4|NDUFA6|NDUFA7|NDUFA8|NDUFB1|NDUFB2|NDUFB4|NDUFB7|NDUFB8|NDUFB10|NDUFS3|NDUFS5|NDUFS6|NDUFV3|ATP5PD|UQCR11|UQCRQ|UQCR10|NDUFA13|NDUFB11|NDUFA11|NDUFS7	-26	MyList
GO Biological Processes	19	GO:0022904	respiratory electron transport chain		-28	15	21	28162	117	498	32	6.4	1.1	1327|1329|1337|1340|1350|1351|4694|4695|4696|4697|4700|4701|4702|4707|4708|4710|4713|4714|4716|4722|4725|4726|4731|9997|10975|27089|29796|51079|54539|126328|374291|790955	COX4I1|COX5B|COX6A1|COX6B1|COX7C|COX8A|NDUFA1|NDUFA2|NDUFA3|NDUFA4|NDUFA6|NDUFA7|NDUFA8|NDUFB1|NDUFB2|NDUFB4|NDUFB7|NDUFB8|NDUFB10|NDUFS3|NDUFS5|NDUFS6|NDUFV3|SCO2|UQCR11|UQCRQ|UQCR10|NDUFA13|NDUFB11|NDUFA11|NDUFS7|UQCC3	-25	MyList
GO Biological Processes	19	GO:0045333	cellular respiration		-27	11	19	28162	187	498	37	7.4	1.2	513|1327|1329|1337|1340|1350|1351|2647|3091|3658|4694|4695|4696|4697|4700|4701|4702|4707|4708|4710|4713|4714|4716|4722|4725|4726|4731|5290|9997|10975|27089|29796|51079|54539|126328|374291|790955	ATP5F1D|COX4I1|COX5B|COX6A1|COX6B1|COX7C|COX8A|BLOC1S1|HIF1A|IREB2|NDUFA1|NDUFA2|NDUFA3|NDUFA4|NDUFA6|NDUFA7|NDUFA8|NDUFB1|NDUFB2|NDUFB4|NDUFB7|NDUFB8|NDUFB10|NDUFS3|NDUFS5|NDUFS6|NDUFV3|PIK3CA|SCO2|UQCR11|UQCRQ|UQCR10|NDUFA13|NDUFB11|NDUFA11|NDUFS7|UQCC3	-24	MyList
GO Biological Processes	19	GO:0007005	mitochondrion organization		-26	5.9	15	28162	548	498	57	11	1.4	513|514|516|521|538|1386|1525|2033|3091|4205|4580|4694|4695|4696|4700|4701|4702|4707|4708|4710|4713|4714|4716|4722|4725|4726|4731|5599|9551|9997|10063|10476|10632|11337|22863|26519|26521|28958|51025|51079|51287|54539|54741|54832|59286|80821|84266|92609|125988|126328|140823|154791|192286|284184|374291|374986|790955	ATP5F1D|ATP5F1E|ATP5MC1|ATP5ME|ATP7A|ATF2|CXADR|EP300|HIF1A|MEF2A|MTX1|NDUFA1|NDUFA2|NDUFA3|NDUFA6|NDUFA7|NDUFA8|NDUFB1|NDUFB2|NDUFB4|NDUFB7|NDUFB8|NDUFB10|NDUFS3|NDUFS5|NDUFS6|NDUFV3|MAPK8|ATP5MF|SCO2|COX17|ATP5PD|ATP5MG|GABARAP|ATG14|TIMM10|TIMM8B|COA3|PAM16|NDUFA13|COA4|NDUFB11|LEPROT|VPS13C|UBL5|DDHD1|ALKBH7|TIMM50|MICOS13|NDUFA11|ROMO1|FMC1|HIGD2A|NDUFAF8|NDUFS7|MIGA1|UQCC3	-23	MyList
GO Biological Processes	19	GO:0046034	ATP metabolic process		-26	7.9	17	28162	313	498	44	8.8	1.3	513|514|516|521|538|1327|1329|1337|1340|1350|1351|2033|3091|4694|4695|4696|4697|4700|4701|4702|4707|4708|4710|4713|4714|4716|4722|4725|4726|4731|9551|9631|9972|10476|10632|10975|27089|29796|51079|54539|84277|126328|374291|790955	ATP5F1D|ATP5F1E|ATP5MC1|ATP5ME|ATP7A|COX4I1|COX5B|COX6A1|COX6B1|COX7C|COX8A|EP300|HIF1A|NDUFA1|NDUFA2|NDUFA3|NDUFA4|NDUFA6|NDUFA7|NDUFA8|NDUFB1|NDUFB2|NDUFB4|NDUFB7|NDUFB8|NDUFB10|NDUFS3|NDUFS5|NDUFS6|NDUFV3|ATP5MF|NUP155|NUP153|ATP5PD|ATP5MG|UQCR11|UQCRQ|UQCR10|NDUFA13|NDUFB11|DNAJC30|NDUFA11|NDUFS7|UQCC3	-23	MyList
GO Cellular Components	20	GO:0005746	mitochondrial respirasome		-25	17	20	28162	89	498	27	5.4	1	1327|1337|1350|4694|4695|4696|4697|4700|4701|4702|4707|4708|4710|4713|4714|4716|4722|4725|4726|4731|27089|29796|51079|54539|126328|374291|790955	COX4I1|COX6A1|COX7C|NDUFA1|NDUFA2|NDUFA3|NDUFA4|NDUFA6|NDUFA7|NDUFA8|NDUFB1|NDUFB2|NDUFB4|NDUFB7|NDUFB8|NDUFB10|NDUFS3|NDUFS5|NDUFS6|NDUFV3|UQCRQ|UQCR10|NDUFA13|NDUFB11|NDUFA11|NDUFS7|UQCC3	-22	MyList
KEGG Pathway	24	hsa04932	Non-alcoholic fatty liver disease (NAFLD)		-25	11	18	28162	169	498	34	6.8	1.1	1327|1329|1337|1340|1350|1351|4694|4695|4696|4697|4700|4701|4702|4707|4708|4710|4713|4714|4716|4722|4725|4726|4731|5290|5599|10975|10983|27089|29796|51079|54539|54741|126328|374291	COX4I1|COX5B|COX6A1|COX6B1|COX7C|COX8A|NDUFA1|NDUFA2|NDUFA3|NDUFA4|NDUFA6|NDUFA7|NDUFA8|NDUFB1|NDUFB2|NDUFB4|NDUFB7|NDUFB8|NDUFB10|NDUFS3|NDUFS5|NDUFS6|NDUFV3|PIK3CA|MAPK8|UQCR11|CCNI|UQCRQ|UQCR10|NDUFA13|NDUFB11|LEPROT|NDUFA11|NDUFS7	-22	MyList
GO Cellular Components	20	GO:0005747	mitochondrial respiratory chain complex I		-23	24	22	28162	50	498	21	4.2	0.9	4694|4695|4696|4697|4700|4701|4702|4707|4708|4710|4713|4714|4716|4722|4725|4726|4731|51079|54539|126328|374291	NDUFA1|NDUFA2|NDUFA3|NDUFA4|NDUFA6|NDUFA7|NDUFA8|NDUFB1|NDUFB2|NDUFB4|NDUFB7|NDUFB8|NDUFB10|NDUFS3|NDUFS5|NDUFS6|NDUFV3|NDUFA13|NDUFB11|NDUFA11|NDUFS7	-20	MyList
GO Cellular Components	20	GO:0030964	NADH dehydrogenase complex		-23	24	22	28162	50	498	21	4.2	0.9	4694|4695|4696|4697|4700|4701|4702|4707|4708|4710|4713|4714|4716|4722|4725|4726|4731|51079|54539|126328|374291	NDUFA1|NDUFA2|NDUFA3|NDUFA4|NDUFA6|NDUFA7|NDUFA8|NDUFB1|NDUFB2|NDUFB4|NDUFB7|NDUFB8|NDUFB10|NDUFS3|NDUFS5|NDUFS6|NDUFV3|NDUFA13|NDUFB11|NDUFA11|NDUFS7	-20	MyList
GO Cellular Components	20	GO:0045271	respiratory chain complex I		-23	24	22	28162	50	498	21	4.2	0.9	4694|4695|4696|4697|4700|4701|4702|4707|4708|4710|4713|4714|4716|4722|4725|4726|4731|51079|54539|126328|374291	NDUFA1|NDUFA2|NDUFA3|NDUFA4|NDUFA6|NDUFA7|NDUFA8|NDUFB1|NDUFB2|NDUFB4|NDUFB7|NDUFB8|NDUFB10|NDUFS3|NDUFS5|NDUFS6|NDUFV3|NDUFA13|NDUFB11|NDUFA11|NDUFS7	-20	MyList
GO Biological Processes	19	GO:0006091	generation of precursor metabolites and energy		-22	5.4	14	28162	524	498	50	10	1.3	513|514|516|521|538|1327|1329|1337|1340|1350|1351|2033|2647|3091|3658|4694|4695|4696|4697|4700|4701|4702|4707|4708|4710|4713|4714|4716|4722|4725|4726|4731|5290|9551|9631|9972|9997|10063|10476|10632|10975|25796|27089|29796|51079|54539|84277|126328|374291|790955	ATP5F1D|ATP5F1E|ATP5MC1|ATP5ME|ATP7A|COX4I1|COX5B|COX6A1|COX6B1|COX7C|COX8A|EP300|BLOC1S1|HIF1A|IREB2|NDUFA1|NDUFA2|NDUFA3|NDUFA4|NDUFA6|NDUFA7|NDUFA8|NDUFB1|NDUFB2|NDUFB4|NDUFB7|NDUFB8|NDUFB10|NDUFS3|NDUFS5|NDUFS6|NDUFV3|PIK3CA|ATP5MF|NUP155|NUP153|SCO2|COX17|ATP5PD|ATP5MG|UQCR11|PGLS|UQCRQ|UQCR10|NDUFA13|NDUFB11|DNAJC30|NDUFA11|NDUFS7|UQCC3	-19	MyList
GO Biological Processes	19	GO:0006120	mitochondrial electron transport, NADH to ubiquinone		-22	22	21	28162	55	498	21	4.2	0.9	4694|4695|4696|4697|4700|4701|4702|4707|4708|4710|4713|4714|4716|4722|4725|4726|4731|51079|54539|126328|374291	NDUFA1|NDUFA2|NDUFA3|NDUFA4|NDUFA6|NDUFA7|NDUFA8|NDUFB1|NDUFB2|NDUFB4|NDUFB7|NDUFB8|NDUFB10|NDUFS3|NDUFS5|NDUFS6|NDUFV3|NDUFA13|NDUFB11|NDUFA11|NDUFS7	-19	MyList
GO Biological Processes	19	GO:0022900	electron transport chain		-22	10	16	28162	178	498	32	6.4	1.1	1327|1329|1337|1340|1350|1351|4694|4695|4696|4697|4700|4701|4702|4707|4708|4710|4713|4714|4716|4722|4725|4726|4731|9997|10975|27089|29796|51079|54539|126328|374291|790955	COX4I1|COX5B|COX6A1|COX6B1|COX7C|COX8A|NDUFA1|NDUFA2|NDUFA3|NDUFA4|NDUFA6|NDUFA7|NDUFA8|NDUFB1|NDUFB2|NDUFB4|NDUFB7|NDUFB8|NDUFB10|NDUFS3|NDUFS5|NDUFS6|NDUFV3|SCO2|UQCR11|UQCRQ|UQCR10|NDUFA13|NDUFB11|NDUFA11|NDUFS7|UQCC3	-19	MyList
GO Biological Processes	19	GO:0033108	mitochondrial respiratory chain complex assembly		-22	15	18	28162	101	498	26	5.2	1	4694|4695|4696|4700|4701|4702|4707|4708|4710|4713|4714|4716|4722|4725|4726|4731|9997|10063|28958|51079|51287|54539|126328|284184|374291|790955	NDUFA1|NDUFA2|NDUFA3|NDUFA6|NDUFA7|NDUFA8|NDUFB1|NDUFB2|NDUFB4|NDUFB7|NDUFB8|NDUFB10|NDUFS3|NDUFS5|NDUFS6|NDUFV3|SCO2|COX17|COA3|NDUFA13|COA4|NDUFB11|NDUFA11|NDUFAF8|NDUFS7|UQCC3	-20	MyList
GO Molecular Functions	21	GO:0003954	NADH dehydrogenase activity		-21	24	21	28162	45	498	19	3.8	0.86	4694|4695|4696|4697|4700|4701|4702|4707|4708|4710|4713|4714|4716|4722|4725|4726|4731|51079|374291	NDUFA1|NDUFA2|NDUFA3|NDUFA4|NDUFA6|NDUFA7|NDUFA8|NDUFB1|NDUFB2|NDUFB4|NDUFB7|NDUFB8|NDUFB10|NDUFS3|NDUFS5|NDUFS6|NDUFV3|NDUFA13|NDUFS7	-18	MyList
GO Molecular Functions	21	GO:0003955	NAD(P)H dehydrogenase (quinone) activity		-21	22	20	28162	48	498	19	3.8	0.86	4694|4695|4696|4697|4700|4701|4702|4707|4708|4710|4713|4714|4716|4722|4725|4726|4731|51079|374291	NDUFA1|NDUFA2|NDUFA3|NDUFA4|NDUFA6|NDUFA7|NDUFA8|NDUFB1|NDUFB2|NDUFB4|NDUFB7|NDUFB8|NDUFB10|NDUFS3|NDUFS5|NDUFS6|NDUFV3|NDUFA13|NDUFS7	-18	MyList
GO Molecular Functions	21	GO:0008137	NADH dehydrogenase (ubiquinone) activity		-21	24	21	28162	45	498	19	3.8	0.86	4694|4695|4696|4697|4700|4701|4702|4707|4708|4710|4713|4714|4716|4722|4725|4726|4731|51079|374291	NDUFA1|NDUFA2|NDUFA3|NDUFA4|NDUFA6|NDUFA7|NDUFA8|NDUFB1|NDUFB2|NDUFB4|NDUFB7|NDUFB8|NDUFB10|NDUFS3|NDUFS5|NDUFS6|NDUFV3|NDUFA13|NDUFS7	-18	MyList
GO Molecular Functions	21	GO:0009055	electron transfer activity		-21	11	17	28162	138	498	28	5.6	1	1327|1329|1337|1340|1350|1351|4694|4695|4696|4697|4700|4701|4702|4707|4708|4710|4713|4714|4716|4722|4725|4726|4731|10975|27089|29796|51079|374291	COX4I1|COX5B|COX6A1|COX6B1|COX7C|COX8A|NDUFA1|NDUFA2|NDUFA3|NDUFA4|NDUFA6|NDUFA7|NDUFA8|NDUFB1|NDUFB2|NDUFB4|NDUFB7|NDUFB8|NDUFB10|NDUFS3|NDUFS5|NDUFS6|NDUFV3|UQCR11|UQCRQ|UQCR10|NDUFA13|NDUFS7	-18	MyList
GO Biological Processes	19	GO:0010257	NADH dehydrogenase complex assembly		-21	18	19	28162	65	498	21	4.2	0.9	4694|4695|4696|4700|4701|4702|4707|4708|4710|4713|4714|4716|4722|4725|4726|4731|51079|54539|126328|284184|374291	NDUFA1|NDUFA2|NDUFA3|NDUFA6|NDUFA7|NDUFA8|NDUFB1|NDUFB2|NDUFB4|NDUFB7|NDUFB8|NDUFB10|NDUFS3|NDUFS5|NDUFS6|NDUFV3|NDUFA13|NDUFB11|NDUFA11|NDUFAF8|NDUFS7	-18	MyList
GO Biological Processes	19	GO:0015980	energy derivation by oxidation of organic compounds		-21	7.5	15	28162	278	498	37	7.4	1.2	513|1327|1329|1337|1340|1350|1351|2647|3091|3658|4694|4695|4696|4697|4700|4701|4702|4707|4708|4710|4713|4714|4716|4722|4725|4726|4731|5290|9997|10975|27089|29796|51079|54539|126328|374291|790955	ATP5F1D|COX4I1|COX5B|COX6A1|COX6B1|COX7C|COX8A|BLOC1S1|HIF1A|IREB2|NDUFA1|NDUFA2|NDUFA3|NDUFA4|NDUFA6|NDUFA7|NDUFA8|NDUFB1|NDUFB2|NDUFB4|NDUFB7|NDUFB8|NDUFB10|NDUFS3|NDUFS5|NDUFS6|NDUFV3|PIK3CA|SCO2|UQCR11|UQCRQ|UQCR10|NDUFA13|NDUFB11|NDUFA11|NDUFS7|UQCC3	-18	MyList
GO Biological Processes	19	GO:0032981	mitochondrial respiratory chain complex I assembly		-21	18	19	28162	65	498	21	4.2	0.9	4694|4695|4696|4700|4701|4702|4707|4708|4710|4713|4714|4716|4722|4725|4726|4731|51079|54539|126328|284184|374291	NDUFA1|NDUFA2|NDUFA3|NDUFA6|NDUFA7|NDUFA8|NDUFB1|NDUFB2|NDUFB4|NDUFB7|NDUFB8|NDUFB10|NDUFS3|NDUFS5|NDUFS6|NDUFV3|NDUFA13|NDUFB11|NDUFA11|NDUFAF8|NDUFS7	-18	MyList
GO Molecular Functions	21	GO:0050136	NADH dehydrogenase (quinone) activity		-21	24	21	28162	45	498	19	3.8	0.86	4694|4695|4696|4697|4700|4701|4702|4707|4708|4710|4713|4714|4716|4722|4725|4726|4731|51079|374291	NDUFA1|NDUFA2|NDUFA3|NDUFA4|NDUFA6|NDUFA7|NDUFA8|NDUFB1|NDUFB2|NDUFB4|NDUFB7|NDUFB8|NDUFB10|NDUFS3|NDUFS5|NDUFS6|NDUFV3|NDUFA13|NDUFS7	-18	MyList
GO Cellular Components	20	GO:1990204	oxidoreductase complex		-19	12	16	28162	111	498	24	4.8	0.96	4694|4695|4696|4697|4700|4701|4702|4707|4708|4710|4713|4714|4716|4722|4725|4726|4731|27089|29796|51079|54539|126328|374291|790955	NDUFA1|NDUFA2|NDUFA3|NDUFA4|NDUFA6|NDUFA7|NDUFA8|NDUFB1|NDUFB2|NDUFB4|NDUFB7|NDUFB8|NDUFB10|NDUFS3|NDUFS5|NDUFS6|NDUFV3|UQCRQ|UQCR10|NDUFA13|NDUFB11|NDUFA11|NDUFS7|UQCC3	-16	MyList
GO Molecular Functions	21	GO:0016655	oxidoreductase activity, acting on NAD(P)H, quinone or similar compound as acceptor		-18	18	18	28162	60	498	19	3.8	0.86	4694|4695|4696|4697|4700|4701|4702|4707|4708|4710|4713|4714|4716|4722|4725|4726|4731|51079|374291	NDUFA1|NDUFA2|NDUFA3|NDUFA4|NDUFA6|NDUFA7|NDUFA8|NDUFB1|NDUFB2|NDUFB4|NDUFB7|NDUFB8|NDUFB10|NDUFS3|NDUFS5|NDUFS6|NDUFV3|NDUFA13|NDUFS7	-16	MyList
GO Molecular Functions	21	GO:0016651	oxidoreductase activity, acting on NAD(P)H		-14	11	13	28162	102	498	19	3.8	0.86	4694|4695|4696|4697|4700|4701|4702|4707|4708|4710|4713|4714|4716|4722|4725|4726|4731|51079|374291	NDUFA1|NDUFA2|NDUFA3|NDUFA4|NDUFA6|NDUFA7|NDUFA8|NDUFB1|NDUFB2|NDUFB4|NDUFB7|NDUFB8|NDUFB10|NDUFS3|NDUFS5|NDUFS6|NDUFV3|NDUFA13|NDUFS7	-11	MyList
KEGG Pathway	24	hsa04723	Retrograde endocannabinoid signaling		-14	7.8	12	28162	167	498	23	4.6	0.94	4694|4695|4696|4697|4700|4701|4702|4707|4708|4710|4713|4714|4716|4722|4725|4726|4731|5594|5599|51079|54539|126328|374291	NDUFA1|NDUFA2|NDUFA3|NDUFA4|NDUFA6|NDUFA7|NDUFA8|NDUFB1|NDUFB2|NDUFB4|NDUFB7|NDUFB8|NDUFB10|NDUFS3|NDUFS5|NDUFS6|NDUFV3|MAPK1|MAPK8|NDUFA13|NDUFB11|NDUFA11|NDUFS7	-11	MyList
GO Biological Processes	19	GO:0032543	mitochondrial translation		-13	8.4	12	28162	134	498	20	4	0.88	4701|6182|6183|10573|26995|28958|51116|51258|51264|64432|64949|64951|64975|64978|64979|65993|90480|116540|116541|118487	NDUFA7|MRPL12|MRPS12|MRPL28|TRUB2|COA3|MRPS2|MRPL51|MRPL27|MRPS25|MRPS26|MRPS24|MRPL41|MRPL38|MRPL36|MRPS34|GADD45GIP1|MRPL53|MRPL54|CHCHD1	-9.8	MyList
GO Biological Processes	19	GO:0070125	mitochondrial translational elongation		-13	11	12	28162	89	498	17	3.4	0.81	6182|6183|10573|51116|51258|51264|64432|64949|64951|64975|64978|64979|65993|90480|116540|116541|118487	MRPL12|MRPS12|MRPL28|MRPS2|MRPL51|MRPL27|MRPS25|MRPS26|MRPS24|MRPL41|MRPL38|MRPL36|MRPS34|GADD45GIP1|MRPL53|MRPL54|CHCHD1	-9.8	MyList
GO Biological Processes	19	GO:0070126	mitochondrial translational termination		-13	11	12	28162	89	498	17	3.4	0.81	6182|6183|10573|51116|51258|51264|64432|64949|64951|64975|64978|64979|65993|90480|116540|116541|118487	MRPL12|MRPS12|MRPL28|MRPS2|MRPL51|MRPL27|MRPS25|MRPS26|MRPS24|MRPL41|MRPL38|MRPL36|MRPS34|GADD45GIP1|MRPL53|MRPL54|CHCHD1	-9.8	MyList
GO Cellular Components	20	GO:0000313	organellar ribosome		-12	10	12	28162	87	498	16	3.2	0.79	4701|6182|6183|10573|51116|51258|51264|64949|64951|64975|64978|64979|65993|116540|116541|118487	NDUFA7|MRPL12|MRPS12|MRPL28|MRPS2|MRPL51|MRPL27|MRPS26|MRPS24|MRPL41|MRPL38|MRPL36|MRPS34|MRPL53|MRPL54|CHCHD1	-8.9	MyList
GO Cellular Components	20	GO:0005761	mitochondrial ribosome		-12	10	12	28162	87	498	16	3.2	0.79	4701|6182|6183|10573|51116|51258|51264|64949|64951|64975|64978|64979|65993|116540|116541|118487	NDUFA7|MRPL12|MRPS12|MRPL28|MRPS2|MRPL51|MRPL27|MRPS26|MRPS24|MRPL41|MRPL38|MRPL36|MRPS34|MRPL53|MRPL54|CHCHD1	-8.9	MyList
GO Biological Processes	19	GO:0007007	inner mitochondrial membrane organization		-12	14	13	28162	56	498	14	2.8	0.74	513|514|516|521|4580|9551|10476|10632|26519|26521|51079|125988|140823|790955	ATP5F1D|ATP5F1E|ATP5MC1|ATP5ME|MTX1|ATP5MF|ATP5PD|ATP5MG|TIMM10|TIMM8B|NDUFA13|MICOS13|ROMO1|UQCC3	-9.5	MyList
GO Biological Processes	19	GO:0140053	mitochondrial gene expression		-12	7.2	11	28162	165	498	21	4.2	0.9	4701|6182|6183|9238|10573|26995|28958|51116|51258|51264|64432|64949|64951|64975|64978|64979|65993|90480|116540|116541|118487	NDUFA7|MRPL12|MRPS12|TBRG4|MRPL28|TRUB2|COA3|MRPS2|MRPL51|MRPL27|MRPS25|MRPS26|MRPS24|MRPL41|MRPL38|MRPL36|MRPS34|GADD45GIP1|MRPL53|MRPL54|CHCHD1	-9	MyList
GO Cellular Components	20	GO:0005759	mitochondrial matrix		-11	4	9	28162	476	498	34	6.8	1.1	513|514|1385|2647|4701|4714|4722|6182|6183|8192|9238|9997|10573|25824|25828|26995|27349|51025|51116|51258|51264|64949|64951|64975|64978|64979|65993|84266|90480|116540|116541|118487|160760|374291	ATP5F1D|ATP5F1E|CREB1|BLOC1S1|NDUFA7|NDUFB8|NDUFS3|MRPL12|MRPS12|CLPP|TBRG4|SCO2|MRPL28|PRDX5|TXN2|TRUB2|MCAT|PAM16|MRPS2|MRPL51|MRPL27|MRPS26|MRPS24|MRPL41|MRPL38|MRPL36|MRPS34|ALKBH7|GADD45GIP1|MRPL53|MRPL54|CHCHD1|PPTC7|NDUFS7	-8.5	MyList
GO Biological Processes	19	GO:0006414	translational elongation		-11	8	11	28162	135	498	19	3.8	0.86	6182|6183|9147|9728|10573|51116|51258|51264|64432|64949|64951|64975|64978|64979|65993|90480|116540|116541|118487	MRPL12|MRPS12|NEMF|SECISBP2L|MRPL28|MRPS2|MRPL51|MRPL27|MRPS25|MRPS26|MRPS24|MRPL41|MRPL38|MRPL36|MRPS34|GADD45GIP1|MRPL53|MRPL54|CHCHD1	-8.8	MyList
GO Biological Processes	19	GO:0006415	translational termination		-11	9.2	11	28162	105	498	17	3.4	0.81	6182|6183|10573|51116|51258|51264|64432|64949|64951|64975|64978|64979|65993|90480|116540|116541|118487	MRPL12|MRPS12|MRPL28|MRPS2|MRPL51|MRPL27|MRPS25|MRPS26|MRPS24|MRPL41|MRPL38|MRPL36|MRPS34|GADD45GIP1|MRPL53|MRPL54|CHCHD1	-8.7	MyList
GO Biological Processes	19	GO:0032984	protein-containing complex disassembly		-11	4.7	9.2	28162	334	498	28	5.6	1	5290|6182|6183|8867|10573|11198|11337|22863|23075|25978|27243|29766|51116|51258|51264|57551|64432|64949|64951|64975|64978|64979|65993|90480|116540|116541|118487|196528	PIK3CA|MRPL12|MRPS12|SYNJ1|MRPL28|SUPT16H|GABARAP|ATG14|SWAP70|CHMP2B|CHMP2A|TMOD3|MRPS2|MRPL51|MRPL27|TAOK1|MRPS25|MRPS26|MRPS24|MRPL41|MRPL38|MRPL36|MRPS34|GADD45GIP1|MRPL53|MRPL54|CHCHD1|ARID2	-8.3	MyList
GO Biological Processes	19	GO:0007006	mitochondrial membrane organization		-10	7.1	9.8	28162	144	498	18	3.6	0.84	513|514|516|521|1386|4580|5599|9551|10476|10632|26519|26521|51079|84266|92609|125988|140823|790955	ATP5F1D|ATP5F1E|ATP5MC1|ATP5ME|ATF2|MTX1|MAPK8|ATP5MF|ATP5PD|ATP5MG|TIMM10|TIMM8B|NDUFA13|ALKBH7|TIMM50|MICOS13|ROMO1|UQCC3	-7.4	MyList
GO Biological Processes	19	GO:0043624	cellular protein complex disassembly		-10	5.6	9.2	28162	222	498	22	4.4	0.92	5290|6182|6183|8867|10573|23075|29766|51116|51258|51264|57551|64432|64949|64951|64975|64978|64979|65993|90480|116540|116541|118487	PIK3CA|MRPL12|MRPS12|SYNJ1|MRPL28|SWAP70|TMOD3|MRPS2|MRPL51|MRPL27|TAOK1|MRPS25|MRPS26|MRPS24|MRPL41|MRPL38|MRPL36|MRPS34|GADD45GIP1|MRPL53|MRPL54|CHCHD1	-7.5	MyList
GO Cellular Components	20	GO:0140535	intracellular protein-containing complex		-10	3.2	8	28162	733	498	41	8.2	1.2	580|1386|2033|2957|2967|5437|5439|5441|5529|5576|5691|5694|5695|5706|5886|5906|6872|6873|6881|6923|8818|9125|22878|23049|51529|51562|51693|54344|54880|58485|80012|80314|84153|84316|122830|126003|138474|151987|197131|283742|400569	BARD1|ATF2|EP300|GTF2A1|GTF2H3|POLR2H|POLR2J|POLR2L|PPP2R5E|PRKAR2A|PSMB3|PSMB6|PSMB7|PSMC6|RAD23A|RAP1A|TAF1|TAF2|TAF10|ELOB|DPM2|CNOT9|TRAPPC8|SMG1|ANAPC11|MBIP|TRAPPC2L|DPM3|BCOR|TRAPPC1|PHC3|EPC1|RNASEH2C|NAA38|NAA30|TRAPPC5|TAF1L|PPP4R2|UBR1|FAM98B|MED11	-7.4	MyList
GO Molecular Functions	21	GO:0016491	oxidoreductase activity		-9.6	3.1	7.7	28162	756	498	41	8.2	1.2	1327|1329|1337|1340|1350|1351|4694|4695|4696|4697|4700|4701|4702|4707|4708|4710|4713|4714|4716|4722|4725|4726|4731|7001|7403|9997|10975|22921|25824|25828|27089|29796|30001|51079|54784|55074|55293|80142|81542|84266|374291	COX4I1|COX5B|COX6A1|COX6B1|COX7C|COX8A|NDUFA1|NDUFA2|NDUFA3|NDUFA4|NDUFA6|NDUFA7|NDUFA8|NDUFB1|NDUFB2|NDUFB4|NDUFB7|NDUFB8|NDUFB10|NDUFS3|NDUFS5|NDUFS6|NDUFV3|PRDX2|KDM6A|SCO2|UQCR11|MSRB2|PRDX5|TXN2|UQCRQ|UQCR10|ERO1A|NDUFA13|ALKBH4|OXR1|UEVLD|PTGES2|TMX1|ALKBH7|NDUFS7	-7	MyList
GO Cellular Components	20	GO:0005840	ribosome		-9.3	5.1	8.7	28162	243	498	22	4.4	0.92	4701|6161|6182|6183|6209|10573|11224|25873|51116|51258|51264|64432|64949|64951|64975|64978|64979|65993|90480|116540|116541|118487	NDUFA7|RPL32|MRPL12|MRPS12|RPS15|MRPL28|RPL35|RPL36|MRPS2|MRPL51|MRPL27|MRPS25|MRPS26|MRPS24|MRPL41|MRPL38|MRPL36|MRPS34|GADD45GIP1|MRPL53|MRPL54|CHCHD1	-6.7	MyList
GO Biological Processes	19	GO:0022411	cellular component disassembly		-9.2	3.4	7.7	28162	565	498	34	6.8	1.1	102|317|382|2021|3091|5290|6182|6183|8867|10573|11198|11337|22863|23075|25978|27243|29766|51116|51258|51264|54832|57551|64432|64949|64951|64975|64978|64979|65993|90480|116540|116541|118487|196528	ADAM10|APAF1|ARF6|ENDOG|HIF1A|PIK3CA|MRPL12|MRPS12|SYNJ1|MRPL28|SUPT16H|GABARAP|ATG14|SWAP70|CHMP2B|CHMP2A|TMOD3|MRPS2|MRPL51|MRPL27|VPS13C|TAOK1|MRPS25|MRPS26|MRPS24|MRPL41|MRPL38|MRPL36|MRPS34|GADD45GIP1|MRPL53|MRPL54|CHCHD1|ARID2	-6.6	MyList
GO Cellular Components	20	GO:0005753	mitochondrial proton-transporting ATP synthase complex		-8.6	21	12	28162	22	498	8	1.6	0.56	513|514|516|521|9551|10476|10632|84833	ATP5F1D|ATP5F1E|ATP5MC1|ATP5ME|ATP5MF|ATP5PD|ATP5MG|ATP5MK	-6.1	MyList
GO Biological Processes	19	GO:0042776	mitochondrial ATP synthesis coupled proton transport		-8.6	21	12	28162	22	498	8	1.6	0.56	513|514|516|521|9551|10476|10632|84277	ATP5F1D|ATP5F1E|ATP5MC1|ATP5ME|ATP5MF|ATP5PD|ATP5MG|DNAJC30	-6.1	MyList
GO Biological Processes	19	GO:1902600	proton transmembrane transport		-8.6	6.2	8.7	28162	156	498	17	3.4	0.81	513|514|516|521|538|1327|1337|1340|1350|1351|4697|9551|10063|10476|10632|84277|374291	ATP5F1D|ATP5F1E|ATP5MC1|ATP5ME|ATP7A|COX4I1|COX6A1|COX6B1|COX7C|COX8A|NDUFA4|ATP5MF|COX17|ATP5PD|ATP5MG|DNAJC30|NDUFS7	-6	MyList
GO Biological Processes	19	GO:0006281	DNA repair		-8.5	3.3	7.3	28162	571	498	33	6.6	1.1	546|571|580|2033|2140|2967|5437|5439|5441|5886|5965|8243|8363|9716|10097|11198|22890|23049|23201|23347|25836|51111|54778|55183|57551|57697|91875|126074|151987|196528|257218|259282|375757	ATRX|BACH1|BARD1|EP300|EYA3|GTF2H3|POLR2H|POLR2J|POLR2L|RAD23A|RECQL|SMC1A|H4C11|AQR|ACTR2|SUPT16H|ZBTB1|SMG1|FAM168A|SMCHD1|NIPBL|KMT5B|RNF111|RIF1|TAOK1|FANCM|TTC5|SWSAP1|PPP4R2|ARID2|SHPRH|BOD1L1|SWI5	-5.9	MyList
GO Cellular Components	20	GO:0045259	proton-transporting ATP synthase complex		-8.5	20	12	28162	23	498	8	1.6	0.56	513|514|516|521|9551|10476|10632|84833	ATP5F1D|ATP5F1E|ATP5MC1|ATP5ME|ATP5MF|ATP5PD|ATP5MG|ATP5MK	-5.9	MyList
GO Biological Processes	19	GO:0009060	aerobic respiration		-8.4	8.5	9.4	28162	86	498	13	2.6	0.71	513|1327|1329|1337|1340|1350|1351|2647|3091|3658|4697|29796|374291	ATP5F1D|COX4I1|COX5B|COX6A1|COX6B1|COX7C|COX8A|BLOC1S1|HIF1A|IREB2|NDUFA4|UQCR10|NDUFS7	-5.9	MyList
GO Cellular Components	20	GO:1990234	transferase complex		-8.3	2.9	7.1	28162	767	498	39	7.8	1.2	580|904|1121|1386|2033|2957|2967|5286|5290|5437|5439|5441|5576|6872|6873|6881|6923|7403|8411|8818|9655|10983|22863|51529|51562|51755|54344|54880|57680|80012|80314|84316|122809|122830|138474|197131|201595|400569|100128731	BARD1|CCNT1|CHM|ATF2|EP300|GTF2A1|GTF2H3|PIK3C2A|PIK3CA|POLR2H|POLR2J|POLR2L|PRKAR2A|TAF1|TAF2|TAF10|ELOB|KDM6A|EEA1|DPM2|SOCS5|CCNI|ATG14|ANAPC11|MBIP|CDK12|DPM3|BCOR|CHD8|PHC3|EPC1|NAA38|SOCS4|NAA30|TAF1L|UBR1|STT3B|MED11|OST4	-5.8	MyList
GO Cellular Components	20	GO:0044391	ribosomal subunit		-8.2	5.4	8.2	28162	187	498	18	3.6	0.84	6161|6182|6183|6209|10573|11224|25873|51116|51258|51264|64949|64951|64975|64978|64979|65993|116540|116541	RPL32|MRPL12|MRPS12|RPS15|MRPL28|RPL35|RPL36|MRPS2|MRPL51|MRPL27|MRPS26|MRPS24|MRPL41|MRPL38|MRPL36|MRPS34|MRPL53|MRPL54	-5.6	MyList
GO Biological Processes	19	GO:0042407	cristae formation		-8.1	15	11	28162	35	498	9	1.8	0.6	513|514|516|521|9551|10476|10632|125988|790955	ATP5F1D|ATP5F1E|ATP5MC1|ATP5ME|ATP5MF|ATP5PD|ATP5MG|MICOS13|UQCC3	-5.6	MyList
GO Cellular Components	20	GO:0070069	cytochrome complex		-8	14	11	28162	36	498	9	1.8	0.6	1327|1337|1340|1350|1351|4697|27089|29796|790955	COX4I1|COX6A1|COX6B1|COX7C|COX8A|NDUFA4|UQCRQ|UQCR10|UQCC3	-5.5	MyList
GO Biological Processes	19	GO:0015985	energy coupled proton transport, down electrochemical gradient		-7.8	17	11	28162	27	498	8	1.6	0.56	513|514|516|521|9551|10476|10632|84277	ATP5F1D|ATP5F1E|ATP5MC1|ATP5ME|ATP5MF|ATP5PD|ATP5MG|DNAJC30	-5.3	MyList
GO Biological Processes	19	GO:0015986	ATP synthesis coupled proton transport		-7.8	17	11	28162	27	498	8	1.6	0.56	513|514|516|521|9551|10476|10632|84277	ATP5F1D|ATP5F1E|ATP5MC1|ATP5ME|ATP5MF|ATP5PD|ATP5MG|DNAJC30	-5.3	MyList
GO Molecular Functions	21	GO:0003682	chromatin binding		-7.6	3.1	6.9	28162	558	498	31	6.2	1.1	546|904|1386|2033|4205|4773|5933|6498|6873|6881|7403|7543|8243|10274|10467|10499|10664|10735|11198|23592|25836|25942|51111|54454|55206|55252|57492|57680|57697|80012|91875	ATRX|CCNT1|ATF2|EP300|MEF2A|NFATC2|RBL1|SKIL|TAF2|TAF10|KDM6A|ZFX|SMC1A|STAG1|ZNHIT1|NCOA2|CTCF|STAG2|SUPT16H|LEMD3|NIPBL|SIN3A|KMT5B|ATAD2B|SBNO1|ASXL2|ARID1B|CHD8|FANCM|PHC3|TTC5	-5.1	MyList
GO Molecular Functions	21	GO:0003735	structural constituent of ribosome		-7.6	5.3	7.8	28162	180	498	17	3.4	0.81	4701|6161|6182|6183|6209|10573|11224|25873|51116|51258|51264|64432|64951|64975|64979|65993|116541	NDUFA7|RPL32|MRPL12|MRPS12|RPS15|MRPL28|RPL35|RPL36|MRPS2|MRPL51|MRPL27|MRPS25|MRPS24|MRPL41|MRPL36|MRPS34|MRPL54	-5.1	MyList
GO Biological Processes	19	GO:0009206	purine ribonucleoside triphosphate biosynthetic process		-7.6	9.3	9.1	28162	67	498	11	2.2	0.66	513|514|516|521|4832|9551|10476|10632|84277|283458|790955	ATP5F1D|ATP5F1E|ATP5MC1|ATP5ME|NME3|ATP5MF|ATP5PD|ATP5MG|DNAJC30|NME2P1|UQCC3	-5.1	MyList
GO Biological Processes	19	GO:0009145	purine nucleoside triphosphate biosynthetic process		-7.5	9.1	9	28162	68	498	11	2.2	0.66	513|514|516|521|4832|9551|10476|10632|84277|283458|790955	ATP5F1D|ATP5F1E|ATP5MC1|ATP5ME|NME3|ATP5MF|ATP5PD|ATP5MG|DNAJC30|NME2P1|UQCC3	-5.1	MyList
GO Biological Processes	19	GO:0006123	mitochondrial electron transport, cytochrome c to oxygen		-7.3	19	11	28162	21	498	7	1.4	0.53	1327|1329|1337|1340|1350|1351|4697	COX4I1|COX5B|COX6A1|COX6B1|COX7C|COX8A|NDUFA4	-4.9	MyList
GO Biological Processes	19	GO:0018205	peptidyl-lysine modification		-7.3	3.6	6.9	28162	394	498	25	5	0.98	538|546|1386|2033|2647|5926|6018|6872|6881|7403|8554|9631|9972|10664|11177|25942|29843|51111|51562|54880|55183|57337|57609|80314|138474	ATP7A|ATRX|ATF2|EP300|BLOC1S1|ARID4A|RLF|TAF1|TAF10|KDM6A|PIAS1|NUP155|NUP153|CTCF|BAZ1A|SIN3A|SENP1|KMT5B|MBIP|BCOR|RIF1|SENP7|DIP2B|EPC1|TAF1L	-4.9	MyList
GO Biological Processes	19	GO:0019646	aerobic electron transport chain		-7.3	19	11	28162	21	498	7	1.4	0.53	1327|1329|1337|1340|1350|1351|4697	COX4I1|COX5B|COX6A1|COX6B1|COX7C|COX8A|NDUFA4	-4.9	MyList
GO Biological Processes	19	GO:0009201	ribonucleoside triphosphate biosynthetic process		-7.2	8.5	8.6	28162	73	498	11	2.2	0.66	513|514|516|521|4832|9551|10476|10632|84277|283458|790955	ATP5F1D|ATP5F1E|ATP5MC1|ATP5ME|NME3|ATP5MF|ATP5PD|ATP5MG|DNAJC30|NME2P1|UQCC3	-4.7	MyList
GO Biological Processes	19	GO:0006412	translation		-7.1	2.8	6.4	28162	717	498	35	7	1.1	1982|3658|4701|5594|6093|6161|6182|6183|6209|9125|9147|9475|9728|10236|10573|11224|25873|26995|28958|29063|51116|51258|51264|64432|64949|64951|64975|64978|64979|65993|90480|116540|116541|118487|127933	EIF4G2|IREB2|NDUFA7|MAPK1|ROCK1|RPL32|MRPL12|MRPS12|RPS15|CNOT9|NEMF|ROCK2|SECISBP2L|HNRNPR|MRPL28|RPL35|RPL36|TRUB2|COA3|ZCCHC4|MRPS2|MRPL51|MRPL27|MRPS25|MRPS26|MRPS24|MRPL41|MRPL38|MRPL36|MRPS34|GADD45GIP1|MRPL53|MRPL54|CHCHD1|UHMK1	-4.7	MyList
GO Biological Processes	19	GO:0006839	mitochondrial transport		-7	4.1	7	28162	274	498	20	4	0.88	513|514|516|521|1386|5599|9551|10476|10632|26519|26521|51025|51079|54741|59286|81894|84266|84277|92609|140823	ATP5F1D|ATP5F1E|ATP5MC1|ATP5ME|ATF2|MAPK8|ATP5MF|ATP5PD|ATP5MG|TIMM10|TIMM8B|PAM16|NDUFA13|LEPROT|UBL5|SLC25A28|ALKBH7|DNAJC30|TIMM50|ROMO1	-4.5	MyList
GO Biological Processes	19	GO:0070646	protein modification by small protein removal		-6.9	3.9	6.9	28162	301	498	21	4.2	0.9	580|2033|3091|5691|5694|5695|5706|5886|6881|7128|7187|7189|9101|10254|23358|29761|29843|54629|55252|57337|219333	BARD1|EP300|HIF1A|PSMB3|PSMB6|PSMB7|PSMC6|RAD23A|TAF10|TNFAIP3|TRAF3|TRAF6|USP8|STAM2|USP24|USP25|SENP1|MINDY2|ASXL2|SENP7|USP12	-4.5	MyList
GO Biological Processes	19	GO:0009205	purine ribonucleoside triphosphate metabolic process		-6.8	7.8	8.1	28162	80	498	11	2.2	0.66	513|514|516|521|4832|9551|10476|10632|84277|283458|790955	ATP5F1D|ATP5F1E|ATP5MC1|ATP5ME|NME3|ATP5MF|ATP5PD|ATP5MG|DNAJC30|NME2P1|UQCC3	-4.3	MyList
GO Biological Processes	19	GO:0043043	peptide biosynthetic process		-6.7	2.7	6.2	28162	743	498	35	7	1.1	1982|3658|4701|5594|6093|6161|6182|6183|6209|9125|9147|9475|9728|10236|10573|11224|25873|26995|28958|29063|51116|51258|51264|64432|64949|64951|64975|64978|64979|65993|90480|116540|116541|118487|127933	EIF4G2|IREB2|NDUFA7|MAPK1|ROCK1|RPL32|MRPL12|MRPS12|RPS15|CNOT9|NEMF|ROCK2|SECISBP2L|HNRNPR|MRPL28|RPL35|RPL36|TRUB2|COA3|ZCCHC4|MRPS2|MRPL51|MRPL27|MRPS25|MRPS26|MRPS24|MRPL41|MRPL38|MRPL36|MRPS34|GADD45GIP1|MRPL53|MRPL54|CHCHD1|UHMK1	-4.3	MyList
GO Biological Processes	19	GO:0009142	nucleoside triphosphate biosynthetic process		-6.6	7.4	7.9	28162	84	498	11	2.2	0.66	513|514|516|521|4832|9551|10476|10632|84277|283458|790955	ATP5F1D|ATP5F1E|ATP5MC1|ATP5ME|NME3|ATP5MF|ATP5PD|ATP5MG|DNAJC30|NME2P1|UQCC3	-4.1	MyList
GO Biological Processes	19	GO:0009144	purine nucleoside triphosphate metabolic process		-6.5	7.2	7.8	28162	86	498	11	2.2	0.66	513|514|516|521|4832|9551|10476|10632|84277|283458|790955	ATP5F1D|ATP5F1E|ATP5MC1|ATP5ME|NME3|ATP5MF|ATP5PD|ATP5MG|DNAJC30|NME2P1|UQCC3	-4	MyList
GO Molecular Functions	21	GO:0015078	proton transmembrane transporter activity		-6.5	5.9	7.4	28162	124	498	13	2.6	0.71	513|514|521|1327|1329|1337|1340|1350|1351|4697|9551|10476|10632	ATP5F1D|ATP5F1E|ATP5ME|COX4I1|COX5B|COX6A1|COX6B1|COX7C|COX8A|NDUFA4|ATP5MF|ATP5PD|ATP5MG	-4.1	MyList
GO Molecular Functions	21	GO:0046933	proton-transporting ATP synthase activity, rotational mechanism		-6.5	20	10	28162	17	498	6	1.2	0.49	513|514|521|9551|10476|10632	ATP5F1D|ATP5F1E|ATP5ME|ATP5MF|ATP5PD|ATP5MG	-4.1	MyList
GO Molecular Functions	21	GO:0004129	cytochrome-c oxidase activity		-6.4	14	9.3	28162	28	498	7	1.4	0.53	1327|1329|1337|1340|1350|1351|4697	COX4I1|COX5B|COX6A1|COX6B1|COX7C|COX8A|NDUFA4	-4	MyList
GO Cellular Components	20	GO:0005667	transcription regulator complex		-6.4	3.3	6.3	28162	409	498	24	4.8	0.96	1385|2033|2117|2140|2874|2957|2967|3091|4205|4773|5926|5933|5966|6498|6872|6873|6881|9014|9330|25942|53635|55814|91748|138474	CREB1|EP300|ETV3|EYA3|GPS2|GTF2A1|GTF2H3|HIF1A|MEF2A|NFATC2|ARID4A|RBL1|REL|SKIL|TAF1|TAF2|TAF10|TAF1B|GTF3C3|SIN3A|PTOV1|BDP1|MIDEAS|TAF1L	-4	MyList
GO Biological Processes	19	GO:0009199	ribonucleoside triphosphate metabolic process		-6.4	7.2	7.7	28162	87	498	11	2.2	0.66	513|514|516|521|4832|9551|10476|10632|84277|283458|790955	ATP5F1D|ATP5F1E|ATP5MC1|ATP5ME|NME3|ATP5MF|ATP5PD|ATP5MG|DNAJC30|NME2P1|UQCC3	-4	MyList
GO Molecular Functions	21	GO:0015002	heme-copper terminal oxidase activity		-6.4	14	9.3	28162	28	498	7	1.4	0.53	1327|1329|1337|1340|1350|1351|4697	COX4I1|COX5B|COX6A1|COX6B1|COX7C|COX8A|NDUFA4	-4	MyList
GO Molecular Functions	21	GO:0016675	oxidoreductase activity, acting on a heme group of donors		-6.4	14	9.3	28162	28	498	7	1.4	0.53	1327|1329|1337|1340|1350|1351|4697	COX4I1|COX5B|COX6A1|COX6B1|COX7C|COX8A|NDUFA4	-4	MyList
GO Molecular Functions	21	GO:0016676	oxidoreductase activity, acting on a heme group of donors, oxygen as acceptor		-6.4	14	9.3	28162	28	498	7	1.4	0.53	1327|1329|1337|1340|1350|1351|4697	COX4I1|COX5B|COX6A1|COX6B1|COX7C|COX8A|NDUFA4	-4	MyList
GO Biological Processes	19	GO:0072657	protein localization to membrane		-6.4	2.7	6	28162	663	498	32	6.4	1.1	102|382|1121|5599|5780|5906|6093|6161|6209|6729|7871|8636|9375|9475|9631|10952|11224|25873|26060|26519|26521|51079|51735|55667|55831|60485|63971|83460|115548|140823|200576|253832	ADAM10|ARF6|CHM|MAPK8|PTPN9|RAP1A|ROCK1|RPL32|RPS15|SRP54|SLMAP|SSNA1|TM9SF2|ROCK2|NUP155|SEC61B|RPL35|RPL36|APPL1|TIMM10|TIMM8B|NDUFA13|RAPGEF6|DENND4C|EMC3|SAV1|KIF13A|EMC6|FCHO2|ROMO1|PIKFYVE|ZDHHC20	-4	MyList
GO Biological Processes	19	GO:1990542	mitochondrial transmembrane transport		-6.3	6.2	7.3	28162	109	498	12	2.4	0.69	513|514|516|521|9551|10476|10632|51025|81894|84277|92609|140823	ATP5F1D|ATP5F1E|ATP5MC1|ATP5ME|ATP5MF|ATP5PD|ATP5MG|PAM16|SLC25A28|DNAJC30|TIMM50|ROMO1	-3.9	MyList
GO Cellular Components	20	GO:0000315	organellar large ribosomal subunit		-6.2	8.9	8	28162	57	498	9	1.8	0.6	6182|10573|51258|51264|64975|64978|64979|116540|116541	MRPL12|MRPL28|MRPL51|MRPL27|MRPL41|MRPL38|MRPL36|MRPL53|MRPL54	-3.8	MyList
GO Cellular Components	20	GO:0005762	mitochondrial large ribosomal subunit		-6.2	8.9	8	28162	57	498	9	1.8	0.6	6182|10573|51258|51264|64975|64978|64979|116540|116541	MRPL12|MRPL28|MRPL51|MRPL27|MRPL41|MRPL38|MRPL36|MRPL53|MRPL54	-3.8	MyList
GO Biological Processes	19	GO:0006754	ATP biosynthetic process		-6.2	9.1	8.1	28162	56	498	9	1.8	0.6	513|514|516|521|9551|10476|10632|84277|790955	ATP5F1D|ATP5F1E|ATP5MC1|ATP5ME|ATP5MF|ATP5PD|ATP5MG|DNAJC30|UQCC3	-3.9	MyList
GO Cellular Components	20	GO:0061695	transferase complex, transferring phosphorus-containing groups		-6.2	4	6.5	28162	253	498	18	3.6	0.84	904|2957|2967|5286|5290|5437|5439|5441|5576|6872|6873|6881|9655|10983|22863|51755|122809|138474	CCNT1|GTF2A1|GTF2H3|PIK3C2A|PIK3CA|POLR2H|POLR2J|POLR2L|PRKAR2A|TAF1|TAF2|TAF10|SOCS5|CCNI|ATG14|CDK12|SOCS4|TAF1L	-3.8	MyList
GO Biological Processes	19	GO:0016579	protein deubiquitination		-6.1	3.8	6.3	28162	284	498	19	3.8	0.86	580|2033|3091|5691|5694|5695|5706|5886|6881|7128|7187|7189|9101|10254|23358|29761|54629|55252|219333	BARD1|EP300|HIF1A|PSMB3|PSMB6|PSMB7|PSMC6|RAD23A|TAF10|TNFAIP3|TRAF3|TRAF6|USP8|STAM2|USP24|USP25|MINDY2|ASXL2|USP12	-3.7	MyList
GO Cellular Components	20	GO:0015934	large ribosomal subunit		-6	5.9	7.1	28162	115	498	12	2.4	0.69	6161|6182|10573|11224|25873|51258|51264|64975|64978|64979|116540|116541	RPL32|MRPL12|MRPL28|RPL35|RPL36|MRPL51|MRPL27|MRPL41|MRPL38|MRPL36|MRPL53|MRPL54	-3.7	MyList
GO Biological Processes	19	GO:0045786	negative regulation of cell cycle		-6	2.7	5.8	28162	625	498	30	6	1.1	102|317|546|580|1386|1982|2033|5494|5691|5694|5695|5706|5933|6498|7128|9113|9125|9238|10116|10668|27243|28956|57551|64121|80012|80314|90480|127933|163859|389541	ADAM10|APAF1|ATRX|BARD1|ATF2|EIF4G2|EP300|PPM1A|PSMB3|PSMB6|PSMB7|PSMC6|RBL1|SKIL|TNFAIP3|LATS1|CNOT9|TBRG4|FEM1B|CGRRF1|CHMP2A|LAMTOR2|TAOK1|RRAGC|PHC3|EPC1|GADD45GIP1|UHMK1|SDE2|LAMTOR4	-3.7	MyList
GO Cellular Components	20	GO:0045277	respiratory chain complex IV		-5.8	15	9.1	28162	22	498	6	1.2	0.49	1327|1337|1340|1350|1351|4697	COX4I1|COX6A1|COX6B1|COX7C|COX8A|NDUFA4	-3.4	MyList
GO Molecular Functions	21	GO:0106310	protein serine kinase activity		-5.6	3.9	6.1	28162	249	498	17	3.4	0.81	5290|6093|6787|6872|7204|9113|9475|9748|10114|11183|23049|54822|57551|127933|140609|200576|204851	PIK3CA|ROCK1|NEK4|TAF1|TRIO|LATS1|ROCK2|SLK|HIPK3|MAP4K5|SMG1|TRPM7|TAOK1|UHMK1|NEK7|PIKFYVE|HIPK1	-3.3	MyList
GO Molecular Functions	21	GO:0106311	protein threonine kinase activity		-5.6	3.9	6.1	28162	248	498	17	3.4	0.81	5290|6093|6787|6872|7204|9113|9475|9748|10114|11183|23049|54822|57551|127933|140609|200576|204851	PIK3CA|ROCK1|NEK4|TAF1|TRIO|LATS1|ROCK2|SLK|HIPK3|MAP4K5|SMG1|TRPM7|TAOK1|UHMK1|NEK7|PIKFYVE|HIPK1	-3.3	MyList
GO Molecular Functions	21	GO:0004674	protein serine/threonine kinase activity		-5.5	3	5.7	28162	432	498	23	4.6	0.94	5290|5594|5597|5599|6093|6787|6872|7204|9113|9475|9748|10114|10746|11183|23049|51755|54822|57551|127933|138474|140609|200576|204851	PIK3CA|MAPK1|MAPK6|MAPK8|ROCK1|NEK4|TAF1|TRIO|LATS1|ROCK2|SLK|HIPK3|MAP3K2|MAP4K5|SMG1|CDK12|TRPM7|TAOK1|UHMK1|TAF1L|NEK7|PIKFYVE|HIPK1	-3.2	MyList
GO Molecular Functions	21	GO:0015252	proton channel activity		-5.5	14	8.6	28162	24	498	6	1.2	0.49	513|514|521|9551|10476|10632	ATP5F1D|ATP5F1E|ATP5ME|ATP5MF|ATP5PD|ATP5MG	-3.2	MyList
GO Cellular Components	20	GO:0016469	proton-transporting two-sector ATPase complex		-5.5	8.9	7.5	28162	51	498	8	1.6	0.56	513|514|516|521|9551|10476|10632|84833	ATP5F1D|ATP5F1E|ATP5MC1|ATP5ME|ATP5MF|ATP5PD|ATP5MG|ATP5MK	-3.2	MyList
GO Cellular Components	20	GO:0045263	proton-transporting ATP synthase complex, coupling factor F(o)		-5.5	20	9.6	28162	14	498	5	1	0.45	516|521|9551|10476|10632	ATP5MC1|ATP5ME|ATP5MF|ATP5PD|ATP5MG	-3.2	MyList
GO Cellular Components	20	GO:1990904	ribonucleoprotein complex		-5.5	2.5	5.4	28162	731	498	32	6.4	1.1	4773|6161|6182|6183|6209|6729|8896|9716|9728|10236|10248|10291|10573|11224|25873|51116|51258|51264|51367|56342|64949|64951|64975|64978|64979|65993|79622|84316|116540|116541|122830|389677	NFATC2|RPL32|MRPL12|MRPS12|RPS15|SRP54|BUD31|AQR|SECISBP2L|HNRNPR|POP7|SF3A1|MRPL28|RPL35|RPL36|MRPS2|MRPL51|MRPL27|POP5|PPAN|MRPS26|MRPS24|MRPL41|MRPL38|MRPL36|MRPS34|SNRNP25|NAA38|MRPL53|MRPL54|NAA30|RBM12B	-3.2	MyList
GO Biological Processes	19	GO:0009141	nucleoside triphosphate metabolic process		-5.4	5.7	6.6	28162	109	498	11	2.2	0.66	513|514|516|521|4832|9551|10476|10632|84277|283458|790955	ATP5F1D|ATP5F1E|ATP5MC1|ATP5ME|NME3|ATP5MF|ATP5PD|ATP5MG|DNAJC30|NME2P1|UQCC3	-3.1	MyList
GO Biological Processes	19	GO:0040029	regulation of gene expression, epigenetic		-5.4	4.1	6	28162	205	498	15	3	0.77	2033|5437|5441|5926|8363|9014|9188|10664|23347|25942|54454|55183|57492|80314|84337	EP300|POLR2H|POLR2L|ARID4A|H4C11|TAF1B|DDX21|CTCF|SMCHD1|SIN3A|ATAD2B|RIF1|ARID1B|EPC1|ELOF1	-3.1	MyList
GO Biological Processes	19	GO:0080135	regulation of cellular response to stress		-5.4	2.5	5.4	28162	702	498	31	6.2	1.1	2021|2033|2140|2874|3091|5594|5933|6498|6787|7187|7189|9258|9475|9631|9972|10097|10114|10116|10333|23049|23201|23347|29761|51111|51360|54832|55074|55183|57551|151987|196528	ENDOG|EP300|EYA3|GPS2|HIF1A|MAPK1|RBL1|SKIL|NEK4|TRAF3|TRAF6|MFHAS1|ROCK2|NUP155|NUP153|ACTR2|HIPK3|FEM1B|TLR6|SMG1|FAM168A|SMCHD1|USP25|KMT5B|MBTPS2|VPS13C|OXR1|RIF1|TAOK1|PPP4R2|ARID2	-3.1	MyList
GO Molecular Functions	21	GO:0034212	peptide N-acetyltransferase activity		-5.3	8.2	7.2	28162	55	498	8	1.6	0.56	1386|2033|6872|6881|11177|80314|122830|138474	ATF2|EP300|TAF1|TAF10|BAZ1A|EPC1|NAA30|TAF1L	-3	MyList
GO Biological Processes	19	GO:0016197	endosomal transport		-5.1	3.7	5.7	28162	245	498	16	3.2	0.79	382|2647|7840|8411|9897|10254|23325|25938|25978|27243|29934|50618|54741|58533|163486|200576	ARF6|BLOC1S1|ALMS1|EEA1|WASHC5|STAM2|WASHC4|HEATR5A|CHMP2B|CHMP2A|SNX12|ITSN2|LEPROT|SNX6|DENND1B|PIKFYVE	-2.8	MyList
GO Biological Processes	19	GO:0043543	protein acylation		-5.1	3.7	5.7	28162	243	498	16	3.2	0.79	1386|2033|2647|5494|6872|6881|10664|11177|25942|51562|57551|57609|80314|122830|138474|253832	ATF2|EP300|BLOC1S1|PPM1A|TAF1|TAF10|CTCF|BAZ1A|SIN3A|MBIP|TAOK1|DIP2B|EPC1|NAA30|TAF1L|ZDHHC20	-2.8	MyList
GO Biological Processes	19	GO:0045815	positive regulation of gene expression, epigenetic		-5.1	7.8	7	28162	58	498	8	1.6	0.56	2033|5437|5441|9014|9188|54454|57492|84337	EP300|POLR2H|POLR2L|TAF1B|DDX21|ATAD2B|ARID1B|ELOF1	-2.8	MyList
GO Cellular Components	20	GO:0016591	RNA polymerase II, holoenzyme		-5	6.4	6.5	28162	79	498	9	1.8	0.6	2957|2967|5437|5439|5441|6872|6873|6881|138474	GTF2A1|GTF2H3|POLR2H|POLR2J|POLR2L|TAF1|TAF2|TAF10|TAF1L	-2.7	MyList
GO Biological Processes	19	GO:0051603	proteolysis involved in cellular protein catabolic process		-5	2.4	5.1	28162	737	498	31	6.2	1.1	5691|5694|5695|5706|5886|6815|6872|6923|7110|7128|8192|8554|9101|9113|9147|9655|10952|11101|23358|25831|29761|51528|51529|54778|57092|84301|89970|122809|197131|201595|219333	PSMB3|PSMB6|PSMB7|PSMC6|RAD23A|STYX|TAF1|ELOB|TMF1|TNFAIP3|CLPP|PIAS1|USP8|LATS1|NEMF|SOCS5|SEC61B|ATE1|USP24|HECTD1|USP25|JKAMP|ANAPC11|RNF111|PCNP|DDI2|RSPRY1|SOCS4|UBR1|STT3B|USP12	-2.7	MyList
GO Biological Processes	19	GO:0061640	cytoskeleton-dependent cytokinesis		-5	5.8	6.3	28162	98	498	10	2	0.63	5921|6093|6651|9101|9475|9897|10097|25978|27243|54784	RASA1|ROCK1|SON|USP8|ROCK2|WASHC5|ACTR2|CHMP2B|CHMP2A|ALKBH4	-2.7	MyList
KEGG Pathway	24	hsa04260	Cardiac muscle contraction		-5	6.5	6.6	28162	78	498	9	1.8	0.6	1327|1329|1337|1340|1350|1351|10975|27089|29796	COX4I1|COX5B|COX6A1|COX6B1|COX7C|COX8A|UQCR11|UQCRQ|UQCR10	-2.7	MyList
GO Molecular Functions	21	GO:0004402	histone acetyltransferase activity		-4.9	8.8	7	28162	45	498	7	1.4	0.53	1386|2033|6872|6881|11177|80314|138474	ATF2|EP300|TAF1|TAF10|BAZ1A|EPC1|TAF1L	-2.6	MyList
GO Biological Processes	19	GO:0016050	vesicle organization		-4.9	3.2	5.4	28162	339	498	19	3.8	0.86	1385|2647|7110|8411|8867|9101|9897|10175|10254|10564|23325|25978|27243|51693|58485|63971|80208|126003|200576	CREB1|BLOC1S1|TMF1|EEA1|SYNJ1|USP8|WASHC5|CNIH1|STAM2|ARFGEF2|WASHC4|CHMP2B|CHMP2A|TRAPPC2L|TRAPPC1|KIF13A|SPG11|TRAPPC5|PIKFYVE	-2.7	MyList
GO Biological Processes	19	GO:0071824	protein-DNA complex subunit organization		-4.9	3.4	5.5	28162	281	498	17	3.4	0.81	546|1385|2967|5706|6872|8363|8554|9014|10467|10664|11198|55320|55814|138474|144108|196528|257218	ATRX|CREB1|GTF2H3|PSMC6|TAF1|H4C11|PIAS1|TAF1B|ZNHIT1|CTCF|SUPT16H|MIS18BP1|BDP1|TAF1L|SPTY2D1|ARID2|SHPRH	-2.6	MyList
GO Biological Processes	19	GO:0006473	protein acetylation		-4.8	3.9	5.6	28162	201	498	14	2.8	0.74	1386|2033|2647|6872|6881|10664|11177|25942|51562|57551|57609|80314|122830|138474	ATF2|EP300|BLOC1S1|TAF1|TAF10|CTCF|BAZ1A|SIN3A|MBIP|TAOK1|DIP2B|EPC1|NAA30|TAF1L	-2.6	MyList
GO Biological Processes	19	GO:0044257	cellular protein catabolic process		-4.8	2.3	4.9	28162	797	498	32	6.4	1.1	1175|5691|5694|5695|5706|5886|6815|6872|6923|7110|7128|8192|8554|9101|9113|9147|9655|10952|11101|23358|25831|29761|51528|51529|54778|57092|84301|89970|122809|197131|201595|219333	AP2S1|PSMB3|PSMB6|PSMB7|PSMC6|RAD23A|STYX|TAF1|ELOB|TMF1|TNFAIP3|CLPP|PIAS1|USP8|LATS1|NEMF|SOCS5|SEC61B|ATE1|USP24|HECTD1|USP25|JKAMP|ANAPC11|RNF111|PCNP|DDI2|RSPRY1|SOCS4|UBR1|STT3B|USP12	-2.5	MyList
GO Molecular Functions	21	GO:0061733	peptide-lysine-N-acetyltransferase activity		-4.8	8.4	6.8	28162	47	498	7	1.4	0.53	1386|2033|6872|6881|11177|80314|138474	ATF2|EP300|TAF1|TAF10|BAZ1A|EPC1|TAF1L	-2.5	MyList
GO Biological Processes	19	GO:0010498	proteasomal protein catabolic process		-4.7	2.7	5	28162	483	498	23	4.6	0.94	5691|5694|5695|5706|5886|6815|6872|6923|7110|8554|9147|9655|10952|11101|25831|29761|51528|51529|57092|84301|122809|197131|201595	PSMB3|PSMB6|PSMB7|PSMC6|RAD23A|STYX|TAF1|ELOB|TMF1|PIAS1|NEMF|SOCS5|SEC61B|ATE1|HECTD1|USP25|JKAMP|ANAPC11|PCNP|DDI2|SOCS4|UBR1|STT3B	-2.5	MyList
GO Biological Processes	19	GO:0016570	histone modification		-4.7	2.8	5.1	28162	451	498	22	4.4	0.92	546|1386|2033|2140|5599|5926|6018|6872|6881|7403|10664|11177|25836|25942|51111|51562|54880|55183|80314|84312|91748|138474	ATRX|ATF2|EP300|EYA3|MAPK8|ARID4A|RLF|TAF1|TAF10|KDM6A|CTCF|BAZ1A|NIPBL|SIN3A|KMT5B|MBIP|BCOR|RIF1|EPC1|BRMS1L|MIDEAS|TAF1L	-2.4	MyList
GO Biological Processes	19	GO:0043632	modification-dependent macromolecule catabolic process		-4.7	2.4	4.9	28162	659	498	28	5.6	1	5691|5694|5695|5706|5886|6815|6872|6923|7128|8554|9101|9113|9147|9655|10952|11101|23318|23358|25831|29761|51528|51529|54778|57092|122809|197131|201595|219333	PSMB3|PSMB6|PSMB7|PSMC6|RAD23A|STYX|TAF1|ELOB|TNFAIP3|PIAS1|USP8|LATS1|NEMF|SOCS5|SEC61B|ATE1|TUT4|USP24|HECTD1|USP25|JKAMP|ANAPC11|RNF111|PCNP|SOCS4|UBR1|STT3B|USP12	-2.4	MyList
GO Cellular Components	20	GO:0005669	transcription factor TFIID complex		-4.6	10	7	28162	34	498	6	1.2	0.49	2957|2967|6872|6873|6881|138474	GTF2A1|GTF2H3|TAF1|TAF2|TAF10|TAF1L	-2.4	MyList
GO Biological Processes	19	GO:0006470	protein dephosphorylation		-4.6	3.1	5.2	28162	326	498	18	3.6	0.84	2140|4659|5494|5529|5780|6093|6815|9258|9475|11123|23075|29085|51496|92609|151987|160760|201562|259282	EYA3|PPP1R12A|PPM1A|PPP2R5E|PTPN9|ROCK1|STYX|MFHAS1|ROCK2|RCAN3|SWAP70|PHPT1|CTDSPL2|TIMM50|PPP4R2|PPTC7|HACD2|BOD1L1	-2.4	MyList
GO Biological Processes	19	GO:0007050	cell cycle arrest		-4.6	3.6	5.4	28162	236	498	15	3	0.77	102|580|1982|2033|5494|6498|9125|9238|10668|28956|64121|90480|127933|163859|389541	ADAM10|BARD1|EIF4G2|EP300|PPM1A|SKIL|CNOT9|TBRG4|CGRRF1|LAMTOR2|RRAGC|GADD45GIP1|UHMK1|SDE2|LAMTOR4	-2.4	MyList
GO Biological Processes	19	GO:0043618	regulation of transcription from RNA polymerase II promoter in response to stress		-4.6	5.2	5.9	28162	109	498	10	2	0.63	571|2033|3091|5691|5694|5695|5706|6923|25942|51360	BACH1|EP300|HIF1A|PSMB3|PSMB6|PSMB7|PSMC6|ELOB|SIN3A|MBTPS2	-2.4	MyList
GO Cellular Components	20	GO:0000276	mitochondrial proton-transporting ATP synthase complex, coupling factor F(o)		-4.5	21	8.7	28162	11	498	4	0.8	0.4	516|521|10476|10632	ATP5MC1|ATP5ME|ATP5PD|ATP5MG	-2.3	MyList
GO Biological Processes	19	GO:0006368	transcription elongation from RNA polymerase II promoter		-4.5	5.7	5.9	28162	90	498	9	1.8	0.6	904|2967|5437|5439|5441|6923|11198|51755|84337	CCNT1|GTF2H3|POLR2H|POLR2J|POLR2L|ELOB|SUPT16H|CDK12|ELOF1	-2.3	MyList
GO Biological Processes	19	GO:0006511	ubiquitin-dependent protein catabolic process		-4.5	2.4	4.7	28162	642	498	27	5.4	1	5691|5694|5695|5706|5886|6815|6872|6923|7128|8554|9101|9113|9147|9655|10952|11101|23358|25831|29761|51528|51529|54778|57092|122809|197131|201595|219333	PSMB3|PSMB6|PSMB7|PSMC6|RAD23A|STYX|TAF1|ELOB|TNFAIP3|PIAS1|USP8|LATS1|NEMF|SOCS5|SEC61B|ATE1|USP24|HECTD1|USP25|JKAMP|ANAPC11|RNF111|PCNP|SOCS4|UBR1|STT3B|USP12	-2.2	MyList
GO Molecular Functions	21	GO:0016301	kinase activity		-4.5	2.3	4.7	28162	744	498	30	6	1.1	1633|4832|5286|5290|5297|5594|5597|5599|6093|6787|6872|7204|9113|9475|9748|10114|10746|11183|23049|51755|54822|54899|55728|57551|127933|138474|140609|200576|204851|283458	DCK|NME3|PIK3C2A|PIK3CA|PI4KA|MAPK1|MAPK6|MAPK8|ROCK1|NEK4|TAF1|TRIO|LATS1|ROCK2|SLK|HIPK3|MAP3K2|MAP4K5|SMG1|CDK12|TRPM7|PXK|N4BP2|TAOK1|UHMK1|TAF1L|NEK7|PIKFYVE|HIPK1|NME2P1	-2.3	MyList
GO Biological Processes	19	GO:0016569	covalent chromatin modification		-4.5	2.7	4.9	28162	464	498	22	4.4	0.92	546|1386|2033|2140|5599|5926|6018|6872|6881|7403|10664|11177|25836|25942|51111|51562|54880|55183|80314|84312|91748|138474	ATRX|ATF2|EP300|EYA3|MAPK8|ARID4A|RLF|TAF1|TAF10|KDM6A|CTCF|BAZ1A|NIPBL|SIN3A|KMT5B|MBIP|BCOR|RIF1|EPC1|BRMS1L|MIDEAS|TAF1L	-2.3	MyList
GO Biological Processes	19	GO:0045039	protein insertion into mitochondrial inner membrane		-4.5	21	8.7	28162	11	498	4	0.8	0.4	26519|26521|51079|140823	TIMM10|TIMM8B|NDUFA13|ROMO1	-2.3	MyList
GO Cellular Components	20	GO:0005751	mitochondrial respiratory chain complex IV		-4.4	19	8.3	28162	12	498	4	0.8	0.4	1327|1337|1350|4697	COX4I1|COX6A1|COX7C|NDUFA4	-2.2	MyList
GO Biological Processes	19	GO:0019941	modification-dependent protein catabolic process		-4.4	2.4	4.7	28162	648	498	27	5.4	1	5691|5694|5695|5706|5886|6815|6872|6923|7128|8554|9101|9113|9147|9655|10952|11101|23358|25831|29761|51528|51529|54778|57092|122809|197131|201595|219333	PSMB3|PSMB6|PSMB7|PSMC6|RAD23A|STYX|TAF1|ELOB|TNFAIP3|PIAS1|USP8|LATS1|NEMF|SOCS5|SEC61B|ATE1|USP24|HECTD1|USP25|JKAMP|ANAPC11|RNF111|PCNP|SOCS4|UBR1|STT3B|USP12	-2.2	MyList
GO Molecular Functions	21	GO:0030695	GTPase regulator activity		-4.4	2.6	4.8	28162	470	498	22	4.4	0.92	394|1121|2874|3267|4649|4763|5906|5921|5922|6102|6655|7204|10564|28956|50618|51735|55667|81846|89839|163486|253959|389541	ARHGAP5|CHM|GPS2|AGFG1|MYO9A|NF1|RAP1A|RASA1|RASA2|RP2|SOS2|TRIO|ARFGEF2|LAMTOR2|ITSN2|RAPGEF6|DENND4C|SBF2|ARHGAP11B|DENND1B|RALGAPA1|LAMTOR4	-2.2	MyList
GO Biological Processes	19	GO:0043620	regulation of DNA-templated transcription in response to stress		-4.4	4.9	5.6	28162	115	498	10	2	0.63	571|2033|3091|5691|5694|5695|5706|6923|25942|51360	BACH1|EP300|HIF1A|PSMB3|PSMB6|PSMB7|PSMC6|ELOB|SIN3A|MBTPS2	-2.2	MyList
GO Biological Processes	19	GO:0070897	transcription preinitiation complex assembly		-4.4	9.2	6.7	28162	37	498	6	1.2	0.49	1385|5706|6872|9014|55814|138474	CREB1|PSMC6|TAF1|TAF1B|BDP1|TAF1L	-2.2	MyList
GO Biological Processes	19	GO:0006164	purine nucleotide biosynthetic process		-4.3	3.7	5.2	28162	197	498	13	2.6	0.71	513|514|516|521|1633|4832|9551|10476|10632|84277|201562|283458|790955	ATP5F1D|ATP5F1E|ATP5MC1|ATP5ME|DCK|NME3|ATP5MF|ATP5PD|ATP5MG|DNAJC30|HACD2|NME2P1|UQCC3	-2.1	MyList
GO Biological Processes	19	GO:0006354	DNA-templated transcription, elongation		-4.3	4.8	5.5	28162	119	498	10	2	0.63	904|2967|5437|5439|5441|6923|9014|11198|51755|84337	CCNT1|GTF2H3|POLR2H|POLR2J|POLR2L|ELOB|TAF1B|SUPT16H|CDK12|ELOF1	-2.1	MyList
GO Biological Processes	19	GO:0006487	protein N-linked glycosylation		-4.3	6.1	5.9	28162	74	498	8	1.6	0.56	4247|8818|9526|54344|84920|144245|201595|100128731	MGAT2|DPM2|MPDU1|DPM3|ALG10|ALG10B|STT3B|OST4	-2.1	MyList
GO Molecular Functions	21	GO:0008080	N-acetyltransferase activity		-4.3	6.1	5.9	28162	74	498	8	1.6	0.56	1386|2033|6872|6881|11177|80314|122830|138474	ATF2|EP300|TAF1|TAF10|BAZ1A|EPC1|NAA30|TAF1L	-2.1	MyList
GO Biological Processes	19	GO:0016236	macroautophagy		-4.3	3	4.9	28162	316	498	17	3.4	0.81	3091|5290|5599|10254|11337|22863|22878|23049|25978|27243|28956|54832|58533|64121|83460|200576|389541	HIF1A|PIK3CA|MAPK8|STAM2|GABARAP|ATG14|TRAPPC8|SMG1|CHMP2B|CHMP2A|LAMTOR2|VPS13C|SNX6|RRAGC|EMC6|PIKFYVE|LAMTOR4	-2.1	MyList
GO Molecular Functions	21	GO:0016251	RNA polymerase II general transcription initiation factor activity		-4.3	8.9	6.6	28162	38	498	6	1.2	0.49	2957|2967|6872|6873|6881|138474	GTF2A1|GTF2H3|TAF1|TAF2|TAF10|TAF1L	-2.1	MyList
GO Cellular Components	20	GO:0033177	proton-transporting two-sector ATPase complex, proton-transporting domain		-4.3	12	7.1	28162	24	498	5	1	0.45	516|521|9551|10476|10632	ATP5MC1|ATP5ME|ATP5MF|ATP5PD|ATP5MG	-2.1	MyList
GO Molecular Functions	21	GO:0016407	acetyltransferase activity		-4.2	5.2	5.6	28162	97	498	9	1.8	0.6	1386|2033|6872|6881|11177|64921|80314|122830|138474	ATF2|EP300|TAF1|TAF10|BAZ1A|CASD1|EPC1|NAA30|TAF1L	-2.1	MyList
GO Biological Processes	19	GO:0018394	peptidyl-lysine acetylation		-4.2	4	5.2	28162	171	498	12	2.4	0.69	1386|2033|2647|6872|6881|10664|11177|25942|51562|57609|80314|138474	ATF2|EP300|BLOC1S1|TAF1|TAF10|CTCF|BAZ1A|SIN3A|MBIP|DIP2B|EPC1|TAF1L	-2.1	MyList
GO Biological Processes	19	GO:0046854	phosphatidylinositol phosphorylation		-4.2	6.9	6	28162	57	498	7	1.4	0.53	5286|5290|5297|9655|23049|122809|200576	PIK3C2A|PIK3CA|PI4KA|SOCS5|SMG1|SOCS4|PIKFYVE	-2	MyList
GO Biological Processes	19	GO:0051168	nuclear export		-4.2	3.7	5.1	28162	201	498	13	2.6	0.71	580|3267|5494|6209|6310|6815|9147|9631|9972|23049|51496|57187|127933	BARD1|AGFG1|PPM1A|RPS15|ATXN1|STYX|NEMF|NUP155|NUP153|SMG1|CTDSPL2|THOC2|UHMK1	-2	MyList
GO Biological Processes	19	GO:0061418	regulation of transcription from RNA polymerase II promoter in response to hypoxia		-4.2	5.9	5.7	28162	77	498	8	1.6	0.56	571|2033|3091|5691|5694|5695|5706|6923	BACH1|EP300|HIF1A|PSMB3|PSMB6|PSMB7|PSMC6|ELOB	-2	MyList
GO Cellular Components	20	GO:0005744	TIM23 mitochondrial import inner membrane translocase complex		-4.1	16	7.6	28162	14	498	4	0.8	0.4	26519|51025|92609|140823	TIMM10|PAM16|TIMM50|ROMO1	-1.9	MyList
GO Biological Processes	19	GO:0006122	mitochondrial electron transport, ubiquinol to cytochrome c		-4.1	16	7.6	28162	14	498	4	0.8	0.4	10975|27089|29796|790955	UQCR11|UQCRQ|UQCR10|UQCC3	-1.9	MyList
GO Biological Processes	19	GO:0007032	endosome organization		-4.1	5.7	5.6	28162	80	498	8	1.6	0.56	8867|9101|9897|10254|10564|23325|25978|27243	SYNJ1|USP8|WASHC5|STAM2|ARFGEF2|WASHC4|CHMP2B|CHMP2A	-1.9	MyList
GO Molecular Functions	21	GO:0008134	transcription factor binding		-4.1	2.3	4.5	28162	634	498	26	5.2	1	904|1385|1386|2033|2957|3091|4205|4773|5594|5933|6801|6872|6881|7110|8554|8721|8896|9014|9113|10499|25942|54880|55787|55814|84458|138474	CCNT1|CREB1|ATF2|EP300|GTF2A1|HIF1A|MEF2A|NFATC2|MAPK1|RBL1|STRN|TAF1|TAF10|TMF1|PIAS1|EDF1|BUD31|TAF1B|LATS1|NCOA2|SIN3A|BCOR|TXLNG|BDP1|LCOR|TAF1L	-2	MyList
GO Biological Processes	19	GO:0009152	purine ribonucleotide biosynthetic process		-4.1	3.9	5.1	28162	175	498	12	2.4	0.69	513|514|516|521|4832|9551|10476|10632|84277|201562|283458|790955	ATP5F1D|ATP5F1E|ATP5MC1|ATP5ME|NME3|ATP5MF|ATP5PD|ATP5MG|DNAJC30|HACD2|NME2P1|UQCC3	-2	MyList
GO Biological Processes	19	GO:0010564	regulation of cell cycle process		-4.1	2.2	4.4	28162	789	498	30	6	1.1	102|317|546|2033|5691|5694|5695|5706|5933|6872|7840|8636|9125|9475|10664|25836|25942|25978|26060|27243|29766|51529|55787|57551|63971|79598|80012|80314|121441|163859	ADAM10|APAF1|ATRX|EP300|PSMB3|PSMB6|PSMB7|PSMC6|RBL1|TAF1|ALMS1|SSNA1|CNOT9|ROCK2|CTCF|NIPBL|SIN3A|CHMP2B|APPL1|CHMP2A|TMOD3|ANAPC11|TXLNG|TAOK1|KIF13A|CEP97|PHC3|EPC1|NEDD1|SDE2	-1.9	MyList
GO Cellular Components	20	GO:0000428	DNA-directed RNA polymerase complex		-4	4.9	5.3	28162	104	498	9	1.8	0.6	2957|2967|5437|5439|5441|6872|6873|6881|138474	GTF2A1|GTF2H3|POLR2H|POLR2J|POLR2L|TAF1|TAF2|TAF10|TAF1L	-1.9	MyList
GO Molecular Functions	21	GO:0004672	protein kinase activity		-4	2.4	4.4	28162	575	498	24	4.8	0.96	5290|5594|5597|5599|6093|6787|6872|7204|9113|9475|9748|10114|10746|11183|23049|51755|54822|54899|57551|127933|138474|140609|200576|204851	PIK3CA|MAPK1|MAPK6|MAPK8|ROCK1|NEK4|TAF1|TRIO|LATS1|ROCK2|SLK|HIPK3|MAP3K2|MAP4K5|SMG1|CDK12|TRPM7|PXK|TAOK1|UHMK1|TAF1L|NEK7|PIKFYVE|HIPK1	-1.9	MyList
GO Cellular Components	20	GO:0005758	mitochondrial intermembrane space		-4	5.5	5.4	28162	83	498	8	1.6	0.56	2647|4702|4713|4725|10063|26519|26521|51287	BLOC1S1|NDUFA8|NDUFB7|NDUFS5|COX17|TIMM10|TIMM8B|COA4	-1.8	MyList
GO Molecular Functions	21	GO:0016531	copper chaperone activity		-4	28	9	28162	6	498	3	0.6	0.35	538|9997|10063	ATP7A|SCO2|COX17	-1.9	MyList
GO Molecular Functions	21	GO:0016773	phosphotransferase activity, alcohol group as acceptor		-4	2.2	4.4	28162	681	498	27	5.4	1	5286|5290|5297|5594|5597|5599|6093|6787|6872|7204|9113|9475|9748|10114|10746|11183|23049|51755|54822|54899|55728|57551|127933|138474|140609|200576|204851	PIK3C2A|PIK3CA|PI4KA|MAPK1|MAPK6|MAPK8|ROCK1|NEK4|TAF1|TRIO|LATS1|ROCK2|SLK|HIPK3|MAP3K2|MAP4K5|SMG1|CDK12|TRPM7|PXK|N4BP2|TAOK1|UHMK1|TAF1L|NEK7|PIKFYVE|HIPK1	-1.9	MyList
GO Biological Processes	19	GO:0034136	negative regulation of toll-like receptor 2 signaling pathway		-4	28	9	28162	6	498	3	0.6	0.35	7128|9258|10333	TNFAIP3|MFHAS1|TLR6	-1.9	MyList
GO Cellular Components	20	GO:0055029	nuclear DNA-directed RNA polymerase complex		-4	4.9	5.4	28162	103	498	9	1.8	0.6	2957|2967|5437|5439|5441|6872|6873|6881|138474	GTF2A1|GTF2H3|POLR2H|POLR2J|POLR2L|TAF1|TAF2|TAF10|TAF1L	-1.9	MyList
GO Molecular Functions	21	GO:0061629	RNA polymerase II-specific DNA-binding transcription factor binding		-4	3.1	4.7	28162	271	498	15	3	0.77	1385|1386|2033|2957|3091|5933|6801|6872|6881|7110|8896|9113|10499|25942|84458	CREB1|ATF2|EP300|GTF2A1|HIF1A|RBL1|STRN|TAF1|TAF10|TMF1|BUD31|LATS1|NCOA2|SIN3A|LCOR	-1.8	MyList
GO Biological Processes	19	GO:0072522	purine-containing compound biosynthetic process		-4	3.5	4.9	28162	208	498	13	2.6	0.71	513|514|516|521|1633|4832|9551|10476|10632|84277|201562|283458|790955	ATP5F1D|ATP5F1E|ATP5MC1|ATP5ME|DCK|NME3|ATP5MF|ATP5PD|ATP5MG|DNAJC30|HACD2|NME2P1|UQCC3	-1.9	MyList
KEGG Pathway	24	hsa03010	Ribosome		-4	4.1	5.1	28162	153	498	11	2.2	0.66	2197|6161|6182|6183|6209|10573|11224|25873|51116|51264|64979	FAU|RPL32|MRPL12|MRPS12|RPS15|MRPL28|RPL35|RPL36|MRPS2|MRPL27|MRPL36	-1.9	MyList
GO Cellular Components	20	GO:0000314	organellar small ribosomal subunit		-3.9	10	6.5	28162	28	498	5	1	0.45	6183|51116|64949|64951|65993	MRPS12|MRPS2|MRPS26|MRPS24|MRPS34	-1.8	MyList
GO Cellular Components	20	GO:0005763	mitochondrial small ribosomal subunit		-3.9	10	6.5	28162	28	498	5	1	0.45	6183|51116|64949|64951|65993	MRPS12|MRPS2|MRPS26|MRPS24|MRPS34	-1.8	MyList
GO Biological Processes	19	GO:0006913	nucleocytoplasmic transport		-3.9	2.8	4.5	28162	340	498	17	3.4	0.81	580|3267|4659|5494|5594|6209|6310|6815|9147|9631|9972|23049|26060|51319|51496|57187|127933	BARD1|AGFG1|PPP1R12A|PPM1A|MAPK1|RPS15|ATXN1|STYX|NEMF|NUP155|NUP153|SMG1|APPL1|RSRC1|CTDSPL2|THOC2|UHMK1	-1.8	MyList
GO Biological Processes	19	GO:0006914	autophagy		-3.9	2.4	4.4	28162	543	498	23	4.6	0.94	1982|2033|3091|5286|5290|5599|6093|10254|11337|22863|22878|23049|25978|27243|28956|54832|58533|64121|81846|83460|200576|257397|389541	EIF4G2|EP300|HIF1A|PIK3C2A|PIK3CA|MAPK8|ROCK1|STAM2|GABARAP|ATG14|TRAPPC8|SMG1|CHMP2B|CHMP2A|LAMTOR2|VPS13C|SNX6|RRAGC|SBF2|EMC6|PIKFYVE|TAB3|LAMTOR4	-1.8	MyList
GO Biological Processes	19	GO:0009260	ribonucleotide biosynthetic process		-3.9	3.6	4.8	28162	188	498	12	2.4	0.69	513|514|516|521|4832|9551|10476|10632|84277|201562|283458|790955	ATP5F1D|ATP5F1E|ATP5MC1|ATP5ME|NME3|ATP5MF|ATP5PD|ATP5MG|DNAJC30|HACD2|NME2P1|UQCC3	-1.8	MyList
GO Cellular Components	20	GO:0030880	RNA polymerase complex		-3.9	4.7	5.2	28162	108	498	9	1.8	0.6	2957|2967|5437|5439|5441|6872|6873|6881|138474	GTF2A1|GTF2H3|POLR2H|POLR2J|POLR2L|TAF1|TAF2|TAF10|TAF1L	-1.8	MyList
GO Biological Processes	19	GO:0061919	process utilizing autophagic mechanism		-3.9	2.4	4.4	28162	543	498	23	4.6	0.94	1982|2033|3091|5286|5290|5599|6093|10254|11337|22863|22878|23049|25978|27243|28956|54832|58533|64121|81846|83460|200576|257397|389541	EIF4G2|EP300|HIF1A|PIK3C2A|PIK3CA|MAPK8|ROCK1|STAM2|GABARAP|ATG14|TRAPPC8|SMG1|CHMP2B|CHMP2A|LAMTOR2|VPS13C|SNX6|RRAGC|SBF2|EMC6|PIKFYVE|TAB3|LAMTOR4	-1.8	MyList
GO Molecular Functions	21	GO:0140223	general transcription initiation factor activity		-3.9	7.5	5.9	28162	45	498	6	1.2	0.49	2957|2967|6872|6873|6881|138474	GTF2A1|GTF2H3|TAF1|TAF2|TAF10|TAF1L	-1.8	MyList
GO Molecular Functions	21	GO:0140296	general transcription initiation factor binding		-3.9	7.5	5.9	28162	45	498	6	1.2	0.49	2957|6872|8721|9014|55814|138474	GTF2A1|TAF1|EDF1|TAF1B|BDP1|TAF1L	-1.8	MyList
KEGG Pathway	24	hsa03022	Basal transcription factors		-3.9	7.5	5.9	28162	45	498	6	1.2	0.49	2957|2967|6872|6873|6881|138474	GTF2A1|GTF2H3|TAF1|TAF2|TAF10|TAF1L	-1.8	MyList
GO Cellular Components	20	GO:0005942	phosphatidylinositol 3-kinase complex		-3.8	9.8	6.3	28162	29	498	5	1	0.45	5286|5290|9655|22863|122809	PIK3C2A|PIK3CA|SOCS5|ATG14|SOCS4	-1.8	MyList
GO Biological Processes	19	GO:0006352	DNA-templated transcription, initiation		-3.8	3.2	4.6	28162	249	498	14	2.8	0.74	1385|2957|2967|5437|5439|5441|5706|6872|6873|6881|8363|9014|55814|138474	CREB1|GTF2A1|GTF2H3|POLR2H|POLR2J|POLR2L|PSMC6|TAF1|TAF2|TAF10|H4C11|TAF1B|BDP1|TAF1L	-1.7	MyList
GO Biological Processes	19	GO:0008380	RNA splicing		-3.8	2.5	4.4	28162	481	498	21	4.2	0.9	5437|5439|5441|6651|8896|9169|9716|10236|10291|51319|51329|51755|57187|59286|64121|79026|79622|92906|151987|283742|389677	POLR2H|POLR2J|POLR2L|SON|BUD31|SCAF11|AQR|HNRNPR|SF3A1|RSRC1|ARL6IP4|CDK12|THOC2|UBL5|RRAGC|AHNAK|SNRNP25|HNRNPLL|PPP4R2|FAM98B|RBM12B	-1.7	MyList
GO Biological Processes	19	GO:0018279	protein N-linked glycosylation via asparagine		-3.8	9.4	6.2	28162	30	498	5	1	0.45	4247|8818|54344|201595|100128731	MGAT2|DPM2|DPM3|STT3B|OST4	-1.7	MyList
GO Biological Processes	19	GO:0051169	nuclear transport		-3.8	2.8	4.5	28162	343	498	17	3.4	0.81	580|3267|4659|5494|5594|6209|6310|6815|9147|9631|9972|23049|26060|51319|51496|57187|127933	BARD1|AGFG1|PPP1R12A|PPM1A|MAPK1|RPS15|ATXN1|STYX|NEMF|NUP155|NUP153|SMG1|APPL1|RSRC1|CTDSPL2|THOC2|UHMK1	-1.8	MyList
GO Molecular Functions	21	GO:0060589	nucleoside-triphosphatase regulator activity		-3.8	2.4	4.4	28162	514	498	22	4.4	0.92	394|1121|2874|3267|4649|4763|5906|5921|5922|6102|6655|7204|10564|28956|50618|51735|55667|81846|89839|163486|253959|389541	ARHGAP5|CHM|GPS2|AGFG1|MYO9A|NF1|RAP1A|RASA1|RASA2|RP2|SOS2|TRIO|ARFGEF2|LAMTOR2|ITSN2|RAPGEF6|DENND4C|SBF2|ARHGAP11B|DENND1B|RALGAPA1|LAMTOR4	-1.8	MyList
GO Biological Processes	19	GO:0070848	response to growth factor		-3.8	2.2	4.2	28162	736	498	28	5.6	1	317|382|538|1385|1749|2033|3091|3987|5290|5437|5439|5441|5494|5594|5906|6093|6498|9101|9113|9475|10818|23592|26060|27020|51496|54778|57498|58533	APAF1|ARF6|ATP7A|CREB1|DLX5|EP300|HIF1A|LIMS1|PIK3CA|POLR2H|POLR2J|POLR2L|PPM1A|MAPK1|RAP1A|ROCK1|SKIL|USP8|LATS1|ROCK2|FRS2|LEMD3|APPL1|NPTN|CTDSPL2|RNF111|KIDINS220|SNX6	-1.8	MyList
GO Molecular Functions	21	GO:0140297	DNA-binding transcription factor binding		-3.8	2.7	4.5	28162	376	498	18	3.6	0.84	1385|1386|2033|2957|3091|4205|5933|6801|6872|6881|7110|8554|8896|9113|10499|25942|55787|84458	CREB1|ATF2|EP300|GTF2A1|HIF1A|MEF2A|RBL1|STRN|TAF1|TAF10|TMF1|PIAS1|BUD31|LATS1|NCOA2|SIN3A|TXLNG|LCOR	-1.8	MyList
KEGG Pathway	24	hsa05211	Renal cell carcinoma		-3.8	6.1	5.5	28162	65	498	7	1.4	0.53	2033|3091|5290|5594|5906|6655|6923	EP300|HIF1A|PIK3CA|MAPK1|RAP1A|SOS2|ELOB	-1.8	MyList
GO Biological Processes	19	GO:0000724	double-strand break repair via homologous recombination		-3.7	4.1	4.9	28162	138	498	10	2	0.63	5965|10097|23347|25836|55183|57697|126074|151987|196528|375757	RECQL|ACTR2|SMCHD1|NIPBL|RIF1|FANCM|SWSAP1|PPP4R2|ARID2|SWI5	-1.7	MyList
GO Biological Processes	19	GO:0000725	recombinational repair		-3.7	4	4.8	28162	140	498	10	2	0.63	5965|10097|23347|25836|55183|57697|126074|151987|196528|375757	RECQL|ACTR2|SMCHD1|NIPBL|RIF1|FANCM|SWSAP1|PPP4R2|ARID2|SWI5	-1.7	MyList
GO Biological Processes	19	GO:0018196	peptidyl-asparagine modification		-3.7	9.1	6.1	28162	31	498	5	1	0.45	4247|8818|54344|201595|100128731	MGAT2|DPM2|DPM3|STT3B|OST4	-1.7	MyList
GO Cellular Components	20	GO:0030008	TRAPP complex		-3.7	13	6.8	28162	17	498	4	0.8	0.4	22878|51693|58485|126003	TRAPPC8|TRAPPC2L|TRAPPC1|TRAPPC5	-1.7	MyList
GO Molecular Functions	21	GO:0035257	nuclear hormone receptor binding		-3.7	4	4.8	28162	140	498	10	2	0.63	2033|3091|6801|6872|6881|7110|8896|9113|10499|84458	EP300|HIF1A|STRN|TAF1|TAF10|TMF1|BUD31|LATS1|NCOA2|LCOR	-1.7	MyList
GO Biological Processes	19	GO:0035507	regulation of myosin-light-chain-phosphatase activity		-3.7	24	8.2	28162	7	498	3	0.6	0.35	4659|6093|9475	PPP1R12A|ROCK1|ROCK2	-1.7	MyList
GO Biological Processes	19	GO:0046390	ribose phosphate biosynthetic process		-3.7	3.5	4.7	28162	195	498	12	2.4	0.69	513|514|516|521|4832|9551|10476|10632|84277|201562|283458|790955	ATP5F1D|ATP5F1E|ATP5MC1|ATP5ME|NME3|ATP5MF|ATP5PD|ATP5MG|DNAJC30|HACD2|NME2P1|UQCC3	-1.7	MyList
GO Biological Processes	19	GO:0051301	cell division		-3.7	2.3	4.2	28162	600	498	24	4.8	0.96	382|904|5921|5933|6093|6651|6787|8243|9101|9113|9475|9897|10097|10274|10735|25978|27243|51529|54784|55320|63971|115098|121441|163859	ARF6|CCNT1|RASA1|RBL1|ROCK1|SON|NEK4|SMC1A|USP8|LATS1|ROCK2|WASHC5|ACTR2|STAG1|STAG2|CHMP2B|CHMP2A|ANAPC11|ALKBH4|MIS18BP1|KIF13A|CCDC124|NEDD1|SDE2	-1.7	MyList
GO Molecular Functions	21	GO:0052742	phosphatidylinositol kinase activity		-3.7	13	6.8	28162	17	498	4	0.8	0.4	5286|5290|5297|200576	PIK3C2A|PIK3CA|PI4KA|PIKFYVE	-1.7	MyList
GO Biological Processes	19	GO:0090307	mitotic spindle assembly		-3.7	5.8	5.3	28162	68	498	7	1.4	0.53	8243|10274|10735|23116|25978|27243|79598	SMC1A|STAG1|STAG2|TOGARAM1|CHMP2B|CHMP2A|CEP97	-1.7	MyList
KEGG Pathway	24	hsa00510	N-Glycan biosynthesis		-3.7	6.9	5.6	28162	49	498	6	1.2	0.49	4247|8818|54344|84920|144245|201595	MGAT2|DPM2|DPM3|ALG10|ALG10B|STT3B	-1.6	MyList
GO Biological Processes	19	GO:0000281	mitotic cytokinesis		-3.6	5.7	5.2	28162	70	498	7	1.4	0.53	5921|6093|6651|9101|9475|25978|27243	RASA1|ROCK1|SON|USP8|ROCK2|CHMP2B|CHMP2A	-1.6	MyList
GO Biological Processes	19	GO:0000910	cytokinesis		-3.6	3.6	4.6	28162	171	498	11	2.2	0.66	5921|6093|6651|9101|9475|9897|10097|25978|27243|54784|63971	RASA1|ROCK1|SON|USP8|ROCK2|WASHC5|ACTR2|CHMP2B|CHMP2A|ALKBH4|KIF13A	-1.6	MyList
GO Cellular Components	20	GO:0031248	protein acetyltransferase complex		-3.6	4.8	5	28162	94	498	8	1.6	0.56	1386|2033|6873|6881|51562|80314|84316|122830	ATF2|EP300|TAF2|TAF10|MBIP|EPC1|NAA38|NAA30	-1.6	MyList
GO Cellular Components	20	GO:0031970	organelle envelope lumen		-3.6	4.9	5	28162	93	498	8	1.6	0.56	2647|4702|4713|4725|10063|26519|26521|51287	BLOC1S1|NDUFA8|NDUFB7|NDUFS5|COX17|TIMM10|TIMM8B|COA4	-1.6	MyList
GO Biological Processes	19	GO:0043161	proteasome-mediated ubiquitin-dependent protein catabolic process		-3.6	2.5	4.2	28162	426	498	19	3.8	0.86	5691|5694|5695|5706|5886|6815|6872|6923|8554|9147|9655|10952|25831|51528|51529|57092|122809|197131|201595	PSMB3|PSMB6|PSMB7|PSMC6|RAD23A|STYX|TAF1|ELOB|PIAS1|NEMF|SOCS5|SEC61B|HECTD1|JKAMP|ANAPC11|PCNP|SOCS4|UBR1|STT3B	-1.6	MyList
GO Biological Processes	19	GO:0048268	clathrin coat assembly		-3.6	13	6.6	28162	18	498	4	0.8	0.4	1175|1212|5286|115548	AP2S1|CLTB|PIK3C2A|FCHO2	-1.6	MyList
GO Biological Processes	19	GO:0090150	establishment of protein localization to membrane		-3.6	2.7	4.3	28162	356	498	17	3.4	0.81	1121|5599|6161|6209|6729|10952|11224|25873|26519|26521|51079|55831|63971|83460|140823|200576|253832	CHM|MAPK8|RPL32|RPS15|SRP54|SEC61B|RPL35|RPL36|TIMM10|TIMM8B|NDUFA13|EMC3|KIF13A|EMC6|ROMO1|PIKFYVE|ZDHHC20	-1.6	MyList
GO Cellular Components	20	GO:1902493	acetyltransferase complex		-3.6	4.8	5	28162	94	498	8	1.6	0.56	1386|2033|6873|6881|51562|80314|84316|122830	ATF2|EP300|TAF2|TAF10|MBIP|EPC1|NAA38|NAA30	-1.6	MyList
KEGG Pathway	24	hsa04144	Endocytosis		-3.6	3	4.4	28162	260	498	14	2.8	0.74	382|1175|1212|7189|8411|9101|9897|10254|10564|23325|25978|27243|29934|58533	ARF6|AP2S1|CLTB|TRAF6|EEA1|USP8|WASHC5|STAM2|ARFGEF2|WASHC4|CHMP2B|CHMP2A|SNX12|SNX6	-1.6	MyList
KEGG Pathway	24	hsa04621	NOD-like receptor signaling pathway		-3.6	3.7	4.7	28162	170	498	11	2.2	0.66	4940|5594|5599|7128|7187|7189|11337|25828|54822|140609|257397	OAS3|MAPK1|MAPK8|TNFAIP3|TRAF3|TRAF6|GABARAP|TXN2|TRPM7|NEK7|TAB3	-1.6	MyList
GO Biological Processes	19	GO:0006302	double-strand break repair		-3.5	3	4.3	28162	268	498	14	2.8	0.74	580|2140|5965|8363|10097|23347|25836|51111|55183|57697|126074|151987|196528|375757	BARD1|EYA3|RECQL|H4C11|ACTR2|SMCHD1|NIPBL|KMT5B|RIF1|FANCM|SWSAP1|PPP4R2|ARID2|SWI5	-1.5	MyList
GO Biological Processes	19	GO:0006397	mRNA processing		-3.5	2.3	4	28162	546	498	22	4.4	0.92	580|904|2967|5437|5439|5441|6651|8896|9169|9238|9716|10236|10291|26995|51319|51329|51755|57187|59286|79622|92906|151987	BARD1|CCNT1|GTF2H3|POLR2H|POLR2J|POLR2L|SON|BUD31|SCAF11|TBRG4|AQR|HNRNPR|SF3A1|TRUB2|RSRC1|ARL6IP4|CDK12|THOC2|UBL5|SNRNP25|HNRNPLL|PPP4R2	-1.5	MyList
GO Biological Processes	19	GO:0009165	nucleotide biosynthetic process		-3.5	3	4.4	28162	264	498	14	2.8	0.74	513|514|516|521|1633|4832|5594|9551|10476|10632|84277|201562|283458|790955	ATP5F1D|ATP5F1E|ATP5MC1|ATP5ME|DCK|NME3|MAPK1|ATP5MF|ATP5PD|ATP5MG|DNAJC30|HACD2|NME2P1|UQCC3	-1.5	MyList
GO Cellular Components	20	GO:0010008	endosome membrane		-3.5	2.3	4.1	28162	507	498	21	4.2	0.9	382|1175|7189|8411|9101|9375|10254|25978|26060|27243|27333|28956|29934|51293|54741|58533|63971|81846|200576|257397|389541	ARF6|AP2S1|TRAF6|EEA1|USP8|TM9SF2|STAM2|CHMP2B|APPL1|CHMP2A|GOLIM4|LAMTOR2|SNX12|CD320|LEPROT|SNX6|KIF13A|SBF2|PIKFYVE|TAB3|LAMTOR4	-1.5	MyList
GO Molecular Functions	21	GO:0016530	metallochaperone activity		-3.5	21	7.7	28162	8	498	3	0.6	0.35	538|9997|10063	ATP7A|SCO2|COX17	-1.5	MyList
GO Biological Processes	19	GO:0045739	positive regulation of DNA repair		-3.5	5.3	5	28162	74	498	7	1.4	0.53	2140|10097|23201|23347|51111|55183|196528	EYA3|ACTR2|FAM168A|SMCHD1|KMT5B|RIF1|ARID2	-1.5	MyList
GO Biological Processes	19	GO:0046834	lipid phosphorylation		-3.5	5.5	5.1	28162	72	498	7	1.4	0.53	5286|5290|5297|9655|23049|122809|200576	PIK3C2A|PIK3CA|PI4KA|SOCS5|SMG1|SOCS4|PIKFYVE	-1.5	MyList
GO Biological Processes	19	GO:0071456	cellular response to hypoxia		-3.5	3.3	4.4	28162	206	498	12	2.4	0.69	538|571|2021|2033|3091|5691|5694|5695|5706|6923|9475|30001	ATP7A|BACH1|ENDOG|EP300|HIF1A|PSMB3|PSMB6|PSMB7|PSMC6|ELOB|ROCK2|ERO1A	-1.5	MyList
GO Biological Processes	19	GO:1901293	nucleoside phosphate biosynthetic process		-3.5	3	4.3	28162	267	498	14	2.8	0.74	513|514|516|521|1633|4832|5594|9551|10476|10632|84277|201562|283458|790955	ATP5F1D|ATP5F1E|ATP5MC1|ATP5ME|DCK|NME3|MAPK1|ATP5MF|ATP5PD|ATP5MG|DNAJC30|HACD2|NME2P1|UQCC3	-1.5	MyList
KEGG Pathway	24	hsa04657	IL-17 signaling pathway		-3.5	4.8	4.9	28162	95	498	8	1.6	0.56	5594|5597|5599|7128|7187|7189|29761|257397	MAPK1|MAPK6|MAPK8|TNFAIP3|TRAF3|TRAF6|USP25|TAB3	-1.5	MyList
KEGG Pathway	24	hsa05161	Hepatitis B		-3.5	3.5	4.5	28162	177	498	11	2.2	0.66	317|1385|1386|2033|4773|5290|5594|5599|6655|7187|7189	APAF1|CREB1|ATF2|EP300|NFATC2|PIK3CA|MAPK1|MAPK8|SOS2|TRAF3|TRAF6	-1.5	MyList
KEGG Pathway	24	hsa05169	Epstein-Barr virus infection		-3.5	2.8	4.3	28162	299	498	15	3	0.77	317|1386|2033|4940|5290|5437|5439|5441|5599|5706|7128|7187|7189|25942|283106	APAF1|ATF2|EP300|OAS3|PIK3CA|POLR2H|POLR2J|POLR2L|MAPK8|PSMC6|TNFAIP3|TRAF3|TRAF6|SIN3A|CSNK2A3	-1.5	MyList
GO Biological Processes	19	GO:0006605	protein targeting		-3.4	2.4	4.1	28162	441	498	19	3.8	0.86	1121|6161|6209|6729|10952|11224|11337|25873|26519|26521|51025|51079|54741|54832|59286|92609|140823|200576|253832	CHM|RPL32|RPS15|SRP54|SEC61B|RPL35|GABARAP|RPL36|TIMM10|TIMM8B|PAM16|NDUFA13|LEPROT|VPS13C|UBL5|TIMM50|ROMO1|PIKFYVE|ZDHHC20	-1.4	MyList
GO Biological Processes	19	GO:0006611	protein export from nucleus		-3.4	3.4	4.4	28162	183	498	11	2.2	0.66	580|3267|5494|6209|6815|9631|9972|23049|51496|57187|127933	BARD1|AGFG1|PPM1A|RPS15|STYX|NUP155|NUP153|SMG1|CTDSPL2|THOC2|UHMK1	-1.4	MyList
GO Biological Processes	19	GO:0006626	protein targeting to mitochondrion		-3.4	4.5	4.7	28162	100	498	8	1.6	0.56	26519|26521|51025|51079|54741|59286|92609|140823	TIMM10|TIMM8B|PAM16|NDUFA13|LEPROT|UBL5|TIMM50|ROMO1	-1.4	MyList
GO Molecular Functions	21	GO:0008121	ubiquinol-cytochrome-c reductase activity		-3.4	19	7.2	28162	9	498	3	0.6	0.35	10975|27089|29796	UQCR11|UQCRQ|UQCR10	-1.4	MyList
GO Molecular Functions	21	GO:0016410	N-acyltransferase activity		-3.4	4.6	4.8	28162	99	498	8	1.6	0.56	1386|2033|6872|6881|11177|80314|122830|138474	ATF2|EP300|TAF1|TAF10|BAZ1A|EPC1|NAA30|TAF1L	-1.4	MyList
GO Molecular Functions	21	GO:0016671	oxidoreductase activity, acting on a sulfur group of donors, disulfide as acceptor		-3.4	19	7.2	28162	9	498	3	0.6	0.35	22921|25828|30001	MSRB2|TXN2|ERO1A	-1.4	MyList
GO Biological Processes	19	GO:0017004	cytochrome complex assembly		-3.4	7.9	5.5	28162	36	498	5	1	0.45	9997|10063|28958|51287|790955	SCO2|COX17|COA3|COA4|UQCC3	-1.4	MyList
GO Biological Processes	19	GO:0019083	viral transcription		-3.4	3.5	4.4	28162	180	498	11	2.2	0.66	904|2033|5437|5439|5441|6161|6209|9631|9972|11224|25873	CCNT1|EP300|POLR2H|POLR2J|POLR2L|RPL32|RPS15|NUP155|NUP153|RPL35|RPL36	-1.4	MyList
GO Molecular Functions	21	GO:0019208	phosphatase regulator activity		-3.4	4.5	4.7	28162	101	498	8	1.6	0.56	4659|5529|6815|10818|11123|81846|151987|259282	PPP1R12A|PPP2R5E|STYX|FRS2|RCAN3|SBF2|PPP4R2|BOD1L1	-1.4	MyList
GO Biological Processes	19	GO:0038093	Fc receptor signaling pathway		-3.4	3.1	4.3	28162	239	498	13	2.6	0.71	4773|5290|5594|5599|5691|5694|5695|5706|5906|7189|10097|26060|257397	NFATC2|PIK3CA|MAPK1|MAPK8|PSMB3|PSMB6|PSMB7|PSMC6|RAP1A|TRAF6|ACTR2|APPL1|TAB3	-1.5	MyList
GO Biological Processes	19	GO:0044772	mitotic cell cycle phase transition		-3.4	2.2	3.9	28162	595	498	23	4.6	0.94	571|2033|4659|5691|5694|5695|5706|5933|6873|6881|7840|8554|8636|9113|9125|10983|25942|26060|27243|29766|51529|57551|121441	BACH1|EP300|PPP1R12A|PSMB3|PSMB6|PSMB7|PSMC6|RBL1|TAF2|TAF10|ALMS1|PIAS1|SSNA1|LATS1|CNOT9|CCNI|SIN3A|APPL1|CHMP2A|TMOD3|ANAPC11|TAOK1|NEDD1	-1.4	MyList
GO Biological Processes	19	GO:0051205	protein insertion into membrane		-3.4	5.1	4.9	28162	77	498	7	1.4	0.53	5599|26519|26521|51079|55831|83460|140823	MAPK8|TIMM10|TIMM8B|NDUFA13|EMC3|EMC6|ROMO1	-1.4	MyList
GO Biological Processes	19	GO:0065004	protein-DNA complex assembly		-3.4	3.1	4.3	28162	241	498	13	2.6	0.71	546|1385|2967|5706|6872|8363|8554|9014|55320|55814|138474|144108|257218	ATRX|CREB1|GTF2H3|PSMC6|TAF1|H4C11|PIAS1|TAF1B|MIS18BP1|BDP1|TAF1L|SPTY2D1|SHPRH	-1.4	MyList
GO Biological Processes	19	GO:0071363	cellular response to growth factor stimulus		-3.4	2.1	3.9	28162	707	498	26	5.2	1	317|382|538|1385|1749|2033|3091|3987|5290|5437|5439|5441|5494|5594|5906|6498|9101|9113|10818|23592|26060|27020|51496|54778|57498|58533	APAF1|ARF6|ATP7A|CREB1|DLX5|EP300|HIF1A|LIMS1|PIK3CA|POLR2H|POLR2J|POLR2L|PPM1A|MAPK1|RAP1A|SKIL|USP8|LATS1|FRS2|LEMD3|APPL1|NPTN|CTDSPL2|RNF111|KIDINS220|SNX6	-1.4	MyList
GO Biological Processes	19	GO:1901699	cellular response to nitrogen compound		-3.4	2.1	3.9	28162	703	498	26	5.2	1	538|546|1385|5286|5290|5576|5594|5906|6093|6872|9475|10097|10333|10476|25942|26060|28956|54741|55667|57492|58533|64121|84301|114882|197131|389541	ATP7A|ATRX|CREB1|PIK3C2A|PIK3CA|PRKAR2A|MAPK1|RAP1A|ROCK1|TAF1|ROCK2|ACTR2|TLR6|ATP5PD|SIN3A|APPL1|LAMTOR2|LEPROT|DENND4C|ARID1B|SNX6|RRAGC|DDI2|OSBPL8|UBR1|LAMTOR4	-1.4	MyList
KEGG Pathway	24	hsa05203	Viral carcinogenesis		-3.4	3.2	4.3	28162	211	498	12	2.4	0.69	1385|1386|2033|2957|2967|5290|5594|5922|5933|5966|7187|8363	CREB1|ATF2|EP300|GTF2A1|GTF2H3|PIK3CA|MAPK1|RASA2|RBL1|REL|TRAF3|H4C11	-1.4	MyList
GO Biological Processes	19	GO:0001666	response to hypoxia		-3.3	2.6	4	28162	348	498	16	3.2	0.79	317|538|571|1385|2021|2033|3091|4763|5691|5694|5695|5706|6923|9475|25828|30001	APAF1|ATP7A|BACH1|CREB1|ENDOG|EP300|HIF1A|NF1|PSMB3|PSMB6|PSMB7|PSMC6|ELOB|ROCK2|TXN2|ERO1A	-1.3	MyList
GO Biological Processes	19	GO:0006361	transcription initiation from RNA polymerase I promoter		-3.3	7.4	5.3	28162	38	498	5	1	0.45	2967|5437|5441|6872|9014	GTF2H3|POLR2H|POLR2L|TAF1|TAF1B	-1.3	MyList
GO Biological Processes	19	GO:0006367	transcription initiation from RNA polymerase II promoter		-3.3	3.3	4.3	28162	187	498	11	2.2	0.66	1385|2957|2967|5437|5439|5441|5706|6872|6873|6881|138474	CREB1|GTF2A1|GTF2H3|POLR2H|POLR2J|POLR2L|PSMC6|TAF1|TAF2|TAF10|TAF1L	-1.3	MyList
GO Biological Processes	19	GO:0006401	RNA catabolic process		-3.3	2.4	4	28162	417	498	18	3.6	0.84	5691|5694|5695|5706|6093|6161|6209|9125|9238|9475|9652|10236|11224|23049|23318|25873|79002|84153	PSMB3|PSMB6|PSMB7|PSMC6|ROCK1|RPL32|RPS15|CNOT9|TBRG4|ROCK2|TTC37|HNRNPR|RPL35|SMG1|TUT4|RPL36|TRIR|RNASEH2C	-1.3	MyList
GO Molecular Functions	21	GO:0015035	protein disulfide oxidoreductase activity		-3.3	10	5.8	28162	22	498	4	0.8	0.4	9997|25828|30001|80142	SCO2|TXN2|ERO1A|PTGES2	-1.3	MyList
GO Biological Processes	19	GO:0016573	histone acetylation		-3.3	3.6	4.4	28162	156	498	10	2	0.63	1386|2033|6872|6881|10664|11177|25942|51562|80314|138474	ATF2|EP300|TAF1|TAF10|CTCF|BAZ1A|SIN3A|MBIP|EPC1|TAF1L	-1.4	MyList
GO Molecular Functions	21	GO:0032182	ubiquitin-like protein binding		-3.3	4.4	4.6	28162	104	498	8	1.6	0.56	5886|7128|9994|29761|54778|55728|84301|257397	RAD23A|TNFAIP3|CASP8AP2|USP25|RNF111|N4BP2|DDI2|TAB3	-1.3	MyList
GO Molecular Functions	21	GO:0033613	activating transcription factor binding		-3.3	5.1	4.8	28162	78	498	7	1.4	0.53	1385|1386|2033|4205|5933|25942|55787	CREB1|ATF2|EP300|MEF2A|RBL1|SIN3A|TXLNG	-1.4	MyList
GO Biological Processes	19	GO:0033617	mitochondrial cytochrome c oxidase assembly		-3.3	10	5.8	28162	22	498	4	0.8	0.4	9997|10063|28958|51287	SCO2|COX17|COA3|COA4	-1.3	MyList
GO Biological Processes	19	GO:0036294	cellular response to decreased oxygen levels		-3.3	3.2	4.3	28162	214	498	12	2.4	0.69	538|571|2021|2033|3091|5691|5694|5695|5706|6923|9475|30001	ATP7A|BACH1|ENDOG|EP300|HIF1A|PSMB3|PSMB6|PSMB7|PSMC6|ELOB|ROCK2|ERO1A	-1.4	MyList
GO Biological Processes	19	GO:0038061	NIK/NF-kappaB signaling		-3.3	3.3	4.3	28162	188	498	11	2.2	0.66	2033|3987|5494|5691|5694|5695|5706|5966|7189|10333|80829	EP300|LIMS1|PPM1A|PSMB3|PSMB6|PSMB7|PSMC6|REL|TRAF6|TLR6|ZFP91	-1.3	MyList
GO Biological Processes	19	GO:0042176	regulation of protein catabolic process		-3.3	2.5	4	28162	383	498	17	3.4	0.81	580|5886|6093|6815|6872|6923|7110|7128|8554|9101|9113|9655|25831|29761|29934|51079|122809	BARD1|RAD23A|ROCK1|STYX|TAF1|ELOB|TMF1|TNFAIP3|PIAS1|USP8|LATS1|SOCS5|HECTD1|USP25|SNX12|NDUFA13|SOCS4	-1.3	MyList
GO Biological Processes	19	GO:0044770	cell cycle phase transition		-3.3	2.1	3.8	28162	641	498	24	4.8	0.96	571|2033|4659|5691|5694|5695|5706|5933|6872|6873|6881|7840|8554|8636|9113|9125|10983|25942|26060|27243|29766|51529|57551|121441	BACH1|EP300|PPP1R12A|PSMB3|PSMB6|PSMB7|PSMC6|RBL1|TAF1|TAF2|TAF10|ALMS1|PIAS1|SSNA1|LATS1|CNOT9|CCNI|SIN3A|APPL1|CHMP2A|TMOD3|ANAPC11|TAOK1|NEDD1	-1.3	MyList
GO Biological Processes	19	GO:0045859	regulation of protein kinase activity		-3.3	2	3.8	28162	798	498	28	5.6	1	904|2764|2874|4763|5290|5576|5594|5906|7001|7128|7189|9113|9655|10114|10333|10746|10818|10983|11183|28956|51755|57498|57551|58533|80829|114882|122809|257397	CCNT1|GMFB|GPS2|NF1|PIK3CA|PRKAR2A|MAPK1|RAP1A|PRDX2|TNFAIP3|TRAF6|LATS1|SOCS5|HIPK3|TLR6|MAP3K2|FRS2|CCNI|MAP4K5|LAMTOR2|CDK12|KIDINS220|TAOK1|SNX6|ZFP91|OSBPL8|SOCS4|TAB3	-1.3	MyList
GO Biological Processes	19	GO:0046931	pore complex assembly		-3.3	11	6	28162	21	498	4	0.8	0.4	102|9972|144100|196527	ADAM10|NUP153|PLEKHA7|ANO6	-1.4	MyList
GO Biological Processes	19	GO:0048732	gland development		-3.3	2.5	4	28162	414	498	18	3.6	0.84	382|394|538|1385|3091|4580|4763|5290|5594|5906|6729|6881|7001|7128|9113|10116|10818|22890	ARF6|ARHGAP5|ATP7A|CREB1|HIF1A|MTX1|NF1|PIK3CA|MAPK1|RAP1A|SRP54|TAF10|PRDX2|TNFAIP3|LATS1|FEM1B|FRS2|ZBTB1	-1.4	MyList
GO Biological Processes	19	GO:0006475	internal protein amino acid acetylation		-3.2	3.5	4.2	28162	163	498	10	2	0.63	1386|2033|6872|6881|10664|11177|25942|51562|80314|138474	ATF2|EP300|TAF1|TAF10|CTCF|BAZ1A|SIN3A|MBIP|EPC1|TAF1L	-1.3	MyList
GO Biological Processes	19	GO:0007264	small GTPase mediated signal transduction		-3.2	2.3	3.8	28162	502	498	20	4	0.88	382|394|1121|4649|4763|5906|5921|5922|6093|6655|7204|9101|9475|10564|10672|51735|55667|64121|89839|253959	ARF6|ARHGAP5|CHM|MYO9A|NF1|RAP1A|RASA1|RASA2|ROCK1|SOS2|TRIO|USP8|ROCK2|ARFGEF2|GNA13|RAPGEF6|DENND4C|RRAGC|ARHGAP11B|RALGAPA1	-1.2	MyList
GO Molecular Functions	21	GO:0016667	oxidoreductase activity, acting on a sulfur group of donors		-3.2	5.8	4.9	28162	59	498	6	1.2	0.49	9997|22921|25828|30001|80142|81542	SCO2|MSRB2|TXN2|ERO1A|PTGES2|TMX1	-1.3	MyList
GO Biological Processes	19	GO:0018393	internal peptidyl-lysine acetylation		-3.2	3.5	4.3	28162	161	498	10	2	0.63	1386|2033|6872|6881|10664|11177|25942|51562|80314|138474	ATF2|EP300|TAF1|TAF10|CTCF|BAZ1A|SIN3A|MBIP|EPC1|TAF1L	-1.3	MyList
GO Biological Processes	19	GO:0051052	regulation of DNA metabolic process		-3.2	2.5	3.9	28162	355	498	16	3.2	0.79	317|546|2021|2140|5290|5594|6018|10097|23049|23201|23347|51111|55183|140609|151987|196528	APAF1|ATRX|ENDOG|EYA3|PIK3CA|MAPK1|RLF|ACTR2|SMG1|FAM168A|SMCHD1|KMT5B|RIF1|NEK7|PPP4R2|ARID2	-1.3	MyList
GO Biological Processes	19	GO:0051225	spindle assembly		-3.2	3.8	4.3	28162	135	498	9	1.8	0.6	8243|9897|10274|10735|23116|25978|27243|79598|140609	SMC1A|WASHC5|STAG1|STAG2|TOGARAM1|CHMP2B|CHMP2A|CEP97|NEK7	-1.2	MyList
GO Molecular Functions	21	GO:0070016	armadillo repeat domain binding		-3.2	17	6.8	28162	10	498	3	0.6	0.35	6801|29966|57680	STRN|STRN3|CHD8	-1.3	MyList
GO Biological Processes	19	GO:0071417	cellular response to organonitrogen compound		-3.2	2.1	3.8	28162	648	498	24	4.8	0.96	538|1385|5286|5290|5576|5594|5906|6093|6872|9475|10097|10333|10476|25942|26060|28956|54741|55667|57492|58533|64121|114882|197131|389541	ATP7A|CREB1|PIK3C2A|PIK3CA|PRKAR2A|MAPK1|RAP1A|ROCK1|TAF1|ROCK2|ACTR2|TLR6|ATP5PD|SIN3A|APPL1|LAMTOR2|LEPROT|DENND4C|ARID1B|SNX6|RRAGC|OSBPL8|UBR1|LAMTOR4	-1.3	MyList
GO Biological Processes	19	GO:2001020	regulation of response to DNA damage stimulus		-3.2	3.1	4.1	28162	221	498	12	2.4	0.69	2140|6498|6787|10097|10116|23049|23201|23347|51111|55183|151987|196528	EYA3|SKIL|NEK4|ACTR2|FEM1B|SMG1|FAM168A|SMCHD1|KMT5B|RIF1|PPP4R2|ARID2	-1.3	MyList
GO Biological Processes	19	GO:2001022	positive regulation of response to DNA damage stimulus		-3.2	4.2	4.5	28162	107	498	8	1.6	0.56	2140|6498|10097|23201|23347|51111|55183|196528	EYA3|SKIL|ACTR2|FAM168A|SMCHD1|KMT5B|RIF1|ARID2	-1.3	MyList
GO Biological Processes	19	GO:0000086	G2/M transition of mitotic cell cycle		-3.1	2.8	4	28162	258	498	13	2.6	0.71	571|4659|5691|5694|5695|5706|6873|7840|8636|9113|25942|57551|121441	BACH1|PPP1R12A|PSMB3|PSMB6|PSMB7|PSMC6|TAF2|ALMS1|SSNA1|LATS1|SIN3A|TAOK1|NEDD1	-1.2	MyList
GO Cellular Components	20	GO:0000502	proteasome complex		-3.1	5.5	4.7	28162	62	498	6	1.2	0.49	5691|5694|5695|5706|5886|197131	PSMB3|PSMB6|PSMB7|PSMC6|RAD23A|UBR1	-1.2	MyList
GO Molecular Functions	21	GO:0005085	guanyl-nucleotide exchange factor activity		-3.1	3.1	4.1	28162	198	498	11	2.2	0.66	5906|6655|7204|10564|28956|50618|51735|55667|81846|163486|389541	RAP1A|SOS2|TRIO|ARFGEF2|LAMTOR2|ITSN2|RAPGEF6|DENND4C|SBF2|DENND1B|LAMTOR4	-1.2	MyList
GO Biological Processes	19	GO:0006289	nucleotide-excision repair		-3.1	4.1	4.4	28162	110	498	8	1.6	0.56	2033|2967|5437|5439|5441|5886|9716|54778	EP300|GTF2H3|POLR2H|POLR2J|POLR2L|RAD23A|AQR|RNF111	-1.2	MyList
GO Biological Processes	19	GO:0007062	sister chromatid cohesion		-3.1	5.5	4.7	28162	62	498	6	1.2	0.49	546|8243|10274|10664|10735|25836	ATRX|SMC1A|STAG1|CTCF|STAG2|NIPBL	-1.2	MyList
GO Molecular Functions	21	GO:0008047	enzyme activator activity		-3.1	2.2	3.8	28162	542	498	21	4.2	0.9	317|394|538|904|1121|2764|3267|4649|4763|5290|5529|5921|5922|6102|8818|9994|10818|54344|57551|89839|253959	APAF1|ARHGAP5|ATP7A|CCNT1|CHM|GMFB|AGFG1|MYO9A|NF1|PIK3CA|PPP2R5E|RASA1|RASA2|RP2|DPM2|CASP8AP2|FRS2|DPM3|TAOK1|ARHGAP11B|RALGAPA1	-1.2	MyList
GO Biological Processes	19	GO:0008542	visual learning		-3.1	6.7	5	28162	42	498	5	1	0.45	1385|3091|4763|8554|27020	CREB1|HIF1A|NF1|PIAS1|NPTN	-1.2	MyList
GO Molecular Functions	21	GO:0015036	disulfide oxidoreductase activity		-3.1	6.9	5.1	28162	41	498	5	1	0.45	9997|25828|30001|80142|81542	SCO2|TXN2|ERO1A|PTGES2|TMX1	-1.2	MyList
GO Biological Processes	19	GO:0019080	viral gene expression		-3.1	3.1	4.1	28162	198	498	11	2.2	0.66	904|2033|5437|5439|5441|6161|6209|9631|9972|11224|25873	CCNT1|EP300|POLR2H|POLR2J|POLR2L|RPL32|RPS15|NUP155|NUP153|RPL35|RPL36	-1.2	MyList
GO Cellular Components	20	GO:0019774	proteasome core complex, beta-subunit complex		-3.1	15	6.4	28162	11	498	3	0.6	0.35	5691|5694|5695	PSMB3|PSMB6|PSMB7	-1.2	MyList
GO Molecular Functions	21	GO:0031996	thioesterase binding		-3.1	15	6.4	28162	11	498	3	0.6	0.35	382|7187|7189	ARF6|TRAF3|TRAF6	-1.2	MyList
GO Biological Processes	19	GO:0032147	activation of protein kinase activity		-3.1	2.6	3.9	28162	328	498	15	3	0.77	5290|5576|5594|7001|7189|10333|10746|10818|11183|28956|57498|57551|80829|114882|257397	PIK3CA|PRKAR2A|MAPK1|PRDX2|TRAF6|TLR6|MAP3K2|FRS2|MAP4K5|LAMTOR2|KIDINS220|TAOK1|ZFP91|OSBPL8|TAB3	-1.2	MyList
GO Biological Processes	19	GO:0036293	response to decreased oxygen levels		-3.1	2.5	3.9	28162	360	498	16	3.2	0.79	317|538|571|1385|2021|2033|3091|4763|5691|5694|5695|5706|6923|9475|25828|30001	APAF1|ATP7A|BACH1|CREB1|ENDOG|EP300|HIF1A|NF1|PSMB3|PSMB6|PSMB7|PSMC6|ELOB|ROCK2|TXN2|ERO1A	-1.2	MyList
GO Biological Processes	19	GO:0051054	positive regulation of DNA metabolic process		-3.1	3.1	4.1	28162	198	498	11	2.2	0.66	546|2021|2140|5594|10097|23201|23347|51111|55183|140609|196528	ATRX|ENDOG|EYA3|MAPK1|ACTR2|FAM168A|SMCHD1|KMT5B|RIF1|NEK7|ARID2	-1.2	MyList
GO Biological Processes	19	GO:0071559	response to transforming growth factor beta		-3.1	2.8	4	28162	261	498	13	2.6	0.71	317|1385|2033|3987|5494|6093|6498|9113|9475|23592|26060|54778|58533	APAF1|CREB1|EP300|LIMS1|PPM1A|ROCK1|SKIL|LATS1|ROCK2|LEMD3|APPL1|RNF111|SNX6	-1.2	MyList
GO Biological Processes	19	GO:0072594	establishment of protein localization to organelle		-3.1	2.1	3.7	28162	579	498	22	4.4	0.92	5594|5599|6161|6209|6729|7128|9631|9972|10952|11224|25836|25873|26060|26519|26521|51025|51079|54741|54832|59286|92609|140823	MAPK1|MAPK8|RPL32|RPS15|SRP54|TNFAIP3|NUP155|NUP153|SEC61B|RPL35|NIPBL|RPL36|APPL1|TIMM10|TIMM8B|PAM16|NDUFA13|LEPROT|VPS13C|UBL5|TIMM50|ROMO1	-1.2	MyList
GO Biological Processes	19	GO:0090407	organophosphate biosynthetic process		-3.1	2.1	3.7	28162	587	498	22	4.4	0.92	513|514|516|521|1633|4832|5286|5290|5297|5594|8818|8867|9551|10476|10632|54344|80821|84277|200576|201562|283458|790955	ATP5F1D|ATP5F1E|ATP5MC1|ATP5ME|DCK|NME3|PIK3C2A|PIK3CA|PI4KA|MAPK1|DPM2|SYNJ1|ATP5MF|ATP5PD|ATP5MG|DPM3|DDHD1|DNAJC30|PIKFYVE|HACD2|NME2P1|UQCC3	-1.2	MyList
GO Biological Processes	19	GO:2000781	positive regulation of double-strand break repair		-3.1	6.9	5.1	28162	41	498	5	1	0.45	10097|23347|51111|55183|196528	ACTR2|SMCHD1|KMT5B|RIF1|ARID2	-1.2	MyList
GO Biological Processes	19	GO:0000209	protein polyubiquitination		-3	2.5	3.8	28162	337	498	15	3	0.77	580|2874|5691|5694|5695|5706|6872|7128|7187|7189|25831|51529|54778|80829|257218	BARD1|GPS2|PSMB3|PSMB6|PSMB7|PSMC6|TAF1|TNFAIP3|TRAF3|TRAF6|HECTD1|ANAPC11|RNF111|ZFP91|SHPRH	-1.1	MyList
GO Biological Processes	19	GO:0001701	in utero embryonic development		-3	2.5	3.8	28162	337	498	15	3	0.77	102|538|2021|3091|4695|5594|6498|7189|9113|9997|25942|54880|55172|57498|57680	ADAM10|ATP7A|ENDOG|HIF1A|NDUFA2|MAPK1|SKIL|TRAF6|LATS1|SCO2|SIN3A|BCOR|DNAAF2|KIDINS220|CHD8	-1.1	MyList
GO Biological Processes	19	GO:0008535	respiratory chain complex IV assembly		-3	8.7	5.3	28162	26	498	4	0.8	0.4	9997|10063|28958|51287	SCO2|COX17|COA3|COA4	-1.1	MyList
GO Molecular Functions	21	GO:0017025	TBP-class protein binding		-3	8.7	5.3	28162	26	498	4	0.8	0.4	2957|6872|9014|138474	GTF2A1|TAF1|TAF1B|TAF1L	-1.1	MyList
GO Biological Processes	19	GO:0031400	negative regulation of protein modification process		-3	2.1	3.6	28162	556	498	21	4.2	0.9	2764|2874|4763|5576|6093|6872|7128|9113|9258|9475|9655|10114|22863|23075|25942|54880|55074|58533|122809|150678|259282	GMFB|GPS2|NF1|PRKAR2A|ROCK1|TAF1|TNFAIP3|LATS1|MFHAS1|ROCK2|SOCS5|HIPK3|ATG14|SWAP70|SIN3A|BCOR|OXR1|SNX6|SOCS4|COPS9|BOD1L1	-1.1	MyList
GO Biological Processes	19	GO:0032436	positive regulation of proteasomal ubiquitin-dependent protein catabolic process		-3	4.4	4.4	28162	89	498	7	1.4	0.53	5886|6872|6923|8554|9655|25831|122809	RAD23A|TAF1|ELOB|PIAS1|SOCS5|HECTD1|SOCS4	-1.1	MyList
GO Biological Processes	19	GO:0032535	regulation of cellular component size		-3	2.4	3.8	28162	370	498	16	3.2	0.79	382|538|1385|1982|2764|5290|5921|9113|9897|10097|23075|25942|29766|57609|196527|389541	ARF6|ATP7A|CREB1|EIF4G2|GMFB|PIK3CA|RASA1|LATS1|WASHC5|ACTR2|SWAP70|SIN3A|TMOD3|DIP2B|ANO6|LAMTOR4	-1.1	MyList
GO Biological Processes	19	GO:0033209	tumor necrosis factor-mediated signaling pathway		-3	3.3	4	28162	174	498	10	2	0.63	2874|3987|5691|5694|5695|5706|7128|7187|7189|204851	GPS2|LIMS1|PSMB3|PSMB6|PSMB7|PSMC6|TNFAIP3|TRAF3|TRAF6|HIPK1	-1.1	MyList
GO Biological Processes	19	GO:0034135	regulation of toll-like receptor 2 signaling pathway		-3	14	6.1	28162	12	498	3	0.6	0.35	7128|9258|10333	TNFAIP3|MFHAS1|TLR6	-1.1	MyList
GO Biological Processes	19	GO:0035304	regulation of protein dephosphorylation		-3	3.6	4.1	28162	142	498	9	1.8	0.6	4659|5529|6093|9258|9475|11123|23075|151987|259282	PPP1R12A|PPP2R5E|ROCK1|MFHAS1|ROCK2|RCAN3|SWAP70|PPP4R2|BOD1L1	-1.1	MyList
GO Biological Processes	19	GO:0038095	Fc-epsilon receptor signaling pathway		-3	3.3	4.1	28162	169	498	10	2	0.63	4773|5290|5594|5599|5691|5694|5695|5706|7189|257397	NFATC2|PIK3CA|MAPK1|MAPK8|PSMB3|PSMB6|PSMB7|PSMC6|TRAF6|TAB3	-1.2	MyList
GO Molecular Functions	21	GO:0042826	histone deacetylase binding		-3	4	4.3	28162	113	498	8	1.6	0.56	3091|4205|5599|7189|25836|54880|84312|84458	HIF1A|MEF2A|MAPK8|TRAF6|NIPBL|BCOR|BRMS1L|LCOR	-1.2	MyList
GO Biological Processes	19	GO:0050434	positive regulation of viral transcription		-3	8.7	5.3	28162	26	498	4	0.8	0.4	904|5437|5439|5441	CCNT1|POLR2H|POLR2J|POLR2L	-1.1	MyList
GO Biological Processes	19	GO:0051123	RNA polymerase II preinitiation complex assembly		-3	9	5.4	28162	25	498	4	0.8	0.4	1385|5706|6872|138474	CREB1|PSMC6|TAF1|TAF1L	-1.2	MyList
GO Molecular Functions	21	GO:0051427	hormone receptor binding		-3	3.3	4	28162	173	498	10	2	0.63	2033|3091|6801|6872|6881|7110|8896|9113|10499|84458	EP300|HIF1A|STRN|TAF1|TAF10|TMF1|BUD31|LATS1|NCOA2|LCOR	-1.1	MyList
GO Biological Processes	19	GO:0051493	regulation of cytoskeleton organization		-3	2.2	3.7	28162	513	498	20	4	0.88	382|2764|5290|5594|5921|6093|7840|9113|9475|9897|10097|23075|23116|25978|27243|29085|29766|51199|57551|79598	ARF6|GMFB|PIK3CA|MAPK1|RASA1|ROCK1|ALMS1|LATS1|ROCK2|WASHC5|ACTR2|SWAP70|TOGARAM1|CHMP2B|CHMP2A|PHPT1|TMOD3|NIN|TAOK1|CEP97	-1.2	MyList
GO Biological Processes	19	GO:0071453	cellular response to oxygen levels		-3	2.9	4	28162	231	498	12	2.4	0.69	538|571|2021|2033|3091|5691|5694|5695|5706|6923|9475|30001	ATP7A|BACH1|ENDOG|EP300|HIF1A|PSMB3|PSMB6|PSMB7|PSMC6|ELOB|ROCK2|ERO1A	-1.2	MyList
GO Biological Processes	19	GO:0072655	establishment of protein localization to mitochondrion		-3	3.6	4.1	28162	142	498	9	1.8	0.6	5599|26519|26521|51025|51079|54741|59286|92609|140823	MAPK8|TIMM10|TIMM8B|PAM16|NDUFA13|LEPROT|UBL5|TIMM50|ROMO1	-1.1	MyList
KEGG Pathway	24	hsa04668	TNF signaling pathway		-3	3.9	4.2	28162	115	498	8	1.6	0.56	1385|1386|5290|5594|5599|7128|7187|257397	CREB1|ATF2|PIK3CA|MAPK1|MAPK8|TNFAIP3|TRAF3|TAB3	-1.1	MyList
GO Biological Processes	19	GO:0001101	response to acid chemical		-2.9	3.8	4.1	28162	119	498	8	1.6	0.56	538|1385|1386|5290|28956|64121|197131|389541	ATP7A|CREB1|ATF2|PIK3CA|LAMTOR2|RRAGC|UBR1|LAMTOR4	-1	MyList
GO Biological Processes	19	GO:0006338	chromatin remodeling		-2.9	3	3.8	28162	210	498	11	2.2	0.66	546|7403|8363|10467|11177|22890|23347|55320|57492|57680|144108	ATRX|KDM6A|H4C11|ZNHIT1|BAZ1A|ZBTB1|SMCHD1|MIS18BP1|ARID1B|CHD8|SPTY2D1	-1	MyList
GO Biological Processes	19	GO:0006383	transcription by RNA polymerase III		-2.9	6	4.6	28162	47	498	5	1	0.45	5441|9330|25824|55814|57680	POLR2L|GTF3C3|PRDX5|BDP1|CHD8	-1	MyList
GO Biological Processes	19	GO:0006402	mRNA catabolic process		-2.9	2.4	3.7	28162	378	498	16	3.2	0.79	5691|5694|5695|5706|6093|6161|6209|9125|9238|9475|9652|10236|11224|23049|23318|25873	PSMB3|PSMB6|PSMB7|PSMC6|ROCK1|RPL32|RPS15|CNOT9|TBRG4|ROCK2|TTC37|HNRNPR|RPL35|SMG1|TUT4|RPL36	-1	MyList
GO Biological Processes	19	GO:0007632	visual behavior		-2.9	6	4.6	28162	47	498	5	1	0.45	1385|3091|4763|8554|27020	CREB1|HIF1A|NF1|PIAS1|NPTN	-1	MyList
GO Biological Processes	19	GO:0008306	associative learning		-2.9	5	4.4	28162	68	498	6	1.2	0.49	1385|3091|4763|8554|10097|27020	CREB1|HIF1A|NF1|PIAS1|ACTR2|NPTN	-1	MyList
GO Biological Processes	19	GO:0010256	endomembrane system organization		-2.9	2.2	3.6	28162	487	498	19	3.8	0.86	1385|2647|5594|7110|7357|8867|9101|9631|9897|10254|10564|22878|23325|23592|25978|27243|55831|83460|196527	CREB1|BLOC1S1|MAPK1|TMF1|UGCG|SYNJ1|USP8|NUP155|WASHC5|STAM2|ARFGEF2|TRAPPC8|WASHC4|LEMD3|CHMP2B|CHMP2A|EMC3|EMC6|ANO6	-1.1	MyList
GO Biological Processes	19	GO:0010569	regulation of double-strand break repair via homologous recombination		-2.9	6	4.6	28162	47	498	5	1	0.45	10097|23347|55183|151987|196528	ACTR2|SMCHD1|RIF1|PPP4R2|ARID2	-1	MyList
GO Biological Processes	19	GO:0016311	dephosphorylation		-2.9	2.2	3.6	28162	492	498	19	3.8	0.86	2140|4659|5494|5529|5780|6093|6815|8867|9258|9475|11123|23075|29085|51496|92609|151987|160760|201562|259282	EYA3|PPP1R12A|PPM1A|PPP2R5E|PTPN9|ROCK1|STYX|SYNJ1|MFHAS1|ROCK2|RCAN3|SWAP70|PHPT1|CTDSPL2|TIMM50|PPP4R2|PPTC7|HACD2|BOD1L1	-1	MyList
GO Molecular Functions	21	GO:0019787	ubiquitin-like protein transferase activity		-2.9	2.3	3.6	28162	452	498	18	3.6	0.84	580|6872|7128|7187|7189|8554|25831|50862|51529|54778|54880|55632|80829|89970|152006|197131|257218|400569	BARD1|TAF1|TNFAIP3|TRAF3|TRAF6|PIAS1|HECTD1|RNF141|ANAPC11|RNF111|BCOR|G2E3|ZFP91|RSPRY1|RNF38|UBR1|SHPRH|MED11	-1	MyList
GO Biological Processes	19	GO:0019827	stem cell population maintenance		-2.9	3.5	4	28162	146	498	9	1.8	0.6	5437|5439|5441|8243|23318|25836|55183|60485|140467	POLR2H|POLR2J|POLR2L|SMC1A|TUT4|NIPBL|RIF1|SAV1|ZNF358	-1.1	MyList
GO Cellular Components	20	GO:0030139	endocytic vesicle		-2.9	2.6	3.7	28162	307	498	14	2.8	0.74	382|538|1175|1212|5906|6814|10254|10333|22863|25938|26060|27333|51735|200576	ARF6|ATP7A|AP2S1|CLTB|RAP1A|STXBP3|STAM2|TLR6|ATG14|HEATR5A|APPL1|GOLIM4|RAPGEF6|PIKFYVE	-1.1	MyList
GO Biological Processes	19	GO:0044839	cell cycle G2/M phase transition		-2.9	2.7	3.7	28162	276	498	13	2.6	0.71	571|4659|5691|5694|5695|5706|6873|7840|8636|9113|25942|57551|121441	BACH1|PPP1R12A|PSMB3|PSMB6|PSMB7|PSMC6|TAF2|ALMS1|SSNA1|LATS1|SIN3A|TAOK1|NEDD1	-1	MyList
GO Biological Processes	19	GO:0048524	positive regulation of viral process		-2.9	4.4	4.3	28162	91	498	7	1.4	0.53	904|5437|5439|5441|5886|25978|27243	CCNT1|POLR2H|POLR2J|POLR2L|RAD23A|CHMP2B|CHMP2A	-1.1	MyList
GO Biological Processes	19	GO:0070585	protein localization to mitochondrion		-2.9	3.5	4	28162	146	498	9	1.8	0.6	5599|26519|26521|51025|51079|54741|59286|92609|140823	MAPK8|TIMM10|TIMM8B|PAM16|NDUFA13|LEPROT|UBL5|TIMM50|ROMO1	-1.1	MyList
GO Biological Processes	19	GO:0071229	cellular response to acid chemical		-2.9	4.9	4.4	28162	69	498	6	1.2	0.49	538|5290|28956|64121|197131|389541	ATP7A|PIK3CA|LAMTOR2|RRAGC|UBR1|LAMTOR4	-1	MyList
GO Biological Processes	19	GO:0098727	maintenance of cell number		-2.9	3.4	4	28162	148	498	9	1.8	0.6	5437|5439|5441|8243|23318|25836|55183|60485|140467	POLR2H|POLR2J|POLR2L|SMC1A|TUT4|NIPBL|RIF1|SAV1|ZNF358	-1	MyList
GO Biological Processes	19	GO:0150116	regulation of cell-substrate junction organization		-2.9	4.9	4.4	28162	69	498	6	1.2	0.49	382|3987|6093|9475|9748|28956	ARF6|LIMS1|ROCK1|ROCK2|SLK|LAMTOR2	-1	MyList
GO Biological Processes	19	GO:1901137	carbohydrate derivative biosynthetic process		-2.9	2	3.5	28162	684	498	24	4.8	0.96	513|514|516|521|538|1633|4247|4832|7357|8818|9526|9551|10476|10632|54344|55454|84277|84920|144245|201562|201595|283458|790955|100128731	ATP5F1D|ATP5F1E|ATP5MC1|ATP5ME|ATP7A|DCK|MGAT2|NME3|UGCG|DPM2|MPDU1|ATP5MF|ATP5PD|ATP5MG|DPM3|CSGALNACT2|DNAJC30|ALG10|ALG10B|HACD2|STT3B|NME2P1|UQCC3|OST4	-1	MyList
GO Cellular Components	20	GO:1905369	endopeptidase complex		-2.9	5	4.4	28162	68	498	6	1.2	0.49	5691|5694|5695|5706|5886|197131	PSMB3|PSMB6|PSMB7|PSMC6|RAD23A|UBR1	-1	MyList
KEGG Pathway	24	hsa04722	Neurotrophin signaling pathway		-2.9	3.8	4.1	28162	119	498	8	1.6	0.56	5290|5594|5599|5906|6655|7189|10818|57498	PIK3CA|MAPK1|MAPK8|RAP1A|SOS2|TRAF6|FRS2|KIDINS220	-1	MyList
GO Molecular Functions	21	GO:0001102	RNA polymerase II activating transcription factor binding		-2.8	5.9	4.5	28162	48	498	5	1	0.45	1385|1386|2033|5933|25942	CREB1|ATF2|EP300|RBL1|SIN3A	-0.99	MyList
GO Molecular Functions	21	GO:0004298	threonine-type endopeptidase activity		-2.8	12	5.6	28162	14	498	3	0.6	0.35	5691|5694|5695	PSMB3|PSMB6|PSMB7	-0.95	MyList
GO Molecular Functions	21	GO:0004707	MAP kinase activity		-2.8	12	5.6	28162	14	498	3	0.6	0.35	5594|5597|5599	MAPK1|MAPK6|MAPK8	-0.95	MyList
GO Cellular Components	20	GO:0005750	mitochondrial respiratory chain complex III		-2.8	12	5.6	28162	14	498	3	0.6	0.35	27089|29796|790955	UQCRQ|UQCR10|UQCC3	-0.95	MyList
GO Biological Processes	19	GO:0007175	negative regulation of epidermal growth factor-activated receptor activity		-2.8	12	5.6	28162	14	498	3	0.6	0.35	9655|58533|122809	SOCS5|SNX6|SOCS4	-0.95	MyList
GO Molecular Functions	21	GO:0016922	nuclear receptor binding		-2.8	4.1	4.1	28162	97	498	7	1.4	0.53	2033|6801|6881|7110|9113|10499|84458	EP300|STRN|TAF10|TMF1|LATS1|NCOA2|LCOR	-0.95	MyList
GO Biological Processes	19	GO:0036092	phosphatidylinositol-3-phosphate biosynthetic process		-2.8	12	5.6	28162	14	498	3	0.6	0.35	5286|5290|200576	PIK3C2A|PIK3CA|PIKFYVE	-0.95	MyList
GO Cellular Components	20	GO:0045275	respiratory chain complex III		-2.8	12	5.6	28162	14	498	3	0.6	0.35	27089|29796|790955	UQCRQ|UQCR10|UQCC3	-0.95	MyList
GO Biological Processes	19	GO:0051204	protein insertion into mitochondrial membrane		-2.8	5.9	4.5	28162	48	498	5	1	0.45	5599|26519|26521|51079|140823	MAPK8|TIMM10|TIMM8B|NDUFA13|ROMO1	-0.99	MyList
GO Biological Processes	19	GO:0061136	regulation of proteasomal protein catabolic process		-2.8	3.1	3.8	28162	182	498	10	2	0.63	5886|6815|6872|6923|7110|8554|9655|25831|29761|122809	RAD23A|STYX|TAF1|ELOB|TMF1|PIAS1|SOCS5|HECTD1|USP25|SOCS4	-0.98	MyList
GO Biological Processes	19	GO:0062197	cellular response to chemical stress		-2.8	2.4	3.6	28162	349	498	15	3	0.77	538|2021|3091|5290|5594|5599|7001|7128|10333|25824|25942|30001|51562|55074|140823	ATP7A|ENDOG|HIF1A|PIK3CA|MAPK1|MAPK8|PRDX2|TNFAIP3|TLR6|PRDX5|SIN3A|ERO1A|MBIP|OXR1|ROMO1	-0.99	MyList
GO Biological Processes	19	GO:0070482	response to oxygen levels		-2.8	2.4	3.6	28162	385	498	16	3.2	0.79	317|538|571|1385|2021|2033|3091|4763|5691|5694|5695|5706|6923|9475|25828|30001	APAF1|ATP7A|BACH1|CREB1|ENDOG|EP300|HIF1A|NF1|PSMB3|PSMB6|PSMB7|PSMC6|ELOB|ROCK2|TXN2|ERO1A	-0.99	MyList
GO Biological Processes	19	GO:0090066	regulation of anatomical structure size		-2.8	2.2	3.5	28162	494	498	19	3.8	0.86	382|538|1385|1982|2764|5286|5290|5921|6093|9113|9475|9897|10097|23075|25942|29766|57609|196527|389541	ARF6|ATP7A|CREB1|EIF4G2|GMFB|PIK3C2A|PIK3CA|RASA1|ROCK1|LATS1|ROCK2|WASHC5|ACTR2|SWAP70|SIN3A|TMOD3|DIP2B|ANO6|LAMTOR4	-1	MyList
GO Biological Processes	19	GO:1903050	regulation of proteolysis involved in cellular protein catabolic process		-2.8	2.9	3.7	28162	216	498	11	2.2	0.66	5886|6815|6872|6923|7110|8554|9113|9655|25831|29761|122809	RAD23A|STYX|TAF1|ELOB|TMF1|PIAS1|LATS1|SOCS5|HECTD1|USP25|SOCS4	-0.95	MyList
GO Biological Processes	19	GO:1990090	cellular response to nerve growth factor stimulus		-2.8	5.9	4.5	28162	48	498	5	1	0.45	382|1385|5906|9101|57498	ARF6|CREB1|RAP1A|USP8|KIDINS220	-0.99	MyList
GO Biological Processes	19	GO:0000186	activation of MAPKK activity		-2.7	5.5	4.4	28162	51	498	5	1	0.45	5594|10746|10818|28956|57498	MAPK1|MAP3K2|FRS2|LAMTOR2|KIDINS220	-0.9	MyList
GO Molecular Functions	21	GO:0004842	ubiquitin-protein transferase activity		-2.7	2.2	3.5	28162	429	498	17	3.4	0.81	580|6872|7128|7187|7189|25831|50862|51529|54778|54880|55632|80829|89970|152006|197131|257218|400569	BARD1|TAF1|TNFAIP3|TRAF3|TRAF6|HECTD1|RNF141|ANAPC11|RNF111|BCOR|G2E3|ZFP91|RSPRY1|RNF38|UBR1|SHPRH|MED11	-0.93	MyList
GO Molecular Functions	21	GO:0005198	structural molecule activity		-2.7	1.9	3.3	28162	704	498	24	4.8	0.96	1212|1315|4701|6161|6182|6183|6209|9475|9631|9972|10097|10573|11224|25873|51116|51258|51264|64432|64951|64975|64979|65993|79026|116541	CLTB|COPB1|NDUFA7|RPL32|MRPL12|MRPS12|RPS15|ROCK2|NUP155|NUP153|ACTR2|MRPL28|RPL35|RPL36|MRPS2|MRPL51|MRPL27|MRPS25|MRPS24|MRPL41|MRPL36|MRPS34|AHNAK|MRPL54	-0.93	MyList
GO Cellular Components	20	GO:0005665	RNA polymerase II, core complex		-2.7	11	5.4	28162	15	498	3	0.6	0.35	5437|5439|5441	POLR2H|POLR2J|POLR2L	-0.89	MyList
GO Biological Processes	19	GO:0006283	transcription-coupled nucleotide-excision repair		-2.7	4.6	4.2	28162	73	498	6	1.2	0.49	2033|2967|5437|5439|5441|9716	EP300|GTF2H3|POLR2H|POLR2J|POLR2L|AQR	-0.93	MyList
GO Biological Processes	19	GO:0006362	transcription elongation from RNA polymerase I promoter		-2.7	7.5	4.8	28162	30	498	4	0.8	0.4	2967|5437|5441|9014	GTF2H3|POLR2H|POLR2L|TAF1B	-0.93	MyList
GO Biological Processes	19	GO:0006363	termination of RNA polymerase I transcription		-2.7	7.3	4.7	28162	31	498	4	0.8	0.4	2967|5437|5441|9014	GTF2H3|POLR2H|POLR2L|TAF1B	-0.9	MyList
GO Biological Processes	19	GO:0007254	JNK cascade		-2.7	3	3.7	28162	190	498	10	2	0.63	2874|5599|7187|7189|9258|10114|10746|11183|57551|257397	GPS2|MAPK8|TRAF3|TRAF6|MFHAS1|HIPK3|MAP3K2|MAP4K5|TAOK1|TAB3	-0.89	MyList
GO Cellular Components	20	GO:0008278	cohesin complex		-2.7	11	5.4	28162	15	498	3	0.6	0.35	8243|10274|10735	SMC1A|STAG1|STAG2	-0.89	MyList
GO Cellular Components	20	GO:0015935	small ribosomal subunit		-2.7	4.6	4.1	28162	74	498	6	1.2	0.49	6183|6209|51116|64949|64951|65993	MRPS12|RPS15|MRPS2|MRPS26|MRPS24|MRPS34	-0.91	MyList
GO Molecular Functions	21	GO:0016746	transferase activity, transferring acyl groups		-2.7	2.7	3.6	28162	256	498	12	2.4	0.69	1386|2033|6872|6881|11101|11177|27349|64921|80314|122830|138474|253832	ATF2|EP300|TAF1|TAF10|ATE1|BAZ1A|MCAT|CASD1|EPC1|NAA30|TAF1L|ZDHHC20	-0.89	MyList
GO Molecular Functions	21	GO:0019207	kinase regulator activity		-2.7	2.8	3.7	28162	220	498	11	2.2	0.66	904|2764|5290|5576|9655|10983|11215|51562|57498|57551|122809	CCNT1|GMFB|PIK3CA|PRKAR2A|SOCS5|CCNI|AKAP11|MBIP|KIDINS220|TAOK1|SOCS4	-0.91	MyList
GO Molecular Functions	21	GO:0032183	SUMO binding		-2.7	11	5.4	28162	15	498	3	0.6	0.35	9994|29761|54778	CASP8AP2|USP25|RNF111	-0.89	MyList
GO Biological Processes	19	GO:0045444	fat cell differentiation		-2.7	2.8	3.6	28162	222	498	11	2.2	0.66	1385|1386|2033|2874|7204|8554|25836|30001|55252|60485|114882	CREB1|ATF2|EP300|GPS2|TRIO|PIAS1|NIPBL|ERO1A|ASXL2|SAV1|OSBPL8	-0.89	MyList
GO Biological Processes	19	GO:0046488	phosphatidylinositol metabolic process		-2.7	3	3.7	28162	187	498	10	2	0.63	5286|5290|5297|8818|8867|9655|23049|54344|122809|200576	PIK3C2A|PIK3CA|PI4KA|DPM2|SYNJ1|SOCS5|SMG1|DPM3|SOCS4|PIKFYVE	-0.92	MyList
GO Molecular Functions	21	GO:0046982	protein heterodimerization activity		-2.7	2.4	3.5	28162	324	498	14	2.8	0.74	580|2957|3091|4205|6655|6872|8243|8363|10333|22890|64121|81890|253959|374986	BARD1|GTF2A1|HIF1A|MEF2A|SOS2|TAF1|SMC1A|H4C11|TLR6|ZBTB1|RRAGC|QTRT1|RALGAPA1|MIGA1	-0.9	MyList
GO Molecular Functions	21	GO:0051721	protein phosphatase 2A binding		-2.7	7.3	4.7	28162	31	498	4	0.8	0.4	6801|9258|29966|259282	STRN|MFHAS1|STRN3|BOD1L1	-0.9	MyList
GO Biological Processes	19	GO:0065002	intracellular protein transmembrane transport		-2.7	5.5	4.4	28162	51	498	5	1	0.45	6729|10952|51025|92609|140823	SRP54|SEC61B|PAM16|TIMM50|ROMO1	-0.9	MyList
GO Biological Processes	19	GO:0070168	negative regulation of biomineral tissue development		-2.7	7.5	4.8	28162	30	498	4	0.8	0.4	3091|6093|9475|54880	HIF1A|ROCK1|ROCK2|BCOR	-0.93	MyList
GO Cellular Components	20	GO:0099023	vesicle tethering complex		-2.7	4.6	4.1	28162	74	498	6	1.2	0.49	10640|22878|51693|57511|58485|126003	EXOC5|TRAPPC8|TRAPPC2L|COG6|TRAPPC1|TRAPPC5	-0.91	MyList
GO Biological Processes	19	GO:0110150	negative regulation of biomineralization		-2.7	7.3	4.7	28162	31	498	4	0.8	0.4	3091|6093|9475|54880	HIF1A|ROCK1|ROCK2|BCOR	-0.9	MyList
GO Molecular Functions	21	GO:0140030	modification-dependent protein binding		-2.7	3.2	3.8	28162	157	498	9	1.8	0.6	546|5886|6872|7128|22890|54454|54629|57680|138474	ATRX|RAD23A|TAF1|TNFAIP3|ZBTB1|ATAD2B|MINDY2|CHD8|TAF1L	-0.91	MyList
GO Cellular Components	20	GO:0140534	endoplasmic reticulum protein-containing complex		-2.7	3.6	3.9	28162	127	498	8	1.6	0.56	513|514|8818|10952|55831|83460|201595|100128731	ATP5F1D|ATP5F1E|DPM2|SEC61B|EMC3|EMC6|STT3B|OST4	-0.91	MyList
GO Biological Processes	19	GO:1902275	regulation of chromatin organization		-2.7	3	3.7	28162	189	498	10	2	0.63	546|5599|10664|25836|25942|54454|54784|54880|55183|144108	ATRX|MAPK8|CTCF|NIPBL|SIN3A|ATAD2B|ALKBH4|BCOR|RIF1|SPTY2D1	-0.9	MyList
GO Biological Processes	19	GO:1903362	regulation of cellular protein catabolic process		-2.7	2.7	3.6	28162	251	498	12	2.4	0.69	5886|6815|6872|6923|7110|7128|8554|9113|9655|25831|29761|122809	RAD23A|STYX|TAF1|ELOB|TMF1|TNFAIP3|PIAS1|LATS1|SOCS5|HECTD1|USP25|SOCS4	-0.93	MyList
GO Biological Processes	19	GO:1990089	response to nerve growth factor		-2.7	5.7	4.4	28162	50	498	5	1	0.45	382|1385|5906|9101|57498	ARF6|CREB1|RAP1A|USP8|KIDINS220	-0.93	MyList
GO Biological Processes	19	GO:2001032	regulation of double-strand break repair via nonhomologous end joining		-2.7	7.5	4.8	28162	30	498	4	0.8	0.4	10097|23347|51111|55183	ACTR2|SMCHD1|KMT5B|RIF1	-0.93	MyList
KEGG Pathway	24	hsa04010	MAPK signaling pathway		-2.7	2.7	3.6	28162	255	498	12	2.4	0.69	1386|4763|5494|5594|5599|5906|5921|5922|6655|7189|10746|57551	ATF2|NF1|PPM1A|MAPK1|MAPK8|RAP1A|RASA1|RASA2|SOS2|TRAF6|MAP3K2|TAOK1	-0.9	MyList
GO Cellular Components	20	GO:0000775	chromosome, centromeric region		-2.6	2.9	3.6	28162	196	498	10	2	0.63	546|4659|8243|10274|10664|10735|25942|51111|55320|259282	ATRX|PPP1R12A|SMC1A|STAG1|CTCF|STAG2|SIN3A|KMT5B|MIS18BP1|BOD1L1	-0.82	MyList
GO Biological Processes	19	GO:0006163	purine nucleotide metabolic process		-2.6	2.2	3.3	28162	442	498	17	3.4	0.81	513|514|516|521|1633|2033|3091|4832|9551|9631|9972|10476|10632|84277|201562|283458|790955	ATP5F1D|ATP5F1E|ATP5MC1|ATP5ME|DCK|EP300|HIF1A|NME3|ATP5MF|NUP155|NUP153|ATP5PD|ATP5MG|DNAJC30|HACD2|NME2P1|UQCC3	-0.84	MyList
GO Biological Processes	19	GO:0006282	regulation of DNA repair		-2.6	3.5	3.8	28162	130	498	8	1.6	0.56	2140|10097|23201|23347|51111|55183|151987|196528	EYA3|ACTR2|FAM168A|SMCHD1|KMT5B|RIF1|PPP4R2|ARID2	-0.88	MyList
GO Biological Processes	19	GO:0006370	7-methylguanosine mRNA capping		-2.6	6.9	4.5	28162	33	498	4	0.8	0.4	2967|5437|5439|5441	GTF2H3|POLR2H|POLR2J|POLR2L	-0.83	MyList
GO Biological Processes	19	GO:0006979	response to oxidative stress		-2.6	2.2	3.3	28162	447	498	17	3.4	0.81	538|2021|3091|4700|4710|5594|5599|7001|7128|10333|22921|25824|25828|25942|30001|55074|140823	ATP7A|ENDOG|HIF1A|NDUFA6|NDUFB4|MAPK1|MAPK8|PRDX2|TNFAIP3|TLR6|MSRB2|PRDX5|TXN2|SIN3A|ERO1A|OXR1|ROMO1	-0.81	MyList
GO Biological Processes	19	GO:0007612	learning		-2.6	3.5	3.8	28162	130	498	8	1.6	0.56	1385|3091|4763|6310|8554|8867|10097|27020	CREB1|HIF1A|NF1|ATXN1|PIAS1|SYNJ1|ACTR2|NPTN	-0.88	MyList
GO Biological Processes	19	GO:0009150	purine ribonucleotide metabolic process		-2.6	2.2	3.3	28162	409	498	16	3.2	0.79	513|514|516|521|2033|3091|4832|9551|9631|9972|10476|10632|84277|201562|283458|790955	ATP5F1D|ATP5F1E|ATP5MC1|ATP5ME|EP300|HIF1A|NME3|ATP5MF|NUP155|NUP153|ATP5PD|ATP5MG|DNAJC30|HACD2|NME2P1|UQCC3	-0.81	MyList
GO Biological Processes	19	GO:0010506	regulation of autophagy		-2.6	2.4	3.4	28162	331	498	14	2.8	0.74	1982|2033|3091|5286|5290|5599|6093|23049|28956|54832|58533|64121|257397|389541	EIF4G2|EP300|HIF1A|PIK3C2A|PIK3CA|MAPK8|ROCK1|SMG1|LAMTOR2|VPS13C|SNX6|RRAGC|TAB3|LAMTOR4	-0.84	MyList
GO Biological Processes	19	GO:0016241	regulation of macroautophagy		-2.6	3.2	3.7	28162	160	498	9	1.8	0.6	3091|5290|5599|23049|28956|54832|58533|64121|389541	HIF1A|PIK3CA|MAPK8|SMG1|LAMTOR2|VPS13C|SNX6|RRAGC|LAMTOR4	-0.87	MyList
GO Molecular Functions	21	GO:0016307	phosphatidylinositol phosphate kinase activity		-2.6	11	5.2	28162	16	498	3	0.6	0.35	5286|5290|200576	PIK3C2A|PIK3CA|PIKFYVE	-0.83	MyList
GO Biological Processes	19	GO:0016571	histone methylation		-2.6	3.5	3.8	28162	130	498	8	1.6	0.56	546|5926|6018|7403|10664|51111|54880|55183	ATRX|ARID4A|RLF|KDM6A|CTCF|KMT5B|BCOR|RIF1	-0.88	MyList
GO Molecular Functions	21	GO:0016747	transferase activity, transferring acyl groups other than amino-acyl groups		-2.6	2.7	3.5	28162	227	498	11	2.2	0.66	1386|2033|6872|6881|11177|27349|64921|80314|122830|138474|253832	ATF2|EP300|TAF1|TAF10|BAZ1A|MCAT|CASD1|EPC1|NAA30|TAF1L|ZDHHC20	-0.84	MyList
GO Cellular Components	20	GO:0030132	clathrin coat of coated pit		-2.6	11	5.2	28162	16	498	3	0.6	0.35	1175|1212|8867	AP2S1|CLTB|SYNJ1	-0.83	MyList
GO Cellular Components	20	GO:0031301	integral component of organelle membrane		-2.6	2.3	3.3	28162	371	498	15	3	0.77	3895|4580|8818|9997|23592|28958|54344|55454|55831|64921|83460|125988|201562|253832|790955	KTN1|MTX1|DPM2|SCO2|LEMD3|COA3|DPM3|CSGALNACT2|EMC3|CASD1|EMC6|MICOS13|HACD2|ZDHHC20|UQCC3	-0.82	MyList
GO Biological Processes	19	GO:0032434	regulation of proteasomal ubiquitin-dependent protein catabolic process		-2.6	3.4	3.7	28162	133	498	8	1.6	0.56	5886|6815|6872|6923|8554|9655|25831|122809	RAD23A|STYX|TAF1|ELOB|PIAS1|SOCS5|HECTD1|SOCS4	-0.83	MyList
GO Biological Processes	19	GO:0032989	cellular component morphogenesis		-2.6	1.8	3.2	28162	766	498	25	5	0.98	102|538|1385|1749|1982|4205|4649|5290|5594|6093|6498|7110|7204|10097|10818|25942|27020|29766|50618|51199|57498|57551|57609|80208|200576	ADAM10|ATP7A|CREB1|DLX5|EIF4G2|MEF2A|MYO9A|PIK3CA|MAPK1|ROCK1|SKIL|TMF1|TRIO|ACTR2|FRS2|SIN3A|NPTN|TMOD3|ITSN2|NIN|KIDINS220|TAOK1|DIP2B|SPG11|PIKFYVE	-0.82	MyList
GO Biological Processes	19	GO:0034655	nucleobase-containing compound catabolic process		-2.6	2	3.3	28162	557	498	20	4	0.88	317|2021|5691|5694|5695|5706|6093|6161|6209|9125|9238|9475|9652|10236|11224|23049|23318|25873|79002|84153	APAF1|ENDOG|PSMB3|PSMB6|PSMB7|PSMC6|ROCK1|RPL32|RPS15|CNOT9|TBRG4|ROCK2|TTC37|HNRNPR|RPL35|SMG1|TUT4|RPL36|TRIR|RNASEH2C	-0.85	MyList
GO Molecular Functions	21	GO:0035258	steroid hormone receptor binding		-2.6	4.4	4	28162	77	498	6	1.2	0.49	2033|6801|6881|7110|9113|84458	EP300|STRN|TAF10|TMF1|LATS1|LCOR	-0.85	MyList
GO Biological Processes	19	GO:0046822	regulation of nucleocytoplasmic transport		-2.6	3.8	3.9	28162	103	498	7	1.4	0.53	580|4659|5494|5594|9972|51496|127933	BARD1|PPP1R12A|PPM1A|MAPK1|NUP153|CTDSPL2|UHMK1	-0.85	MyList
GO Biological Processes	19	GO:0046825	regulation of protein export from nucleus		-2.6	7.1	4.6	28162	32	498	4	0.8	0.4	580|5494|51496|127933	BARD1|PPM1A|CTDSPL2|UHMK1	-0.86	MyList
GO Biological Processes	19	GO:0048812	neuron projection morphogenesis		-2.6	1.9	3.2	28162	645	498	22	4.4	0.92	102|538|1385|1749|1982|4205|4649|5290|5594|6093|6498|7204|10097|10818|25942|27020|50618|51199|57498|57551|57609|80208	ADAM10|ATP7A|CREB1|DLX5|EIF4G2|MEF2A|MYO9A|PIK3CA|MAPK1|ROCK1|SKIL|TRIO|ACTR2|FRS2|SIN3A|NPTN|ITSN2|NIN|KIDINS220|TAOK1|DIP2B|SPG11	-0.81	MyList
GO Biological Processes	19	GO:0051403	stress-activated MAPK cascade		-2.6	2.6	3.5	28162	263	498	12	2.4	0.69	2874|5594|5599|7187|7189|9258|10114|10746|11183|51562|57551|257397	GPS2|MAPK1|MAPK8|TRAF3|TRAF6|MFHAS1|HIPK3|MAP3K2|MAP4K5|MBIP|TAOK1|TAB3	-0.82	MyList
GO Biological Processes	19	GO:0061028	establishment of endothelial barrier		-2.6	5.3	4.2	28162	53	498	5	1	0.45	4659|5906|6093|9475|51735	PPP1R12A|RAP1A|ROCK1|ROCK2|RAPGEF6	-0.85	MyList
GO Biological Processes	19	GO:0090151	establishment of protein localization to mitochondrial membrane		-2.6	5.3	4.2	28162	53	498	5	1	0.45	5599|26519|26521|51079|140823	MAPK8|TIMM10|TIMM8B|NDUFA13|ROMO1	-0.85	MyList
GO Biological Processes	19	GO:1902903	regulation of supramolecular fiber organization		-2.6	2.3	3.4	28162	370	498	15	3	0.77	382|2764|5290|5921|6093|7840|9113|9475|9897|10097|23075|23116|29766|51199|57551	ARF6|GMFB|PIK3CA|RASA1|ROCK1|ALMS1|LATS1|ROCK2|WASHC5|ACTR2|SWAP70|TOGARAM1|TMOD3|NIN|TAOK1	-0.82	MyList
GO Biological Processes	19	GO:2000058	regulation of ubiquitin-dependent protein catabolic process		-2.6	3.1	3.6	28162	163	498	9	1.8	0.6	5886|6815|6872|6923|8554|9113|9655|25831|122809	RAD23A|STYX|TAF1|ELOB|PIAS1|LATS1|SOCS5|HECTD1|SOCS4	-0.84	MyList
GO Biological Processes	19	GO:2000060	positive regulation of ubiquitin-dependent protein catabolic process		-2.6	3.7	3.8	28162	106	498	7	1.4	0.53	5886|6872|6923|8554|9655|25831|122809	RAD23A|TAF1|ELOB|PIAS1|SOCS5|HECTD1|SOCS4	-0.81	MyList
GO Biological Processes	19	GO:2001034	positive regulation of double-strand break repair via nonhomologous end joining		-2.6	11	5.2	28162	16	498	3	0.6	0.35	23347|51111|55183	SMCHD1|KMT5B|RIF1	-0.83	MyList
KEGG Pathway	24	hsa04140	Regulation of autophagy		-2.6	3.4	3.8	28162	132	498	8	1.6	0.56	3091|5290|5594|5599|7189|11337|22863|64121	HIF1A|PIK3CA|MAPK1|MAPK8|TRAF6|GABARAP|ATG14|RRAGC	-0.85	MyList
KEGG Pathway	24	hsa04917	Prolactin signaling pathway		-2.6	4.5	4.1	28162	76	498	6	1.2	0.49	5290|5594|5599|6655|9655|122809	PIK3CA|MAPK1|MAPK8|SOS2|SOCS5|SOCS4	-0.87	MyList
GO Biological Processes	19	GO:0000226	microtubule cytoskeleton organization		-2.5	1.9	3.2	28162	610	498	21	4.2	0.9	546|4659|6093|6651|7840|8243|9475|9748|9897|10274|10735|11337|23116|25978|27243|51199|55172|57551|79598|140609|219899	ATRX|PPP1R12A|ROCK1|SON|ALMS1|SMC1A|ROCK2|SLK|WASHC5|STAG1|STAG2|GABARAP|TOGARAM1|CHMP2B|CHMP2A|NIN|DNAAF2|TAOK1|CEP97|NEK7|TBCEL	-0.78	MyList
GO Biological Processes	19	GO:0000819	sister chromatid segregation		-2.5	2.8	3.4	28162	202	498	10	2	0.63	546|8243|9113|10274|10664|10735|25836|25978|27243|51529	ATRX|SMC1A|LATS1|STAG1|CTCF|STAG2|NIPBL|CHMP2B|CHMP2A|ANAPC11	-0.75	MyList
GO Cellular Components	20	GO:0000922	spindle pole		-2.5	3.1	3.6	28162	166	498	9	1.8	0.6	7840|8243|9113|10274|10735|51199|121441|140609|259282	ALMS1|SMC1A|LATS1|STAG1|STAG2|NIN|NEDD1|NEK7|BOD1L1	-0.8	MyList
GO Biological Processes	19	GO:0006310	DNA recombination		-2.5	2.5	3.4	28162	300	498	13	2.6	0.71	2021|5965|10097|23075|23347|25836|51111|55183|57697|126074|151987|196528|375757	ENDOG|RECQL|ACTR2|SWAP70|SMCHD1|NIPBL|KMT5B|RIF1|FANCM|SWSAP1|PPP4R2|ARID2|SWI5	-0.81	MyList
GO Biological Processes	19	GO:0006479	protein methylation		-2.5	3	3.5	28162	170	498	9	1.8	0.6	546|5926|6018|7403|10664|51111|54880|55183|283742	ATRX|ARID4A|RLF|KDM6A|CTCF|KMT5B|BCOR|RIF1|FAM98B	-0.75	MyList
GO Biological Processes	19	GO:0007051	spindle organization		-2.5	2.8	3.4	28162	203	498	10	2	0.63	546|8243|9897|10274|10735|23116|25978|27243|79598|140609	ATRX|SMC1A|WASHC5|STAG1|STAG2|TOGARAM1|CHMP2B|CHMP2A|CEP97|NEK7	-0.74	MyList
GO Cellular Components	20	GO:0008023	transcription elongation factor complex		-2.5	5	4	28162	57	498	5	1	0.45	904|6923|11198|51755|84337	CCNT1|ELOB|SUPT16H|CDK12|ELOF1	-0.75	MyList
GO Biological Processes	19	GO:0008213	protein alkylation		-2.5	3	3.5	28162	170	498	9	1.8	0.6	546|5926|6018|7403|10664|51111|54880|55183|283742	ATRX|ARID4A|RLF|KDM6A|CTCF|KMT5B|BCOR|RIF1|FAM98B	-0.75	MyList
GO Biological Processes	19	GO:0009452	7-methylguanosine RNA capping		-2.5	6.7	4.4	28162	34	498	4	0.8	0.4	2967|5437|5439|5441	GTF2H3|POLR2H|POLR2J|POLR2L	-0.8	MyList
GO Cellular Components	20	GO:0016607	nuclear speck		-2.5	2.2	3.3	28162	411	498	16	3.2	0.79	580|3091|4707|6651|6729|6835|8554|10291|51319|51329|51755|57187|92609|163486|163859|204851	BARD1|HIF1A|NDUFB1|SON|SRP54|SURF2|PIAS1|SF3A1|RSRC1|ARL6IP4|CDK12|THOC2|TIMM50|DENND1B|SDE2|HIPK1	-0.8	MyList
GO Cellular Components	20	GO:0031304	intrinsic component of mitochondrial inner membrane		-2.5	5.1	4.1	28162	55	498	5	1	0.45	4580|9997|28958|125988|790955	MTX1|SCO2|COA3|MICOS13|UQCC3	-0.81	MyList
GO Cellular Components	20	GO:0031305	integral component of mitochondrial inner membrane		-2.5	5.1	4.1	28162	55	498	5	1	0.45	4580|9997|28958|125988|790955	MTX1|SCO2|COA3|MICOS13|UQCC3	-0.81	MyList
GO Biological Processes	19	GO:0034599	cellular response to oxidative stress		-2.5	2.4	3.4	28162	301	498	13	2.6	0.71	538|2021|3091|5594|5599|7001|7128|10333|25824|25942|30001|55074|140823	ATP7A|ENDOG|HIF1A|MAPK1|MAPK8|PRDX2|TNFAIP3|TLR6|PRDX5|SIN3A|ERO1A|OXR1|ROMO1	-0.8	MyList
GO Biological Processes	19	GO:0034968	histone lysine methylation		-2.5	3.7	3.8	28162	107	498	7	1.4	0.53	546|5926|6018|7403|51111|54880|55183	ATRX|ARID4A|RLF|KDM6A|KMT5B|BCOR|RIF1	-0.8	MyList
GO Biological Processes	19	GO:0036260	RNA capping		-2.5	6.7	4.4	28162	34	498	4	0.8	0.4	2967|5437|5439|5441	GTF2H3|POLR2H|POLR2J|POLR2L	-0.8	MyList
GO Biological Processes	19	GO:0048193	Golgi vesicle transport		-2.5	2.2	3.3	28162	378	498	15	3	0.77	1315|4253|6102|10175|10564|10640|22878|29934|51693|54832|57511|58485|63971|64693|126003	COPB1|MIA2|RP2|CNIH1|ARFGEF2|EXOC5|TRAPPC8|SNX12|TRAPPC2L|VPS13C|COG6|TRAPPC1|KIF13A|CTAGE1|TRAPPC5	-0.76	MyList
GO Biological Processes	19	GO:0051640	organelle localization		-2.5	1.9	3.1	28162	655	498	22	4.4	0.92	2647|3091|4205|6209|6814|7840|8636|8867|10097|10175|22863|25978|27243|51199|51693|58485|58533|63971|79598|80208|121441|126003	BLOC1S1|HIF1A|MEF2A|RPS15|STXBP3|ALMS1|SSNA1|SYNJ1|ACTR2|CNIH1|ATG14|CHMP2B|CHMP2A|NIN|TRAPPC2L|TRAPPC1|SNX6|KIF13A|CEP97|SPG11|NEDD1|TRAPPC5	-0.75	MyList
GO Biological Processes	19	GO:0061008	hepaticobiliary system development		-2.5	3.2	3.6	28162	140	498	8	1.6	0.56	382|538|4763|5290|5906|6881|7128|25836	ARF6|ATP7A|NF1|PIK3CA|RAP1A|TAF10|TNFAIP3|NIPBL	-0.73	MyList
GO Biological Processes	19	GO:0071108	protein K48-linked deubiquitination		-2.5	6.5	4.3	28162	35	498	4	0.8	0.4	7128|9101|29761|54629	TNFAIP3|USP8|USP25|MINDY2	-0.76	MyList
GO Cellular Components	20	GO:0097431	mitotic spindle pole		-2.5	6.7	4.4	28162	34	498	4	0.8	0.4	8243|10274|10735|51199	SMC1A|STAG1|STAG2|NIN	-0.8	MyList
GO Biological Processes	19	GO:0098781	ncRNA transcription		-2.5	3.6	3.7	28162	109	498	7	1.4	0.53	904|2957|5437|5439|5441|9014|9330	CCNT1|GTF2A1|POLR2H|POLR2J|POLR2L|TAF1B|GTF3C3	-0.76	MyList
GO Biological Processes	19	GO:1901800	positive regulation of proteasomal protein catabolic process		-2.5	3.6	3.7	28162	109	498	7	1.4	0.53	5886|6872|6923|8554|9655|25831|122809	RAD23A|TAF1|ELOB|PIAS1|SOCS5|HECTD1|SOCS4	-0.76	MyList
KEGG Pathway	24	hsa05160	Hepatitis C		-2.5	3	3.5	28162	169	498	9	1.8	0.6	317|4940|5290|5594|5599|6655|7187|7189|8554	APAF1|OAS3|PIK3CA|MAPK1|MAPK8|SOS2|TRAF3|TRAF6|PIAS1	-0.76	MyList
GO Cellular Components	20	GO:0000123	histone acetyltransferase complex		-2.4	4	3.7	28162	84	498	6	1.2	0.49	1386|2033|6873|6881|51562|80314	ATF2|EP300|TAF2|TAF10|MBIP|EPC1	-0.72	MyList
GO Biological Processes	19	GO:0002223	stimulatory C-type lectin receptor signaling pathway		-2.4	3.5	3.5	28162	114	498	7	1.4	0.53	2033|5691|5694|5695|5706|7189|257397	EP300|PSMB3|PSMB6|PSMB7|PSMC6|TRAF6|TAB3	-0.69	MyList
GO Biological Processes	19	GO:0007250	activation of NF-kappaB-inducing kinase activity		-2.4	9.4	4.8	28162	18	498	3	0.6	0.35	7189|10333|80829	TRAF6|TLR6|ZFP91	-0.73	MyList
GO Biological Processes	19	GO:0009259	ribonucleotide metabolic process		-2.4	2.1	3.1	28162	426	498	16	3.2	0.79	513|514|516|521|2033|3091|4832|9551|9631|9972|10476|10632|84277|201562|283458|790955	ATP5F1D|ATP5F1E|ATP5MC1|ATP5ME|EP300|HIF1A|NME3|ATP5MF|NUP155|NUP153|ATP5PD|ATP5MG|DNAJC30|HACD2|NME2P1|UQCC3	-0.69	MyList
GO Biological Processes	19	GO:0018105	peptidyl-serine phosphorylation		-2.4	2.4	3.3	28162	310	498	13	2.6	0.71	5290|5594|5599|6093|6872|9113|9125|9475|10114|23049|127933|200576|204851	PIK3CA|MAPK1|MAPK8|ROCK1|TAF1|LATS1|CNOT9|ROCK2|HIPK3|SMG1|UHMK1|PIKFYVE|HIPK1	-0.72	MyList
GO Biological Processes	19	GO:0030866	cortical actin cytoskeleton organization		-2.4	6	4.1	28162	38	498	4	0.8	0.4	382|6093|9475|11215	ARF6|ROCK1|ROCK2|AKAP11	-0.67	MyList
GO Biological Processes	19	GO:0031098	stress-activated protein kinase signaling cascade		-2.4	2.4	3.2	28162	278	498	12	2.4	0.69	2874|5594|5599|7187|7189|9258|10114|10746|11183|51562|57551|257397	GPS2|MAPK1|MAPK8|TRAF3|TRAF6|MFHAS1|HIPK3|MAP3K2|MAP4K5|MBIP|TAOK1|TAB3	-0.69	MyList
GO Biological Processes	19	GO:0032956	regulation of actin cytoskeleton organization		-2.4	2.2	3.2	28162	353	498	14	2.8	0.74	382|2764|5290|5921|6093|7840|9113|9475|9897|10097|23075|29085|29766|57551	ARF6|GMFB|PIK3CA|RASA1|ROCK1|ALMS1|LATS1|ROCK2|WASHC5|ACTR2|SWAP70|PHPT1|TMOD3|TAOK1	-0.67	MyList
GO Biological Processes	19	GO:0034134	toll-like receptor 2 signaling pathway		-2.4	9.4	4.8	28162	18	498	3	0.6	0.35	7128|9258|10333	TNFAIP3|MFHAS1|TLR6	-0.73	MyList
GO Biological Processes	19	GO:0043405	regulation of MAP kinase activity		-2.4	2.4	3.2	28162	312	498	13	2.6	0.71	2874|4763|5594|7001|7189|10114|10333|10746|10818|11183|51755|57551|257397	GPS2|NF1|MAPK1|PRDX2|TRAF6|HIPK3|TLR6|MAP3K2|FRS2|MAP4K5|CDK12|TAOK1|TAB3	-0.7	MyList
GO Biological Processes	19	GO:0043506	regulation of JUN kinase activity		-2.4	4.1	3.8	28162	83	498	6	1.2	0.49	7189|10114|10333|10746|11183|57551	TRAF6|HIPK3|TLR6|MAP3K2|MAP4K5|TAOK1	-0.73	MyList
GO Biological Processes	19	GO:0046324	regulation of glucose import		-2.4	4.8	3.9	28162	59	498	5	1	0.45	4205|5906|6814|26060|114882	MEF2A|RAP1A|STXBP3|APPL1|OSBPL8	-0.71	MyList
GO Biological Processes	19	GO:0046326	positive regulation of glucose import		-2.4	6	4.1	28162	38	498	4	0.8	0.4	4205|5906|26060|114882	MEF2A|RAP1A|APPL1|OSBPL8	-0.67	MyList
GO Biological Processes	19	GO:0048488	synaptic vesicle endocytosis		-2.4	4.8	3.9	28162	59	498	5	1	0.45	382|6093|8867|50618|115548	ARF6|ROCK1|SYNJ1|ITSN2|FCHO2	-0.71	MyList
GO Biological Processes	19	GO:0048858	cell projection morphogenesis		-2.4	1.9	3.1	28162	663	498	22	4.4	0.92	102|538|1385|1749|1982|4205|4649|5290|5594|6093|6498|7204|10097|10818|25942|27020|50618|51199|57498|57551|57609|80208	ADAM10|ATP7A|CREB1|DLX5|EIF4G2|MEF2A|MYO9A|PIK3CA|MAPK1|ROCK1|SKIL|TRIO|ACTR2|FRS2|SIN3A|NPTN|ITSN2|NIN|KIDINS220|TAOK1|DIP2B|SPG11	-0.71	MyList
GO Biological Processes	19	GO:0050890	cognition		-2.4	2.5	3.3	28162	276	498	12	2.4	0.69	1385|2033|3091|4763|5594|6310|8554|8867|10097|25836|25978|27020	CREB1|EP300|HIF1A|NF1|MAPK1|ATXN1|PIAS1|SYNJ1|ACTR2|NIPBL|CHMP2B|NPTN	-0.7	MyList
GO Biological Processes	19	GO:0060322	head development		-2.4	1.8	3	28162	751	498	24	4.8	0.96	317|538|546|1340|1385|1749|2033|3091|4722|4763|5594|6310|6814|6872|8867|10818|25836|25942|27089|51199|57680|80264|84277|89839	APAF1|ATP7A|ATRX|COX6B1|CREB1|DLX5|EP300|HIF1A|NDUFS3|NF1|MAPK1|ATXN1|STXBP3|TAF1|SYNJ1|FRS2|NIPBL|SIN3A|UQCRQ|NIN|CHD8|ZNF430|DNAJC30|ARHGAP11B	-0.69	MyList
GO Biological Processes	19	GO:0060968	regulation of gene silencing		-2.4	3.1	3.5	28162	144	498	8	1.6	0.56	5437|5439|5441|8363|9631|9972|25942|54454	POLR2H|POLR2J|POLR2L|H4C11|NUP155|NUP153|SIN3A|ATAD2B	-0.69	MyList
GO Biological Processes	19	GO:0070534	protein K63-linked ubiquitination		-2.4	4.9	4	28162	58	498	5	1	0.45	2874|7187|7189|25831|80829	GPS2|TRAF3|TRAF6|HECTD1|ZFP91	-0.73	MyList
GO Biological Processes	19	GO:0071806	protein transmembrane transport		-2.4	4.7	3.9	28162	60	498	5	1	0.45	6729|10952|51025|92609|140823	SRP54|SEC61B|PAM16|TIMM50|ROMO1	-0.69	MyList
GO Biological Processes	19	GO:0071900	regulation of protein serine/threonine kinase activity		-2.4	2	3.2	28162	497	498	18	3.6	0.84	904|2874|4763|5576|5594|7001|7128|7189|9113|10114|10333|10746|10818|10983|11183|51755|57551|257397	CCNT1|GPS2|NF1|PRKAR2A|MAPK1|PRDX2|TNFAIP3|TRAF6|LATS1|HIPK3|TLR6|MAP3K2|FRS2|CCNI|MAP4K5|CDK12|TAOK1|TAB3	-0.73	MyList
GO Biological Processes	19	GO:0072521	purine-containing compound metabolic process		-2.4	2.1	3.2	28162	460	498	17	3.4	0.81	513|514|516|521|1633|2033|3091|4832|9551|9631|9972|10476|10632|84277|201562|283458|790955	ATP5F1D|ATP5F1E|ATP5MC1|ATP5ME|DCK|EP300|HIF1A|NME3|ATP5MF|NUP155|NUP153|ATP5PD|ATP5MG|DNAJC30|HACD2|NME2P1|UQCC3	-0.72	MyList
GO Cellular Components	20	GO:0098687	chromosomal region		-2.4	2.3	3.2	28162	345	498	14	2.8	0.74	546|4659|8243|8363|10274|10664|10735|23347|25942|51111|55183|55320|57187|259282	ATRX|PPP1R12A|SMC1A|H4C11|STAG1|CTCF|STAG2|SMCHD1|SIN3A|KMT5B|RIF1|MIS18BP1|THOC2|BOD1L1	-0.73	MyList
GO Biological Processes	19	GO:0098813	nuclear chromosome segregation		-2.4	2.5	3.3	28162	276	498	12	2.4	0.69	546|8243|9113|10097|10274|10664|10735|25836|25978|27243|51529|57697	ATRX|SMC1A|LATS1|ACTR2|STAG1|CTCF|STAG2|NIPBL|CHMP2B|CHMP2A|ANAPC11|FANCM	-0.7	MyList
GO Biological Processes	19	GO:0110053	regulation of actin filament organization		-2.4	2.5	3.3	28162	273	498	12	2.4	0.69	382|2764|5290|5921|6093|7840|9113|9475|9897|10097|23075|29766	ARF6|GMFB|PIK3CA|RASA1|ROCK1|ALMS1|LATS1|ROCK2|WASHC5|ACTR2|SWAP70|TMOD3	-0.73	MyList
GO Biological Processes	19	GO:0120039	plasma membrane bounded cell projection morphogenesis		-2.4	1.9	3.1	28162	659	498	22	4.4	0.92	102|538|1385|1749|1982|4205|4649|5290|5594|6093|6498|7204|10097|10818|25942|27020|50618|51199|57498|57551|57609|80208	ADAM10|ATP7A|CREB1|DLX5|EIF4G2|MEF2A|MYO9A|PIK3CA|MAPK1|ROCK1|SKIL|TRIO|ACTR2|FRS2|SIN3A|NPTN|ITSN2|NIN|KIDINS220|TAOK1|DIP2B|SPG11	-0.73	MyList
GO Biological Processes	19	GO:0140238	presynaptic endocytosis		-2.4	4.8	3.9	28162	59	498	5	1	0.45	382|6093|8867|50618|115548	ARF6|ROCK1|SYNJ1|ITSN2|FCHO2	-0.71	MyList
GO Biological Processes	19	GO:1901550	regulation of endothelial cell development		-2.4	9.4	4.8	28162	18	498	3	0.6	0.35	4659|6093|9475	PPP1R12A|ROCK1|ROCK2	-0.73	MyList
GO Biological Processes	19	GO:1901796	regulation of signal transduction by p53 class mediator		-2.4	2.9	3.4	28162	177	498	9	1.8	0.6	580|2033|6872|6873|6881|11198|91875|138474|204851	BARD1|EP300|TAF1|TAF2|TAF10|SUPT16H|TTC5|TAF1L|HIPK1	-0.67	MyList
GO Biological Processes	19	GO:1902683	regulation of receptor localization to synapse		-2.4	9.4	4.8	28162	18	498	3	0.6	0.35	102|5906|27020	ADAM10|RAP1A|NPTN	-0.73	MyList
GO Biological Processes	19	GO:1903140	regulation of establishment of endothelial barrier		-2.4	9.4	4.8	28162	18	498	3	0.6	0.35	4659|6093|9475	PPP1R12A|ROCK1|ROCK2	-0.73	MyList
GO Biological Processes	19	GO:1903827	regulation of cellular protein localization		-2.4	2	3	28162	548	498	19	3.8	0.86	102|382|580|5494|5594|5599|5780|5906|9113|9258|9475|25836|25942|26060|27020|51496|54741|59286|127933	ADAM10|ARF6|BARD1|PPM1A|MAPK1|MAPK8|PTPN9|RAP1A|LATS1|MFHAS1|ROCK2|NIPBL|SIN3A|APPL1|NPTN|CTDSPL2|LEPROT|UBL5|UHMK1	-0.67	MyList
GO Biological Processes	19	GO:1903828	negative regulation of cellular protein localization		-2.4	3.5	3.6	28162	112	498	7	1.4	0.53	382|580|9113|9258|9475|25942|54741	ARF6|BARD1|LATS1|MFHAS1|ROCK2|SIN3A|LEPROT	-0.72	MyList
GO Biological Processes	19	GO:2000779	regulation of double-strand break repair		-2.4	3.9	3.7	28162	86	498	6	1.2	0.49	10097|23347|51111|55183|151987|196528	ACTR2|SMCHD1|KMT5B|RIF1|PPP4R2|ARID2	-0.68	MyList
KEGG Pathway	24	hsa04022	cGMP-PKG signaling pathway		-2.4	2.9	3.4	28162	173	498	9	1.8	0.6	1385|1386|4205|4659|4773|5594|6093|9475|10672	CREB1|ATF2|MEF2A|PPP1R12A|NFATC2|MAPK1|ROCK1|ROCK2|GNA13	-0.72	MyList
GO Biological Processes	19	GO:0002064	epithelial cell development		-2.3	2.7	3.3	28162	212	498	10	2	0.63	546|3091|4659|5906|5926|6093|9475|10116|10818|51735	ATRX|HIF1A|PPP1R12A|RAP1A|ARID4A|ROCK1|ROCK2|FEM1B|FRS2|RAPGEF6	-0.65	MyList
GO Biological Processes	19	GO:0002218	activation of innate immune response		-2.3	3.1	3.4	28162	148	498	8	1.6	0.56	2033|5691|5694|5695|5706|7189|25942|257397	EP300|PSMB3|PSMB6|PSMB7|PSMC6|TRAF6|SIN3A|TAB3	-0.63	MyList
GO Biological Processes	19	GO:0002220	innate immune response activating cell surface receptor signaling pathway		-2.3	3.4	3.4	28162	118	498	7	1.4	0.53	2033|5691|5694|5695|5706|7189|257397	EP300|PSMB3|PSMB6|PSMB7|PSMC6|TRAF6|TAB3	-0.63	MyList
GO Biological Processes	19	GO:0002758	innate immune response-activating signal transduction		-2.3	3.3	3.4	28162	119	498	7	1.4	0.53	2033|5691|5694|5695|5706|7189|257397	EP300|PSMB3|PSMB6|PSMB7|PSMC6|TRAF6|TAB3	-0.61	MyList
GO Biological Processes	19	GO:0002764	immune response-regulating signaling pathway		-2.3	2	3	28162	518	498	18	3.6	0.84	1997|2033|2874|4773|5290|5594|5599|5691|5694|5695|5706|5906|7189|10097|26060|29085|163486|257397	ELF1|EP300|GPS2|NFATC2|PIK3CA|MAPK1|MAPK8|PSMB3|PSMB6|PSMB7|PSMC6|RAP1A|TRAF6|ACTR2|APPL1|PHPT1|DENND1B|TAB3	-0.61	MyList
GO Biological Processes	19	GO:0002768	immune response-regulating cell surface receptor signaling pathway		-2.3	2	3	28162	515	498	18	3.6	0.84	1997|2033|2874|4773|5290|5594|5599|5691|5694|5695|5706|5906|7189|10097|26060|29085|163486|257397	ELF1|EP300|GPS2|NFATC2|PIK3CA|MAPK1|MAPK8|PSMB3|PSMB6|PSMB7|PSMC6|RAP1A|TRAF6|ACTR2|APPL1|PHPT1|DENND1B|TAB3	-0.63	MyList
GO Molecular Functions	21	GO:0004721	phosphoprotein phosphatase activity		-2.3	2.8	3.3	28162	182	498	9	1.8	0.6	2140|5494|5780|6815|29085|51496|92609|160760|201562	EYA3|PPM1A|PTPN9|STYX|PHPT1|CTDSPL2|TIMM50|PPTC7|HACD2	-0.62	MyList
GO Cellular Components	20	GO:0005839	proteasome core complex		-2.3	8.5	4.5	28162	20	498	3	0.6	0.35	5691|5694|5695	PSMB3|PSMB6|PSMB7	-0.63	MyList
GO Biological Processes	19	GO:0006488	dolichol-linked oligosaccharide biosynthetic process		-2.3	8.5	4.5	28162	20	498	3	0.6	0.35	9526|84920|144245	MPDU1|ALG10|ALG10B	-0.63	MyList
GO Biological Processes	19	GO:0006661	phosphatidylinositol biosynthetic process		-2.3	3.4	3.5	28162	116	498	7	1.4	0.53	5286|5290|5297|8818|8867|54344|200576	PIK3C2A|PIK3CA|PI4KA|DPM2|SYNJ1|DPM3|PIKFYVE	-0.65	MyList
GO Biological Processes	19	GO:0008154	actin polymerization or depolymerization		-2.3	2.6	3.2	28162	215	498	10	2	0.63	382|2764|5290|5921|9113|9897|10097|22921|23075|29766	ARF6|GMFB|PIK3CA|RASA1|LATS1|WASHC5|ACTR2|MSRB2|SWAP70|TMOD3	-0.62	MyList
GO Biological Processes	19	GO:0010948	negative regulation of cell cycle process		-2.3	2.2	3.1	28162	359	498	14	2.8	0.74	102|317|546|2033|5691|5694|5695|5706|5933|9125|27243|57551|80012|80314	ADAM10|APAF1|ATRX|EP300|PSMB3|PSMB6|PSMB7|PSMC6|RBL1|CNOT9|CHMP2A|TAOK1|PHC3|EPC1	-0.63	MyList
GO Biological Processes	19	GO:0018107	peptidyl-threonine phosphorylation		-2.3	3.4	3.4	28162	118	498	7	1.4	0.53	5594|5599|6093|6872|9475|10114|204851	MAPK1|MAPK8|ROCK1|TAF1|ROCK2|HIPK3|HIPK1	-0.63	MyList
GO Biological Processes	19	GO:0019693	ribose phosphate metabolic process		-2.3	2.1	3	28162	436	498	16	3.2	0.79	513|514|516|521|2033|3091|4832|9551|9631|9972|10476|10632|84277|201562|283458|790955	ATP5F1D|ATP5F1E|ATP5MC1|ATP5ME|EP300|HIF1A|NME3|ATP5MF|NUP155|NUP153|ATP5PD|ATP5MG|DNAJC30|HACD2|NME2P1|UQCC3	-0.63	MyList
GO Biological Processes	19	GO:0030150	protein import into mitochondrial matrix		-2.3	8.5	4.5	28162	20	498	3	0.6	0.35	51025|92609|140823	PAM16|TIMM50|ROMO1	-0.63	MyList
GO Biological Processes	19	GO:0032990	cell part morphogenesis		-2.3	1.8	2.9	28162	679	498	22	4.4	0.92	102|538|1385|1749|1982|4205|4649|5290|5594|6093|6498|7204|10097|10818|25942|27020|50618|51199|57498|57551|57609|80208	ADAM10|ATP7A|CREB1|DLX5|EIF4G2|MEF2A|MYO9A|PIK3CA|MAPK1|ROCK1|SKIL|TRIO|ACTR2|FRS2|SIN3A|NPTN|ITSN2|NIN|KIDINS220|TAOK1|DIP2B|SPG11	-0.63	MyList
GO Biological Processes	19	GO:0033619	membrane protein proteolysis		-2.3	4.6	3.8	28162	61	498	5	1	0.45	102|6093|7189|8192|51360	ADAM10|ROCK1|TRAF6|CLPP|MBTPS2	-0.67	MyList
GO Biological Processes	19	GO:0034612	response to tumor necrosis factor		-2.3	2.3	3.1	28162	320	498	13	2.6	0.71	102|2021|2874|3987|5594|5691|5694|5695|5706|7128|7187|7189|204851	ADAM10|ENDOG|GPS2|LIMS1|MAPK1|PSMB3|PSMB6|PSMB7|PSMC6|TNFAIP3|TRAF3|TRAF6|HIPK1	-0.63	MyList
GO Biological Processes	19	GO:0034728	nucleosome organization		-2.3	2.8	3.2	28162	183	498	9	1.8	0.6	546|8363|10467|10664|11198|55320|144108|196528|257218	ATRX|H4C11|ZNHIT1|CTCF|SUPT16H|MIS18BP1|SPTY2D1|ARID2|SHPRH	-0.6	MyList
GO Biological Processes	19	GO:0038127	ERBB signaling pathway		-2.3	3.1	3.4	28162	146	498	8	1.6	0.56	5286|5290|5594|9125|9655|10254|58533|122809	PIK3C2A|PIK3CA|MAPK1|CNOT9|SOCS5|STAM2|SNX6|SOCS4	-0.66	MyList
GO Biological Processes	19	GO:0043044	ATP-dependent chromatin remodeling		-2.3	3.8	3.6	28162	89	498	6	1.2	0.49	8363|10467|55320|57492|57680|144108	H4C11|ZNHIT1|MIS18BP1|ARID1B|CHD8|SPTY2D1	-0.63	MyList
GO Molecular Functions	21	GO:0043130	ubiquitin binding		-2.3	3.9	3.6	28162	87	498	6	1.2	0.49	5886|7128|29761|55728|84301|257397	RAD23A|TNFAIP3|USP25|N4BP2|DDI2|TAB3	-0.67	MyList
GO Biological Processes	19	GO:0043666	regulation of phosphoprotein phosphatase activity		-2.3	3.3	3.4	28162	119	498	7	1.4	0.53	4659|5529|6093|9475|11123|151987|259282	PPP1R12A|PPP2R5E|ROCK1|ROCK2|RCAN3|PPP4R2|BOD1L1	-0.61	MyList
GO Molecular Functions	21	GO:0046527	glucosyltransferase activity		-2.3	8.5	4.5	28162	20	498	3	0.6	0.35	7357|84920|144245	UGCG|ALG10|ALG10B	-0.63	MyList
GO Biological Processes	19	GO:0046700	heterocycle catabolic process		-2.3	1.9	3	28162	597	498	20	4	0.88	317|2021|5691|5694|5695|5706|6093|6161|6209|9125|9238|9475|9652|10236|11224|23049|23318|25873|79002|84153	APAF1|ENDOG|PSMB3|PSMB6|PSMB7|PSMC6|ROCK1|RPL32|RPS15|CNOT9|TBRG4|ROCK2|TTC37|HNRNPR|RPL35|SMG1|TUT4|RPL36|TRIR|RNASEH2C	-0.62	MyList
GO Biological Processes	19	GO:0051101	regulation of DNA binding		-2.3	3.4	3.4	28162	118	498	7	1.4	0.53	2033|5599|6872|6881|7189|8721|25942	EP300|MAPK8|TAF1|TAF10|TRAF6|EDF1|SIN3A	-0.63	MyList
GO Biological Processes	19	GO:0071230	cellular response to amino acid stimulus		-2.3	4.6	3.8	28162	61	498	5	1	0.45	538|28956|64121|197131|389541	ATP7A|LAMTOR2|RRAGC|UBR1|LAMTOR4	-0.67	MyList
GO Biological Processes	19	GO:0098662	inorganic cation transmembrane transport		-2.3	1.8	2.9	28162	769	498	24	4.8	0.96	513|514|516|521|538|1327|1337|1340|1350|1351|4697|7871|9551|10063|10476|10632|30001|54822|79026|81894|84277|144245|196527|374291	ATP5F1D|ATP5F1E|ATP5MC1|ATP5ME|ATP7A|COX4I1|COX6A1|COX6B1|COX7C|COX8A|NDUFA4|SLMAP|ATP5MF|COX17|ATP5PD|ATP5MG|ERO1A|TRPM7|AHNAK|SLC25A28|DNAJC30|ALG10B|ANO6|NDUFS7	-0.6	MyList
GO Biological Processes	19	GO:0098780	response to mitochondrial depolarisation		-2.3	8.5	4.5	28162	20	498	3	0.6	0.35	2874|22863|54832	GPS2|ATG14|VPS13C	-0.63	MyList
GO Biological Processes	19	GO:1901532	regulation of hematopoietic progenitor cell differentiation		-2.3	3.8	3.6	28162	89	498	6	1.2	0.49	5691|5694|5695|5706|6655|22890	PSMB3|PSMB6|PSMB7|PSMC6|SOS2|ZBTB1	-0.63	MyList
GO Biological Processes	19	GO:1901673	regulation of mitotic spindle assembly		-2.3	8.5	4.5	28162	20	498	3	0.6	0.35	25978|27243|79598	CHMP2B|CHMP2A|CEP97	-0.63	MyList
GO Biological Processes	19	GO:1903364	positive regulation of cellular protein catabolic process		-2.3	3	3.3	28162	151	498	8	1.6	0.56	5886|6872|6923|7128|8554|9655|25831|122809	RAD23A|TAF1|ELOB|TNFAIP3|PIAS1|SOCS5|HECTD1|SOCS4	-0.6	MyList
GO Cellular Components	20	GO:0000152	nuclear ubiquitin ligase complex		-2.2	5.3	3.8	28162	43	498	4	0.8	0.4	580|51529|54880|80012	BARD1|ANAPC11|BCOR|PHC3	-0.54	MyList
GO Biological Processes	19	GO:0000187	activation of MAPK activity		-2.2	2.9	3.2	28162	155	498	8	1.6	0.56	5594|7001|7189|10746|10818|11183|57551|257397	MAPK1|PRDX2|TRAF6|MAP3K2|FRS2|MAP4K5|TAOK1|TAB3	-0.56	MyList
GO Biological Processes	19	GO:0002429	immune response-activating cell surface receptor signaling pathway		-2.2	2	3	28162	481	498	17	3.4	0.81	1997|2033|2874|4773|5290|5594|5691|5694|5695|5706|5906|7189|10097|26060|29085|163486|257397	ELF1|EP300|GPS2|NFATC2|PIK3CA|MAPK1|PSMB3|PSMB6|PSMB7|PSMC6|RAP1A|TRAF6|ACTR2|APPL1|PHPT1|DENND1B|TAB3	-0.59	MyList
GO Biological Processes	19	GO:0002757	immune response-activating signal transduction		-2.2	2	3	28162	481	498	17	3.4	0.81	1997|2033|2874|4773|5290|5594|5691|5694|5695|5706|5906|7189|10097|26060|29085|163486|257397	ELF1|EP300|GPS2|NFATC2|PIK3CA|MAPK1|PSMB3|PSMB6|PSMB7|PSMC6|RAP1A|TRAF6|ACTR2|APPL1|PHPT1|DENND1B|TAB3	-0.59	MyList
GO Cellular Components	20	GO:0005813	centrosome		-2.2	1.9	2.9	28162	608	498	20	4	0.88	2140|4659|5576|5886|7840|8636|9475|9786|22890|50618|51199|51735|54899|63971|79598|121441|144100|151987|204851|259282	EYA3|PPP1R12A|PRKAR2A|RAD23A|ALMS1|SSNA1|ROCK2|KIAA0586|ZBTB1|ITSN2|NIN|RAPGEF6|PXK|KIF13A|CEP97|NEDD1|PLEKHA7|PPP4R2|HIPK1|BOD1L1	-0.56	MyList
GO Biological Processes	19	GO:0006476	protein deacetylation		-2.2	3.6	3.4	28162	95	498	6	1.2	0.49	2033|5599|25836|25942|84312|91748	EP300|MAPK8|NIPBL|SIN3A|BRMS1L|MIDEAS	-0.54	MyList
GO Biological Processes	19	GO:0006490	oligosaccharide-lipid intermediate biosynthetic process		-2.2	8.1	4.4	28162	21	498	3	0.6	0.35	9526|84920|144245	MPDU1|ALG10|ALG10B	-0.59	MyList
GO Biological Processes	19	GO:0007052	mitotic spindle organization		-2.2	3.3	3.4	28162	121	498	7	1.4	0.53	8243|10274|10735|23116|25978|27243|79598	SMC1A|STAG1|STAG2|TOGARAM1|CHMP2B|CHMP2A|CEP97	-0.59	MyList
GO Biological Processes	19	GO:0007063	regulation of sister chromatid cohesion		-2.2	7.7	4.2	28162	22	498	3	0.6	0.35	546|10664|25836	ATRX|CTCF|NIPBL	-0.55	MyList
GO Biological Processes	19	GO:0007173	epidermal growth factor receptor signaling pathway		-2.2	3.2	3.3	28162	124	498	7	1.4	0.53	5286|5290|9125|9655|10254|58533|122809	PIK3C2A|PIK3CA|CNOT9|SOCS5|STAM2|SNX6|SOCS4	-0.55	MyList
GO Biological Processes	19	GO:0008064	regulation of actin polymerization or depolymerization		-2.2	2.8	3.2	28162	185	498	9	1.8	0.6	382|2764|5290|5921|9113|9897|10097|23075|29766	ARF6|GMFB|PIK3CA|RASA1|LATS1|WASHC5|ACTR2|SWAP70|TMOD3	-0.59	MyList
GO Biological Processes	19	GO:0009896	positive regulation of catabolic process		-2.2	2	2.9	28162	451	498	16	3.2	0.79	580|2021|3091|5286|5886|6093|6872|6923|7128|8554|9475|9655|10236|25831|51079|122809	BARD1|ENDOG|HIF1A|PIK3C2A|RAD23A|ROCK1|TAF1|ELOB|TNFAIP3|PIAS1|ROCK2|SOCS5|HNRNPR|HECTD1|NDUFA13|SOCS4	-0.54	MyList
GO Biological Processes	19	GO:0010499	proteasomal ubiquitin-independent protein catabolic process		-2.2	7.7	4.2	28162	22	498	3	0.6	0.35	5691|5694|5695	PSMB3|PSMB6|PSMB7	-0.55	MyList
GO Molecular Functions	21	GO:0016887	ATPase activity		-2.2	2	2.9	28162	485	498	17	3.4	0.81	513|514|538|546|5706|5965|8192|9188|9716|23347|51293|54454|57680|57697|63971|126074|257218	ATP5F1D|ATP5F1E|ATP7A|ATRX|PSMC6|RECQL|CLPP|DDX21|AQR|SMCHD1|CD320|ATAD2B|CHD8|FANCM|KIF13A|SWSAP1|SHPRH	-0.57	MyList
GO Biological Processes	19	GO:0018022	peptidyl-lysine methylation		-2.2	3.2	3.3	28162	123	498	7	1.4	0.53	546|5926|6018|7403|51111|54880|55183	ATRX|ARID4A|RLF|KDM6A|KMT5B|BCOR|RIF1	-0.56	MyList
GO Biological Processes	19	GO:0018209	peptidyl-serine modification		-2.2	2.2	3	28162	333	498	13	2.6	0.71	5290|5594|5599|6093|6872|9113|9125|9475|10114|23049|127933|200576|204851	PIK3CA|MAPK1|MAPK8|ROCK1|TAF1|LATS1|CNOT9|ROCK2|HIPK3|SMG1|UHMK1|PIKFYVE|HIPK1	-0.55	MyList
GO Molecular Functions	21	GO:0019205	nucleobase-containing compound kinase activity		-2.2	5.4	3.8	28162	42	498	4	0.8	0.4	1633|4832|55728|283458	DCK|NME3|N4BP2|NME2P1	-0.56	MyList
GO Biological Processes	19	GO:0019439	aromatic compound catabolic process		-2.2	1.8	2.8	28162	614	498	20	4	0.88	317|2021|5691|5694|5695|5706|6093|6161|6209|9125|9238|9475|9652|10236|11224|23049|23318|25873|79002|84153	APAF1|ENDOG|PSMB3|PSMB6|PSMB7|PSMC6|ROCK1|RPL32|RPS15|CNOT9|TBRG4|ROCK2|TTC37|HNRNPR|RPL35|SMG1|TUT4|RPL36|TRIR|RNASEH2C	-0.54	MyList
GO Molecular Functions	21	GO:0019783	ubiquitin-like protein-specific protease activity		-2.2	8.1	4.4	28162	21	498	3	0.6	0.35	29761|29843|57337	USP25|SENP1|SENP7	-0.59	MyList
GO Molecular Functions	21	GO:0019904	protein domain specific binding		-2.2	1.8	2.9	28162	690	498	22	4.4	0.92	102|394|546|1525|1749|3091|5439|5576|6801|6815|8363|8554|8867|9101|9125|10499|25836|25978|27243|29966|57498|57680	ADAM10|ARHGAP5|ATRX|CXADR|DLX5|HIF1A|POLR2J|PRKAR2A|STRN|STYX|H4C11|PIAS1|SYNJ1|USP8|CNOT9|NCOA2|NIPBL|CHMP2B|CHMP2A|STRN3|KIDINS220|CHD8	-0.57	MyList
GO Molecular Functions	21	GO:0030331	estrogen receptor binding		-2.2	5.5	3.9	28162	41	498	4	0.8	0.4	6801|6881|9113|84458	STRN|TAF10|LATS1|LCOR	-0.59	MyList
GO Biological Processes	19	GO:0030832	regulation of actin filament length		-2.2	2.7	3.2	28162	186	498	9	1.8	0.6	382|2764|5290|5921|9113|9897|10097|23075|29766	ARF6|GMFB|PIK3CA|RASA1|LATS1|WASHC5|ACTR2|SWAP70|TMOD3	-0.58	MyList
GO Cellular Components	20	GO:0030904	retromer complex		-2.2	8.1	4.4	28162	21	498	3	0.6	0.35	29934|55667|58533	SNX12|DENND4C|SNX6	-0.59	MyList
GO Biological Processes	19	GO:0031293	membrane protein intracellular domain proteolysis		-2.2	7.7	4.2	28162	22	498	3	0.6	0.35	102|7189|51360	ADAM10|TRAF6|MBTPS2	-0.55	MyList
GO Cellular Components	20	GO:0031300	intrinsic component of organelle membrane		-2.2	2.1	3	28162	402	498	15	3	0.77	3895|4580|8818|9997|23592|28958|54344|55454|55831|64921|83460|125988|201562|253832|790955	KTN1|MTX1|DPM2|SCO2|LEMD3|COA3|DPM3|CSGALNACT2|EMC3|CASD1|EMC6|MICOS13|HACD2|ZDHHC20|UQCC3	-0.59	MyList
GO Biological Processes	19	GO:0031929	TOR signaling		-2.2	3.2	3.3	28162	122	498	7	1.4	0.53	3091|5290|23049|28956|64121|197131|389541	HIF1A|PIK3CA|SMG1|LAMTOR2|RRAGC|UBR1|LAMTOR4	-0.58	MyList
GO Cellular Components	20	GO:0031965	nuclear membrane		-2.2	2.3	3	28162	295	498	12	2.4	0.69	9330|9551|9631|9972|10983|22890|23592|29843|55183|55787|80314|114882	GTF3C3|ATP5MF|NUP155|NUP153|CCNI|ZBTB1|LEMD3|SENP1|RIF1|TXLNG|EPC1|OSBPL8	-0.55	MyList
GO Biological Processes	19	GO:0032008	positive regulation of TOR signaling		-2.2	5.4	3.8	28162	42	498	4	0.8	0.4	5290|28956|64121|389541	PIK3CA|LAMTOR2|RRAGC|LAMTOR4	-0.56	MyList
GO Cellular Components	20	GO:0032806	carboxy-terminal domain protein kinase complex		-2.2	8.1	4.4	28162	21	498	3	0.6	0.35	904|2967|51755	CCNT1|GTF2H3|CDK12	-0.59	MyList
GO Biological Processes	19	GO:0035308	negative regulation of protein dephosphorylation		-2.2	4.4	3.6	28162	65	498	5	1	0.45	6093|9258|9475|23075|259282	ROCK1|MFHAS1|ROCK2|SWAP70|BOD1L1	-0.59	MyList
GO Biological Processes	19	GO:0043087	regulation of GTPase activity		-2.2	2	2.9	28162	487	498	17	3.4	0.81	394|1121|2874|3267|3987|4649|4763|5906|5921|5922|6102|23143|51735|81846|89839|163486|253959	ARHGAP5|CHM|GPS2|AGFG1|LIMS1|MYO9A|NF1|RAP1A|RASA1|RASA2|RP2|LRCH1|RAPGEF6|SBF2|ARHGAP11B|DENND1B|RALGAPA1	-0.56	MyList
GO Biological Processes	19	GO:0044270	cellular nitrogen compound catabolic process		-2.2	1.9	2.9	28162	602	498	20	4	0.88	317|2021|5691|5694|5695|5706|6093|6161|6209|9125|9238|9475|9652|10236|11224|23049|23318|25873|79002|84153	APAF1|ENDOG|PSMB3|PSMB6|PSMB7|PSMC6|ROCK1|RPL32|RPS15|CNOT9|TBRG4|ROCK2|TTC37|HNRNPR|RPL35|SMG1|TUT4|RPL36|TRIR|RNASEH2C	-0.59	MyList
GO Biological Processes	19	GO:0045454	cell redox homeostasis		-2.2	5.3	3.8	28162	43	498	4	0.8	0.4	7001|25824|25828|30001	PRDX2|PRDX5|TXN2|ERO1A	-0.54	MyList
GO Biological Processes	19	GO:0046677	response to antibiotic		-2.2	5.3	3.8	28162	43	498	4	0.8	0.4	538|2021|10097|51319	ATP7A|ENDOG|ACTR2|RSRC1	-0.54	MyList
GO Biological Processes	19	GO:0046782	regulation of viral transcription		-2.2	5.4	3.8	28162	42	498	4	0.8	0.4	904|5437|5439|5441	CCNT1|POLR2H|POLR2J|POLR2L	-0.56	MyList
GO Molecular Functions	21	GO:0050321	tau-protein kinase activity		-2.2	7.7	4.2	28162	22	498	3	0.6	0.35	6093|9475|57551	ROCK1|ROCK2|TAOK1	-0.55	MyList
GO Biological Processes	19	GO:0070167	regulation of biomineral tissue development		-2.2	3.6	3.4	28162	94	498	6	1.2	0.49	3091|6093|9475|54880|55787|196527	HIF1A|ROCK1|ROCK2|BCOR|TXLNG|ANO6	-0.55	MyList
GO Molecular Functions	21	GO:0070530	K63-linked polyubiquitin modification-dependent protein binding		-2.2	7.7	4.2	28162	22	498	3	0.6	0.35	7128|22890|54629	TNFAIP3|ZBTB1|MINDY2	-0.55	MyList
GO Molecular Functions	21	GO:0070577	lysine-acetylated histone binding		-2.2	8.1	4.4	28162	21	498	3	0.6	0.35	6872|54454|138474	TAF1|ATAD2B|TAF1L	-0.59	MyList
GO Biological Processes	19	GO:0071560	cellular response to transforming growth factor beta stimulus		-2.2	2.4	3.1	28162	255	498	11	2.2	0.66	317|1385|2033|3987|5494|6498|9113|23592|26060|54778|58533	APAF1|CREB1|EP300|LIMS1|PPM1A|SKIL|LATS1|LEMD3|APPL1|RNF111|SNX6	-0.58	MyList
GO Biological Processes	19	GO:0097709	connective tissue replacement		-2.2	8.1	4.4	28162	21	498	3	0.6	0.35	3091|6093|9475	HIF1A|ROCK1|ROCK2	-0.59	MyList
GO Molecular Functions	21	GO:0140033	acetylation-dependent protein binding		-2.2	8.1	4.4	28162	21	498	3	0.6	0.35	6872|54454|138474	TAF1|ATAD2B|TAF1L	-0.59	MyList
GO Molecular Functions	21	GO:0140104	molecular carrier activity		-2.2	4.2	3.5	28162	67	498	5	1	0.45	538|9997|10063|55831|83460	ATP7A|SCO2|COX17|EMC3|EMC6	-0.55	MyList
GO Biological Processes	19	GO:1901522	positive regulation of transcription from RNA polymerase II promoter involved in cellular response to chemical stimulus		-2.2	7.7	4.2	28162	22	498	3	0.6	0.35	1749|2033|3091	DLX5|EP300|HIF1A	-0.55	MyList
GO Cellular Components	20	GO:1905368	peptidase complex		-2.2	3.7	3.5	28162	92	498	6	1.2	0.49	5691|5694|5695|5706|5886|197131	PSMB3|PSMB6|PSMB7|PSMC6|RAD23A|UBR1	-0.59	MyList
KEGG Pathway	24	hsa04014	Ras signaling pathway		-2.2	2.4	3	28162	259	498	11	2.2	0.66	382|4763|5290|5594|5599|5906|5921|5922|5966|6655|283349	ARF6|NF1|PIK3CA|MAPK1|MAPK8|RAP1A|RASA1|RASA2|REL|SOS2|RASSF3	-0.55	MyList
KEGG Pathway	24	hsa04137	Mitophagy - animal		-2.2	4.2	3.5	28162	67	498	5	1	0.45	3091|5599|9101|11337|283106	HIF1A|MAPK8|USP8|GABARAP|CSNK2A3	-0.55	MyList
KEGG Pathway	24	hsa04919	thyroid hormone signaling pathway		-2.2	3.2	3.3	28162	123	498	7	1.4	0.53	2033|3091|5290|5594|10499|23389|25942	EP300|HIF1A|PIK3CA|MAPK1|NCOA2|MED13L|SIN3A	-0.56	MyList
GO Biological Processes	19	GO:0001885	endothelial cell development		-2.1	4	3.4	28162	71	498	5	1	0.45	4659|5906|6093|9475|51735	PPP1R12A|RAP1A|ROCK1|ROCK2|RAPGEF6	-0.48	MyList
GO Biological Processes	19	GO:0002224	toll-like receptor signaling pathway		-2.1	2.8	3.1	28162	160	498	8	1.6	0.56	2874|7128|7187|7189|9258|10333|26060|257397	GPS2|TNFAIP3|TRAF3|TRAF6|MFHAS1|TLR6|APPL1|TAB3	-0.51	MyList
GO Cellular Components	20	GO:0005905	clathrin-coated pit		-2.1	4	3.4	28162	71	498	5	1	0.45	1175|1212|8867|50618|115548	AP2S1|CLTB|SYNJ1|ITSN2|FCHO2	-0.48	MyList
GO Biological Processes	19	GO:0006360	transcription by RNA polymerase I		-2.1	4.2	3.5	28162	68	498	5	1	0.45	2967|5437|5441|6872|9014	GTF2H3|POLR2H|POLR2L|TAF1|TAF1B	-0.53	MyList
GO Biological Processes	19	GO:0007265	Ras protein signal transduction		-2.1	2.2	2.9	28162	339	498	13	2.6	0.71	382|394|4763|5906|5921|5922|6093|9101|9475|10564|10672|51735|55667	ARF6|ARHGAP5|NF1|RAP1A|RASA1|RASA2|ROCK1|USP8|ROCK2|ARFGEF2|GNA13|RAPGEF6|DENND4C	-0.51	MyList
GO Biological Processes	19	GO:0007420	brain development		-2.1	1.8	2.7	28162	710	498	22	4.4	0.92	317|538|546|1340|1385|1749|3091|4722|4763|6310|6814|6872|8867|10818|25836|25942|27089|51199|57680|80264|84277|89839	APAF1|ATP7A|ATRX|COX6B1|CREB1|DLX5|HIF1A|NDUFS3|NF1|ATXN1|STXBP3|TAF1|SYNJ1|FRS2|NIPBL|SIN3A|UQCRQ|NIN|CHD8|ZNF430|DNAJC30|ARHGAP11B	-0.48	MyList
GO Biological Processes	19	GO:0007595	lactation		-2.1	4.9	3.6	28162	46	498	4	0.8	0.4	538|1385|3091|4580	ATP7A|CREB1|HIF1A|MTX1	-0.47	MyList
GO Biological Processes	19	GO:0009117	nucleotide metabolic process		-2.1	1.9	2.8	28162	538	498	18	3.6	0.84	513|514|516|521|1633|2033|3091|4832|5594|9551|9631|9972|10476|10632|84277|201562|283458|790955	ATP5F1D|ATP5F1E|ATP5MC1|ATP5ME|DCK|EP300|HIF1A|NME3|MAPK1|ATP5MF|NUP155|NUP153|ATP5PD|ATP5MG|DNAJC30|HACD2|NME2P1|UQCC3	-0.51	MyList
GO Biological Processes	19	GO:0010155	regulation of proton transport		-2.1	7.4	4.1	28162	23	498	3	0.6	0.35	538|10063|84277	ATP7A|COX17|DNAJC30	-0.52	MyList
GO Biological Processes	19	GO:0010638	positive regulation of organelle organization		-2.1	1.8	2.8	28162	584	498	19	3.8	0.86	382|546|2764|3091|5594|5599|8867|9475|9897|10097|23075|23116|25836|25942|51199|51529|55183|80821|140609	ARF6|ATRX|GMFB|HIF1A|MAPK1|MAPK8|SYNJ1|ROCK2|WASHC5|ACTR2|SWAP70|TOGARAM1|NIPBL|SIN3A|NIN|ANAPC11|RIF1|DDHD1|NEK7	-0.48	MyList
GO Biological Processes	19	GO:0010824	regulation of centrosome duplication		-2.1	5.1	3.7	28162	44	498	4	0.8	0.4	7840|9475|25978|27243	ALMS1|ROCK2|CHMP2B|CHMP2A	-0.52	MyList
GO Biological Processes	19	GO:0010828	positive regulation of glucose transmembrane transport		-2.1	5	3.6	28162	45	498	4	0.8	0.4	4205|5906|26060|114882	MEF2A|RAP1A|APPL1|OSBPL8	-0.5	MyList
GO Biological Processes	19	GO:0017015	regulation of transforming growth factor beta receptor signaling pathway		-2.1	3.1	3.2	28162	128	498	7	1.4	0.53	2033|5494|6498|9113|23592|54778|58533	EP300|PPM1A|SKIL|LATS1|LEMD3|RNF111|SNX6	-0.51	MyList
GO Biological Processes	19	GO:0018210	peptidyl-threonine modification		-2.1	3.1	3.2	28162	127	498	7	1.4	0.53	5594|5599|6093|6872|9475|10114|204851	MAPK1|MAPK8|ROCK1|TAF1|ROCK2|HIPK3|HIPK1	-0.52	MyList
GO Molecular Functions	21	GO:0019902	phosphatase binding		-2.1	2.6	3.1	28162	193	498	9	1.8	0.6	4773|5594|6801|7187|9258|11123|11215|29966|259282	NFATC2|MAPK1|STRN|TRAF3|MFHAS1|RCAN3|AKAP11|STRN3|BOD1L1	-0.51	MyList
GO Biological Processes	19	GO:0032006	regulation of TOR signaling		-2.1	3.4	3.2	28162	100	498	6	1.2	0.49	3091|5290|28956|64121|197131|389541	HIF1A|PIK3CA|LAMTOR2|RRAGC|UBR1|LAMTOR4	-0.47	MyList
GO Biological Processes	19	GO:0034122	negative regulation of toll-like receptor signaling pathway		-2.1	5	3.6	28162	45	498	4	0.8	0.4	2874|7128|9258|10333	GPS2|TNFAIP3|MFHAS1|TLR6	-0.5	MyList
GO Biological Processes	19	GO:0034614	cellular response to reactive oxygen species		-2.1	2.8	3.1	28162	159	498	8	1.6	0.56	538|2021|5594|5599|7001|7128|25824|140823	ATP7A|ENDOG|MAPK1|MAPK8|PRDX2|TNFAIP3|PRDX5|ROMO1	-0.52	MyList
GO Biological Processes	19	GO:0035264	multicellular organism growth		-2.1	3	3.1	28162	130	498	7	1.4	0.53	546|1385|2033|5290|6881|7543|25836	ATRX|CREB1|EP300|PIK3CA|TAF10|ZFX|NIPBL	-0.48	MyList
GO Biological Processes	19	GO:0043009	chordate embryonic development		-2.1	1.9	2.8	28162	575	498	19	3.8	0.86	102|317|538|2021|2033|3091|4695|5594|6498|7189|9113|9997|25836|25942|54880|55172|57498|57680|140467	ADAM10|APAF1|ATP7A|ENDOG|EP300|HIF1A|NDUFA2|MAPK1|SKIL|TRAF6|LATS1|SCO2|NIPBL|SIN3A|BCOR|DNAAF2|KIDINS220|CHD8|ZNF358	-0.52	MyList
GO Biological Processes	19	GO:0043467	regulation of generation of precursor metabolites and energy		-2.1	2.8	3.1	28162	160	498	8	1.6	0.56	538|2033|3091|5290|9631|9972|10063|84277	ATP7A|EP300|HIF1A|PIK3CA|NUP155|NUP153|COX17|DNAJC30	-0.51	MyList
GO Biological Processes	19	GO:0043507	positive regulation of JUN kinase activity		-2.1	4.2	3.5	28162	68	498	5	1	0.45	7189|10333|10746|11183|57551	TRAF6|TLR6|MAP3K2|MAP4K5|TAOK1	-0.53	MyList
GO Biological Processes	19	GO:0045732	positive regulation of protein catabolic process		-2.1	2.5	3	28162	226	498	10	2	0.63	580|5886|6872|6923|7128|8554|9655|25831|51079|122809	BARD1|RAD23A|TAF1|ELOB|TNFAIP3|PIAS1|SOCS5|HECTD1|NDUFA13|SOCS4	-0.53	MyList
GO Biological Processes	19	GO:0045911	positive regulation of DNA recombination		-2.1	5	3.6	28162	45	498	4	0.8	0.4	10097|51111|55183|196528	ACTR2|KMT5B|RIF1|ARID2	-0.5	MyList
GO Molecular Functions	21	GO:0048156	tau protein binding		-2.1	5.1	3.7	28162	44	498	4	0.8	0.4	2033|6093|9475|57551	EP300|ROCK1|ROCK2|TAOK1	-0.52	MyList
GO Biological Processes	19	GO:0060324	face development		-2.1	5.1	3.7	28162	44	498	4	0.8	0.4	1749|2033|5594|25836	DLX5|EP300|MAPK1|NIPBL	-0.52	MyList
GO Biological Processes	19	GO:0072331	signal transduction by p53 class mediator		-2.1	2.4	3	28162	264	498	11	2.2	0.66	546|580|2033|6872|6873|6881|9125|11198|91875|138474|204851	ATRX|BARD1|EP300|TAF1|TAF2|TAF10|CNOT9|SUPT16H|TTC5|TAF1L|HIPK1	-0.51	MyList
GO Biological Processes	19	GO:0110149	regulation of biomineralization		-2.1	3.5	3.3	28162	96	498	6	1.2	0.49	3091|6093|9475|54880|55787|196527	HIF1A|ROCK1|ROCK2|BCOR|TXLNG|ANO6	-0.53	MyList
GO Biological Processes	19	GO:1903052	positive regulation of proteolysis involved in cellular protein catabolic process		-2.1	3.1	3.2	28162	128	498	7	1.4	0.53	5886|6872|6923|8554|9655|25831|122809	RAD23A|TAF1|ELOB|PIAS1|SOCS5|HECTD1|SOCS4	-0.51	MyList
GO Biological Processes	19	GO:1903844	regulation of cellular response to transforming growth factor beta stimulus		-2.1	3	3.1	28162	131	498	7	1.4	0.53	2033|5494|6498|9113|23592|54778|58533	EP300|PPM1A|SKIL|LATS1|LEMD3|RNF111|SNX6	-0.47	MyList
GO Biological Processes	19	GO:1904385	cellular response to angiotensin		-2.1	7.4	4.1	28162	23	498	3	0.6	0.35	6093|9475|57492	ROCK1|ROCK2|ARID1B	-0.52	MyList
KEGG Pathway	24	hsa00562	Inositol phosphate metabolism		-2.1	4	3.4	28162	71	498	5	1	0.45	5286|5290|5297|8867|200576	PIK3C2A|PIK3CA|PI4KA|SYNJ1|PIKFYVE	-0.48	MyList
KEGG Pathway	24	hsa03050	Proteasome		-2.1	5	3.6	28162	45	498	4	0.8	0.4	5691|5694|5695|5706	PSMB3|PSMB6|PSMB7|PSMC6	-0.5	MyList
KEGG Pathway	24	hsa04071	Sphingolipid signaling pathway		-2.1	3.1	3.2	28162	128	498	7	1.4	0.53	5290|5529|5594|5599|6093|9475|10672	PIK3CA|PPP2R5E|MAPK1|MAPK8|ROCK1|ROCK2|GNA13	-0.51	MyList
KEGG Pathway	24	hsa04611	Platelet activation		-2.1	3	3.1	28162	130	498	7	1.4	0.53	4659|5290|5594|5906|6093|9475|10672	PPP1R12A|PIK3CA|MAPK1|RAP1A|ROCK1|ROCK2|GNA13	-0.48	MyList
KEGG Pathway	24	hsa04930	Type II diabetes mellitus		-2.1	4.9	3.6	28162	46	498	4	0.8	0.4	5290|5594|5599|122809	PIK3CA|MAPK1|MAPK8|SOCS4	-0.47	MyList
KEGG Pathway	24	hsa05152	Tuberculosis		-2.1	2.7	3.1	28162	192	498	9	1.8	0.6	317|1385|2033|4695|5594|5599|7189|8411|10333	APAF1|CREB1|EP300|NDUFA2|MAPK1|MAPK8|TRAF6|EEA1|TLR6	-0.52	MyList
KEGG Pathway	24	hsa05162	Measles		-2.1	2.9	3.2	28162	158	498	8	1.6	0.56	317|4940|5290|5599|7128|7187|7189|283106	APAF1|OAS3|PIK3CA|MAPK8|TNFAIP3|TRAF3|TRAF6|CSNK2A3	-0.53	MyList
GO Biological Processes	19	GO:0006303	double-strand break repair via nonhomologous end joining		-2	3.3	3.2	28162	102	498	6	1.2	0.49	580|8363|10097|23347|51111|55183	BARD1|H4C11|ACTR2|SMCHD1|KMT5B|RIF1	-0.44	MyList
GO Biological Processes	19	GO:0006753	nucleoside phosphate metabolic process		-2	1.9	2.7	28162	547	498	18	3.6	0.84	513|514|516|521|1633|2033|3091|4832|5594|9551|9631|9972|10476|10632|84277|201562|283458|790955	ATP5F1D|ATP5F1E|ATP5MC1|ATP5ME|DCK|EP300|HIF1A|NME3|MAPK1|ATP5MF|NUP155|NUP153|ATP5PD|ATP5MG|DNAJC30|HACD2|NME2P1|UQCC3	-0.45	MyList
GO Biological Processes	19	GO:0007611	learning or memory		-2	2.4	2.9	28162	235	498	10	2	0.63	1385|2033|3091|4763|5594|6310|8554|8867|10097|27020	CREB1|EP300|HIF1A|NF1|MAPK1|ATXN1|PIAS1|SYNJ1|ACTR2|NPTN	-0.45	MyList
GO Biological Processes	19	GO:0030879	mammary gland development		-2	3	3.1	28162	132	498	7	1.4	0.53	394|538|1385|3091|4580|5594|9113	ARHGAP5|ATP7A|CREB1|HIF1A|MTX1|MAPK1|LATS1	-0.45	MyList
GO Biological Processes	19	GO:0031331	positive regulation of cellular catabolic process		-2	2.1	2.8	28162	385	498	14	2.8	0.74	2021|3091|5286|5886|6093|6872|6923|7128|8554|9475|9655|10236|25831|122809	ENDOG|HIF1A|PIK3C2A|RAD23A|ROCK1|TAF1|ELOB|TNFAIP3|PIAS1|ROCK2|SOCS5|HNRNPR|HECTD1|SOCS4	-0.45	MyList
GO Biological Processes	19	GO:0031664	regulation of lipopolysaccharide-mediated signaling pathway		-2	6.8	3.9	28162	25	498	3	0.6	0.35	7001|7128|7189	PRDX2|TNFAIP3|TRAF6	-0.45	MyList
GO Molecular Functions	21	GO:0034237	protein kinase A regulatory subunit binding		-2	6.8	3.9	28162	25	498	3	0.6	0.35	10564|11215|64746	ARFGEF2|AKAP11|ACBD3	-0.45	MyList
GO Biological Processes	19	GO:0036010	protein localization to endosome		-2	6.8	3.9	28162	25	498	3	0.6	0.35	382|9475|11215	ARF6|ROCK2|AKAP11	-0.45	MyList
GO Biological Processes	19	GO:0036465	synaptic vesicle recycling		-2	3.9	3.3	28162	72	498	5	1	0.45	382|6093|8867|50618|115548	ARF6|ROCK1|SYNJ1|ITSN2|FCHO2	-0.46	MyList
GO Biological Processes	19	GO:0043200	response to amino acid		-2	3.3	3.2	28162	102	498	6	1.2	0.49	538|1385|28956|64121|197131|389541	ATP7A|CREB1|LAMTOR2|RRAGC|UBR1|LAMTOR4	-0.44	MyList
GO Biological Processes	19	GO:0045324	late endosome to vacuole transport		-2	6.8	3.9	28162	25	498	3	0.6	0.35	25978|27243|54741	CHMP2B|CHMP2A|LEPROT	-0.45	MyList
GO Molecular Functions	21	GO:0070003	threonine-type peptidase activity		-2	6.8	3.9	28162	25	498	3	0.6	0.35	5691|5694|5695	PSMB3|PSMB6|PSMB7	-0.45	MyList
GO Biological Processes	19	GO:0071514	genetic imprinting		-2	6.8	3.9	28162	25	498	3	0.6	0.35	5290|5926|10664	PIK3CA|ARID4A|CTCF	-0.45	MyList
GO Biological Processes	19	GO:0072583	clathrin-dependent endocytosis		-2	4.8	3.5	28162	47	498	4	0.8	0.4	1175|1212|50618|115548	AP2S1|CLTB|ITSN2|FCHO2	-0.45	MyList
GO Biological Processes	19	GO:1990776	response to angiotensin		-2	6.8	3.9	28162	25	498	3	0.6	0.35	6093|9475|57492	ROCK1|ROCK2|ARID1B	-0.45	MyList
KEGG Pathway	24	hsa04510	Focal adhesion		-2	2.6	3	28162	199	498	9	1.8	0.6	394|4659|5290|5594|5599|5906|6093|6655|9475	ARHGAP5|PPP1R12A|PIK3CA|MAPK1|MAPK8|RAP1A|ROCK1|SOS2|ROCK2	-0.45	MyList

## Sheet: male-specific-GO_AllLists
Table S8B GO and KEGG pathway enrichment of TOP500 DEGs of male-specific.xlsx
Category	CategoryID	GO	Description	PARENT_GO	LogP	Enrichment	Z-score	#TotalGeneInLibrary	#GeneInGO	#GeneInHitList	#GeneInGOAndHitList	%InGO	STDV %InGO	GeneID	Hits	Log(q-value)	GeneList
GO Biological Processes	19	GO:0010638	positive regulation of organelle organization		-7.2	3	6.6	28162	584	493	31	6.3	1.1	25|545|996|1778|1786|3799|4297|4478|4690|5305|7046|7534|8936|9787|9908|11315|22938|23236|25923|27236|50807|55704|55719|55729|57472|79618|79837|85477|140775|342184|374666	ABL1|ATR|CDC27|DYNC1H1|DNMT1|KIF5B|KMT2A|MSN|NCK1|PIP4K2A|TGFBR1|YWHAZ|WASF1|DLGAP5|G3BP2|PARK7|SNW1|PLCB1|ATL3|ARFIP1|ASAP1|CCDC88A|SLF2|ATF7IP|CNOT6|HMBOX1|PIP4K2C|SCIN|SMCR8|FMN1|WASH3P	-3.1	MyList
GO Cellular Components	20	GO:0048471	perinuclear region of cytoplasm		-7.2	2.8	6.4	28162	720	493	35	7.1	1.2	25|636|1656|2181|2195|3320|3482|3688|3708|3799|4067|4074|4478|5663|5865|8417|8898|9529|9585|10087|10128|10519|10890|11315|22872|23357|23545|26031|51167|51542|55749|55763|64423|158158|391634	ABL1|BICD1|DDX6|ACSL3|FAT1|HSP90AA1|IGF2R|ITGB1|ITPR1|KIF5B|LYN|M6PR|MSN|PSEN1|RAB3B|STX7|MTMR2|BAG5|KIF20B|CERT1|LRPPRC|CIB1|RAB10|PARK7|SEC31A|ANGEL1|ATP6V0A2|OSBPL3|CYB5R4|VPS54|CCAR1|EXOC1|INF2|RASEF|HSP90AB2P	-3.1	MyList
GO Biological Processes	19	GO:0051640	organelle localization		-6.6	2.8	6.2	28162	655	493	32	6.5	1.1	372|636|1778|3320|3688|3799|3837|4067|5663|5865|5870|6059|6809|7534|8379|8417|8546|8936|9787|9846|9871|10128|10890|11149|22872|26286|55153|55207|55722|84946|118987|440503	ARCN1|BICD1|DYNC1H1|HSP90AA1|ITGB1|KIF5B|KPNB1|LYN|PSEN1|RAB3B|RAB6A|ABCE1|STX3|YWHAZ|MAD1L1|STX7|AP3B1|WASF1|DLGAP5|GAB2|SEC24D|LRPPRC|RAB10|BVES|SEC31A|ARFGAP3|SDAD1|ARL8B|CEP72|LTV1|PDZD8|PLIN5	-2.8	MyList
GO Cellular Components	20	GO:0030133	transport vesicle		-6.1	3.3	6.1	28162	403	493	23	4.7	0.95	372|1213|1314|3482|3708|4074|5663|5865|5870|6809|8417|8898|9276|9871|9950|10890|22872|23385|26503|54812|55704|134957|255057	ARCN1|CLTC|COPA|IGF2R|ITPR1|M6PR|PSEN1|RAB3B|RAB6A|STX3|STX7|MTMR2|COPB2|SEC24D|GOLGA5|RAB10|SEC31A|NCSTN|SLC17A5|AFTPH|CCDC88A|STXBP5|CBARP	-2.4	MyList
GO Biological Processes	19	GO:0044089	positive regulation of cellular component biogenesis		-6.1	2.9	5.9	28162	529	493	27	5.5	1	25|545|1778|1786|2965|3320|4478|4690|5305|6119|7046|8936|9908|11315|27236|50807|54443|55704|55719|55729|57472|79837|85477|122664|143098|342184|374666	ABL1|ATR|DYNC1H1|DNMT1|GTF2H1|HSP90AA1|MSN|NCK1|PIP4K2A|RPA3|TGFBR1|WASF1|G3BP2|PARK7|ARFIP1|ASAP1|ANLN|CCDC88A|SLF2|ATF7IP|CNOT6|PIP4K2C|SCIN|TPPP2|MPP7|FMN1|WASH3P	-2.4	MyList
GO Molecular Functions	21	GO:0035091	phosphatidylinositol binding		-5.6	3.8	6.1	28162	253	493	17	3.4	0.82	304|3708|3710|9846|10087|11152|23236|27236|50807|55041|55704|55763|57231|81609|85477|91404|401548	ANXA2P2|ITPR1|ITPR3|GAB2|CERT1|WDR45|PLCB1|ARFIP1|ASAP1|PLEKHB2|CCDC88A|EXOC1|SNX14|SNX27|SCIN|SESTD1|SNX30	-2	MyList
GO Biological Processes	19	GO:0046040	IMP metabolic process		-5.5	20	9.7	28162	14	493	5	1	0.45	159|272|2618|5198|5471	ADSS2|AMPD3|GART|PFAS|PPAT	-2	MyList
GO Cellular Components	20	GO:0048475	coated membrane		-5.3	6.2	6.7	28162	92	493	10	2	0.63	372|1213|1314|3482|8546|9276|9871|22872|54812|130340	ARCN1|CLTC|COPA|IGF2R|AP3B1|COPB2|SEC24D|SEC31A|AFTPH|AP1S3	-2	MyList
GO Cellular Components	20	GO:0030117	membrane coat		-5.3	6.2	6.7	28162	92	493	10	2	0.63	372|1213|1314|3482|8546|9276|9871|22872|54812|130340	ARCN1|CLTC|COPA|IGF2R|AP3B1|COPB2|SEC24D|SEC31A|AFTPH|AP1S3	-2	MyList
GO Biological Processes	19	GO:0045859	regulation of protein kinase activity		-5.3	2.4	5.2	28162	798	493	33	6.7	1.1	25|284|901|1894|2965|3320|3656|4067|4690|4921|5663|6176|7046|8491|8754|10519|10912|11142|11315|23328|23531|23603|26973|50488|51527|54923|55704|84619|124790|128239|140775|152559|161742	ABL1|ANGPT1|CCNG2|ECT2|GTF2H1|HSP90AA1|IRAK2|LYN|NCK1|DDR2|PSEN1|RPLP1|TGFBR1|MAP4K3|ADAM9|CIB1|GADD45G|PKIG|PARK7|SASH1|MMD|CORO1C|CHORDC1|MINK1|GSKIP|LIME1|CCDC88A|ZGPAT|HEXIM2|IQGAP3|SMCR8|PAQR3|SPRED1	-2	MyList
GO Cellular Components	20	GO:0005925	focal adhesion		-5.2	3	5.5	28162	419	493	22	4.5	0.93	87|308|1213|1495|2195|3482|3655|3688|4026|4478|4921|5782|6176|7414|7534|8754|8936|9019|10890|23385|23603|79798	ACTN1|ANXA5|CLTC|CTNNA1|FAT1|IGF2R|ITGA6|ITGB1|LPP|MSN|DDR2|PTPN12|RPLP1|VCL|YWHAZ|ADAM9|WASF1|MPZL1|RAB10|NCSTN|CORO1C|ARMC5	-2	MyList
GO Biological Processes	19	GO:0033673	negative regulation of kinase activity		-5.2	3.6	5.8	28162	268	493	17	3.4	0.82	25|4067|4690|5305|5663|10519|11142|11315|23603|26973|51527|79837|84619|124790|140775|152559|161742	ABL1|LYN|NCK1|PIP4K2A|PSEN1|CIB1|PKIG|PARK7|CORO1C|CHORDC1|GSKIP|PIP4K2C|ZGPAT|HEXIM2|SMCR8|PAQR3|SPRED1	-2	MyList
GO Biological Processes	19	GO:0051348	negative regulation of transferase activity		-5.2	3.5	5.7	28162	298	493	18	3.7	0.84	25|4067|4690|5305|5663|9529|10519|11142|11315|23603|26973|51527|79837|84619|124790|140775|152559|161742	ABL1|LYN|NCK1|PIP4K2A|PSEN1|BAG5|CIB1|PKIG|PARK7|CORO1C|CHORDC1|GSKIP|PIP4K2C|ZGPAT|HEXIM2|SMCR8|PAQR3|SPRED1	-2	MyList
GO Biological Processes	19	GO:0055086	nucleobase-containing small molecule metabolic process		-5.2	2.6	5.3	28162	623	493	28	5.7	1	159|262|272|1743|1798|2181|2618|4907|4928|5198|5238|5471|5663|11315|23165|23498|28992|50484|54704|55312|55711|55856|57103|79646|84836|283209|339123|441531	ADSS2|AMD1|AMPD3|DLST|DPAGT1|ACSL3|GART|NT5E|NUP98|PFAS|PGM3|PPAT|PSEN1|PARK7|NUP205|HAAO|MACROD1|RRM2B|PDP1|RFK|FAR2|ACOT13|TIGAR|PANK3|ABHD14B|PGM2L1|JMJD8|PGAM4	-2	MyList
GO Cellular Components	20	GO:0032588	trans-Golgi network membrane		-5.2	6	6.5	28162	95	493	10	2	0.63	1213|3482|4074|5870|10893|27236|51542|54812|55858|130340	CLTC|IGF2R|M6PR|RAB6A|MMP24|ARFIP1|VPS54|AFTPH|TMEM165|AP1S3	-2	MyList
GO Biological Processes	19	GO:0009791	post-embryonic development		-5.1	6.8	6.7	28162	76	493	9	1.8	0.6	25|3482|3708|4087|5663|7046|10765|55224|84159	ABL1|IGF2R|ITPR1|SMAD2|PSEN1|TGFBR1|KDM5B|ETNK2|ARID5B	-2	MyList
GO Cellular Components	20	GO:0030055	cell-substrate junction		-5.1	3	5.4	28162	426	493	22	4.5	0.93	87|308|1213|1495|2195|3482|3655|3688|4026|4478|4921|5782|6176|7414|7534|8754|8936|9019|10890|23385|23603|79798	ACTN1|ANXA5|CLTC|CTNNA1|FAT1|IGF2R|ITGA6|ITGB1|LPP|MSN|DDR2|PTPN12|RPLP1|VCL|YWHAZ|ADAM9|WASF1|MPZL1|RAB10|NCSTN|CORO1C|ARMC5	-2	MyList
GO Molecular Functions	21	GO:0045296	cadherin binding		-5.1	3.3	5.5	28162	333	493	19	3.9	0.87	1009|1495|1656|3655|3688|3799|4690|5663|7414|7534|10890|10893|11315|26058|50807|54443|55854|114793|143098	CDH11|CTNNA1|DDX6|ITGA6|ITGB1|KIF5B|NCK1|PSEN1|VCL|YWHAZ|RAB10|MMP24|PARK7|GIGYF2|ASAP1|ANLN|ZC3H15|FMNL2|MPP7	-2	MyList
GO Biological Processes	19	GO:1901605	alpha-amino acid metabolic process		-5.1	4.2	5.9	28162	192	493	14	2.8	0.75	159|275|1743|2618|2744|2747|5198|5471|11315|23498|51582|55256|58478|60496	ADSS2|AMT|DLST|GART|GLS|GLUD2|PFAS|PPAT|PARK7|HAAO|AZIN1|ADI1|ENOPH1|AASDHPPT	-2	MyList
GO Biological Processes	19	GO:0034605	cellular response to heat		-5	5.2	6.2	28162	121	493	11	2.2	0.67	545|573|1965|3320|4067|4928|6119|9529|23165|26973|391634	ATR|BAG1|EIF2S1|HSP90AA1|LYN|NUP98|RPA3|BAG5|NUP205|CHORDC1|HSP90AB2P	-2	MyList
GO Molecular Functions	21	GO:1901981	phosphatidylinositol phosphate binding		-5	4.3	5.9	28162	171	493	13	2.6	0.72	304|9846|10087|11152|23236|27236|50807|55041|55763|57231|81609|85477|91404	ANXA2P2|GAB2|CERT1|WDR45|PLCB1|ARFIP1|ASAP1|PLEKHB2|EXOC1|SNX14|SNX27|SCIN|SESTD1	-2	MyList
GO Cellular Components	20	GO:0031903	microbody membrane		-5	7.5	6.8	28162	61	493	8	1.6	0.57	225|2181|5827|9409|10901|55711|92960|494513	ABCD2|ACSL3|PXMP2|PEX16|DHRS4|FAR2|PEX11G|PJVK	-2	MyList
GO Cellular Components	20	GO:0005778	peroxisomal membrane		-5	7.5	6.8	28162	61	493	8	1.6	0.57	225|2181|5827|9409|10901|55711|92960|494513	ABCD2|ACSL3|PXMP2|PEX16|DHRS4|FAR2|PEX11G|PJVK	-2	MyList
GO Biological Processes	19	GO:0031334	positive regulation of protein-containing complex assembly		-4.9	3.6	5.5	28162	255	493	16	3.2	0.8	545|2965|3320|4478|4690|6119|8936|11315|27236|50807|55719|85477|122664|143098|342184|374666	ATR|GTF2H1|HSP90AA1|MSN|NCK1|RPA3|WASF1|PARK7|ARFIP1|ASAP1|SLF2|SCIN|TPPP2|MPP7|FMN1|WASH3P	-1.9	MyList
KEGG Pathway	24	hsa04146	Peroxisome		-4.8	6.2	6.3	28162	83	493	9	1.8	0.6	225|2181|5827|9409|10901|55711|92960|196743|728635	ABCD2|ACSL3|PXMP2|PEX16|DHRS4|FAR2|PEX11G|PAOX|DHRS4L1	-1.9	MyList
KEGG Pathway	24	hsa04110	Cell cycle		-4.2	4.6	5.4	28162	124	493	10	2	0.63	25|545|996|4087|4173|5591|7465|7534|8379|10912	ABL1|ATR|CDC27|SMAD2|MCM4|PRKDC|WEE1|YWHAZ|MAD1L1|GADD45G	-1.6	MyList
GO Biological Processes	19	GO:1903827	regulation of cellular protein localization		-4.8	2.6	5.1	28162	548	493	25	5.1	0.99	284|636|1213|1495|1894|2181|3320|3688|3799|4478|5663|6809|7534|8417|9585|10413|10519|11142|11315|23063|25885|51201|55704|55722|64328	ANGPT1|BICD1|CLTC|CTNNA1|ECT2|ACSL3|HSP90AA1|ITGB1|KIF5B|MSN|PSEN1|STX3|YWHAZ|STX7|KIF20B|YAP1|CIB1|PKIG|PARK7|WAPL|POLR1A|ZDHHC2|CCDC88A|CEP72|XPO4	-1.9	MyList
GO Biological Processes	19	GO:0006378	mRNA polyadenylation		-4.8	8.5	6.9	28162	47	493	7	1.4	0.53	11051|29101|51585|55149|79882|81608|87178	NUDT21|SSU72|PCF11|MTPAP|ZC3H14|FIP1L1|PNPT1	-1.9	MyList
GO Biological Processes	19	GO:0006188	IMP biosynthetic process		-4.7	23	9.2	28162	10	493	4	0.81	0.4	272|2618|5198|5471	AMPD3|GART|PFAS|PPAT	-1.8	MyList
GO Biological Processes	19	GO:0043631	RNA polyadenylation		-4.7	8.3	6.8	28162	48	493	7	1.4	0.53	11051|29101|51585|55149|79882|81608|87178	NUDT21|SSU72|PCF11|MTPAP|ZC3H14|FIP1L1|PNPT1	-1.8	MyList
GO Molecular Functions	21	GO:0005543	phospholipid binding		-4.7	2.8	5.1	28162	453	493	22	4.5	0.93	304|308|341|3708|3710|5724|9846|10087|11152|23236|27236|50807|55041|55704|55763|57231|57476|81609|85477|91404|116987|401548	ANXA2P2|ANXA5|APOC1|ITPR1|ITPR3|PTAFR|GAB2|CERT1|WDR45|PLCB1|ARFIP1|ASAP1|PLEKHB2|CCDC88A|EXOC1|SNX14|GRAMD1B|SNX27|SCIN|SESTD1|AGAP1|SNX30	-1.8	MyList
GO Biological Processes	19	GO:1902117	positive regulation of organelle assembly		-4.7	6.8	6.4	28162	67	493	8	1.6	0.57	1778|4478|5305|9908|50807|55704|57472|79837	DYNC1H1|MSN|PIP4K2A|G3BP2|ASAP1|CCDC88A|CNOT6|PIP4K2C	-1.8	MyList
GO Biological Processes	19	GO:0045936	negative regulation of phosphate metabolic process		-4.6	2.6	5	28162	526	493	24	4.9	0.97	25|284|341|4067|4690|5305|5591|5663|9749|10519|11142|11315|23603|26973|51527|57103|79837|81566|84619|84930|124790|140775|152559|161742	ABL1|ANGPT1|APOC1|LYN|NCK1|PIP4K2A|PRKDC|PSEN1|PHACTR2|CIB1|PKIG|PARK7|CORO1C|CHORDC1|GSKIP|TIGAR|PIP4K2C|CSRNP2|ZGPAT|MASTL|HEXIM2|SMCR8|PAQR3|SPRED1	-1.8	MyList
GO Biological Processes	19	GO:0010563	negative regulation of phosphorus metabolic process		-4.6	2.6	5	28162	527	493	24	4.9	0.97	25|284|341|4067|4690|5305|5591|5663|9749|10519|11142|11315|23603|26973|51527|57103|79837|81566|84619|84930|124790|140775|152559|161742	ABL1|ANGPT1|APOC1|LYN|NCK1|PIP4K2A|PRKDC|PSEN1|PHACTR2|CIB1|PKIG|PARK7|CORO1C|CHORDC1|GSKIP|TIGAR|PIP4K2C|CSRNP2|ZGPAT|MASTL|HEXIM2|SMCR8|PAQR3|SPRED1	-1.8	MyList
GO Biological Processes	19	GO:0009259	ribonucleotide metabolic process		-4.6	2.8	5	28162	426	493	21	4.3	0.91	159|272|1743|2181|2618|4907|4928|5198|5471|5663|23165|54704|55312|55711|55856|57103|79646|84836|283209|339123|441531	ADSS2|AMPD3|DLST|ACSL3|GART|NT5E|NUP98|PFAS|PPAT|PSEN1|NUP205|PDP1|RFK|FAR2|ACOT13|TIGAR|PANK3|ABHD14B|PGM2L1|JMJD8|PGAM4	-1.8	MyList
GO Biological Processes	19	GO:0072521	purine-containing compound metabolic process		-4.6	2.7	5	28162	460	493	22	4.5	0.93	159|262|272|1743|2181|2618|4907|4928|5198|5471|5663|23165|28992|54704|55711|55856|57103|79646|84836|283209|339123|441531	ADSS2|AMD1|AMPD3|DLST|ACSL3|GART|NT5E|NUP98|PFAS|PPAT|PSEN1|NUP205|MACROD1|PDP1|FAR2|ACOT13|TIGAR|PANK3|ABHD14B|PGM2L1|JMJD8|PGAM4	-1.8	MyList
GO Biological Processes	19	GO:0009156	ribonucleoside monophosphate biosynthetic process		-4.6	10	7.1	28162	34	493	6	1.2	0.49	159|272|2618|5198|5471|55312	ADSS2|AMPD3|GART|PFAS|PPAT|RFK	-1.8	MyList
GO Biological Processes	19	GO:0009168	purine ribonucleoside monophosphate biosynthetic process		-4.6	14	7.7	28162	21	493	5	1	0.45	159|272|2618|5198|5471	ADSS2|AMPD3|GART|PFAS|PPAT	-1.8	MyList
GO Biological Processes	19	GO:0006469	negative regulation of protein kinase activity		-4.5	3.5	5.3	28162	244	493	15	3	0.77	25|4067|4690|5663|10519|11142|11315|23603|26973|51527|84619|124790|140775|152559|161742	ABL1|LYN|NCK1|PSEN1|CIB1|PKIG|PARK7|CORO1C|CHORDC1|GSKIP|ZGPAT|HEXIM2|SMCR8|PAQR3|SPRED1	-1.8	MyList
GO Molecular Functions	21	GO:0016773	phosphotransferase activity, alcohol group as acceptor		-4.5	2.3	4.8	28162	681	493	28	5.7	1	25|545|657|1018|1457|3482|3656|4067|4140|4921|5305|5591|6259|6733|7046|7465|8491|23531|50488|55224|55312|55500|55589|79646|79837|84930|283209|414328	ABL1|ATR|BMPR1A|CDK3|CSNK2A1|IGF2R|IRAK2|LYN|MARK3|DDR2|PIP4K2A|PRKDC|RYK|SRPK2|TGFBR1|WEE1|MAP4K3|MMD|MINK1|ETNK2|RFK|ETNK1|BMP2K|PANK3|PIP4K2C|MASTL|PGM2L1|IDNK	-1.7	MyList
GO Biological Processes	19	GO:0009117	nucleotide metabolic process		-4.5	2.5	4.8	28162	538	493	24	4.9	0.97	159|272|1743|2181|2618|4907|4928|5198|5471|5663|11315|23165|23498|50484|54704|55312|55711|55856|57103|79646|84836|283209|339123|441531	ADSS2|AMPD3|DLST|ACSL3|GART|NT5E|NUP98|PFAS|PPAT|PSEN1|PARK7|NUP205|HAAO|RRM2B|PDP1|RFK|FAR2|ACOT13|TIGAR|PANK3|ABHD14B|PGM2L1|JMJD8|PGAM4	-1.7	MyList
GO Biological Processes	19	GO:0019693	ribose phosphate metabolic process		-4.5	2.8	4.9	28162	436	493	21	4.3	0.91	159|272|1743|2181|2618|4907|4928|5198|5471|5663|23165|54704|55312|55711|55856|57103|79646|84836|283209|339123|441531	ADSS2|AMPD3|DLST|ACSL3|GART|NT5E|NUP98|PFAS|PPAT|PSEN1|NUP205|PDP1|RFK|FAR2|ACOT13|TIGAR|PANK3|ABHD14B|PGM2L1|JMJD8|PGAM4	-1.7	MyList
GO Biological Processes	19	GO:0051656	establishment of organelle localization		-4.5	2.7	4.9	28162	437	493	21	4.3	0.91	636|1778|3688|3799|3837|4067|5663|5870|6059|7534|8379|8546|8936|9787|9846|9871|10128|22872|26286|55153|84946	BICD1|DYNC1H1|ITGB1|KIF5B|KPNB1|LYN|PSEN1|RAB6A|ABCE1|YWHAZ|MAD1L1|AP3B1|WASF1|DLGAP5|GAB2|SEC24D|LRPPRC|SEC31A|ARFGAP3|SDAD1|LTV1	-1.7	MyList
GO Biological Processes	19	GO:0007018	microtubule-based movement		-4.4	2.9	5	28162	372	493	19	3.9	0.87	636|1235|1778|3799|3831|3837|5870|6103|8546|8936|9585|9787|10128|55207|79659|84071|122664|167691|441531	BICD1|CCR6|DYNC1H1|KIF5B|KLC1|KPNB1|RAB6A|RPGR|AP3B1|WASF1|KIF20B|DLGAP5|LRPPRC|ARL8B|DYNC2H1|ARMC2|TPPP2|LCA5|PGAM4	-1.7	MyList
GO Molecular Functions	21	GO:0003779	actin binding		-4.4	2.7	4.9	28162	441	493	21	4.3	0.91	25|87|1495|3688|4478|6744|7170|7414|8936|9749|10128|23603|54443|55704|56062|64423|85477|114793|128239|342184|374666	ABL1|ACTN1|CTNNA1|ITGB1|MSN|ITPRID2|TPM3|VCL|WASF1|PHACTR2|LRPPRC|CORO1C|ANLN|CCDC88A|KLHL4|INF2|SCIN|FMNL2|IQGAP3|FMN1|WASH3P	-1.7	MyList
GO Biological Processes	19	GO:0042326	negative regulation of phosphorylation		-4.4	2.8	4.9	28162	408	493	20	4.1	0.89	25|284|4067|4690|5305|5591|5663|10519|11142|11315|23603|26973|51527|57103|79837|84619|124790|140775|152559|161742	ABL1|ANGPT1|LYN|NCK1|PIP4K2A|PRKDC|PSEN1|CIB1|PKIG|PARK7|CORO1C|CHORDC1|GSKIP|TIGAR|PIP4K2C|ZGPAT|HEXIM2|SMCR8|PAQR3|SPRED1	-1.7	MyList
GO Biological Processes	19	GO:0009150	purine ribonucleotide metabolic process		-4.4	2.8	4.9	28162	409	493	20	4.1	0.89	159|272|1743|2181|2618|4907|4928|5198|5471|5663|23165|54704|55711|55856|57103|79646|84836|283209|339123|441531	ADSS2|AMPD3|DLST|ACSL3|GART|NT5E|NUP98|PFAS|PPAT|PSEN1|NUP205|PDP1|FAR2|ACOT13|TIGAR|PANK3|ABHD14B|PGM2L1|JMJD8|PGAM4	-1.7	MyList
GO Molecular Functions	21	GO:0016788	hydrolase activity, acting on ester bonds		-4.4	2.2	4.6	28162	767	493	30	6.1	1.1	563|2799|3029|3376|3631|3931|4907|5782|5791|8446|8898|9317|9989|23236|23357|29101|51163|54704|55347|55856|57103|57472|58478|79033|81875|84083|87178|134510|171586|257068	AZGP1|GNS|HAGH|IARS1|INPP4A|LCAT|NT5E|PTPN12|PTPRE|DUSP11|MTMR2|PTER|PPP4R1|PLCB1|ANGEL1|SSU72|DBR1|PDP1|ABHD10|ACOT13|TIGAR|CNOT6|ENOPH1|ERI3|ISG20L2|ZRANB3|PNPT1|UBLCP1|ABHD3|PLCXD2	-1.7	MyList
GO Biological Processes	19	GO:0009127	purine nucleoside monophosphate biosynthetic process		-4.4	12	7.3	28162	23	493	5	1	0.45	159|272|2618|5198|5471	ADSS2|AMPD3|GART|PFAS|PPAT	-1.7	MyList
GO Biological Processes	19	GO:0034063	stress granule assembly		-4.4	12	7.3	28162	23	493	5	1	0.45	636|1656|1778|1965|9908	BICD1|DDX6|DYNC1H1|EIF2S1|G3BP2	-1.7	MyList
GO Biological Processes	19	GO:0006753	nucleoside phosphate metabolic process		-4.4	2.5	4.7	28162	547	493	24	4.9	0.97	159|272|1743|2181|2618|4907|4928|5198|5471|5663|11315|23165|23498|50484|54704|55312|55711|55856|57103|79646|84836|283209|339123|441531	ADSS2|AMPD3|DLST|ACSL3|GART|NT5E|NUP98|PFAS|PPAT|PSEN1|PARK7|NUP205|HAAO|RRM2B|PDP1|RFK|FAR2|ACOT13|TIGAR|PANK3|ABHD14B|PGM2L1|JMJD8|PGAM4	-1.7	MyList
GO Cellular Components	20	GO:0030120	vesicle coat		-4.3	7.3	6.2	28162	55	493	7	1.4	0.53	372|1213|1314|9276|9871|22872|54812	ARCN1|CLTC|COPA|COPB2|SEC24D|SEC31A|AFTPH	-1.7	MyList
GO Biological Processes	19	GO:0090407	organophosphate biosynthetic process		-4.3	2.4	4.7	28162	587	493	25	5.1	0.99	159|272|1457|1798|2181|2618|3631|3931|5198|5305|5471|5724|8898|9091|23498|50484|51181|54704|55224|55312|55500|79646|79837|161247|171586	ADSS2|AMPD3|CSNK2A1|DPAGT1|ACSL3|GART|INPP4A|LCAT|PFAS|PIP4K2A|PPAT|PTAFR|MTMR2|PIGQ|HAAO|RRM2B|DCXR|PDP1|ETNK2|RFK|ETNK1|PANK3|PIP4K2C|FITM1|ABHD3	-1.7	MyList
GO Biological Processes	19	GO:0043254	regulation of protein-containing complex assembly		-4.3	2.7	4.8	28162	448	493	21	4.3	0.91	25|545|2965|3320|3931|4478|4690|6119|8936|11315|27236|50807|55719|55729|85477|122664|134957|143098|157922|342184|374666	ABL1|ATR|GTF2H1|HSP90AA1|LCAT|MSN|NCK1|RPA3|WASF1|PARK7|ARFIP1|ASAP1|SLF2|ATF7IP|SCIN|TPPP2|STXBP5|MPP7|CAMSAP1|FMN1|WASH3P	-1.7	MyList
GO Biological Processes	19	GO:0072385	minus-end-directed organelle transport along microtubule		-4.3	34	9.9	28162	5	493	3	0.61	0.35	636|1778|5870	BICD1|DYNC1H1|RAB6A	-1.7	MyList
GO Biological Processes	19	GO:0080135	regulation of cellular response to stress		-4.3	2.3	4.6	28162	702	493	28	5.7	1	25|545|573|657|3320|4067|4690|4928|5591|5911|6119|9320|9529|10912|11315|23165|23236|23328|26973|50488|51136|55719|57103|79794|80317|83719|87178|161742	ABL1|ATR|BAG1|BMPR1A|HSP90AA1|LYN|NCK1|NUP98|PRKDC|RAP2A|RPA3|TRIP12|BAG5|GADD45G|PARK7|NUP205|PLCB1|SASH1|CHORDC1|MINK1|RNFT1|SLF2|TIGAR|SPRING1|ZKSCAN3|YPEL3|PNPT1|SPRED1	-1.7	MyList
GO Biological Processes	19	GO:0007169	transmembrane receptor protein tyrosine kinase signaling pathway		-4.3	2.2	4.6	28162	740	493	29	5.9	1.1	25|284|3185|3320|3482|4067|4690|4921|5305|5431|5663|5782|5791|5919|6259|8936|9019|9846|23236|23385|23545|26058|55704|63916|79837|81792|84159|84619|161742	ABL1|ANGPT1|HNRNPF|HSP90AA1|IGF2R|LYN|NCK1|DDR2|PIP4K2A|POLR2B|PSEN1|PTPN12|PTPRE|RARRES2|RYK|WASF1|MPZL1|GAB2|PLCB1|NCSTN|ATP6V0A2|GIGYF2|CCDC88A|ELMO2|PIP4K2C|ADAMTS12|ARID5B|ZGPAT|SPRED1	-1.7	MyList
GO Molecular Functions	21	GO:0019900	kinase binding		-4.3	2.2	4.6	28162	740	493	29	5.9	1.1	25|284|636|1051|1213|2181|2309|3320|3688|3799|4478|4690|5724|6558|7534|8754|9529|9846|10519|11152|11315|23328|51527|54923|55704|63916|92597|140775|161742	ABL1|ANGPT1|BICD1|CEBPB|CLTC|ACSL3|FOXO3|HSP90AA1|ITGB1|KIF5B|MSN|NCK1|PTAFR|SLC12A2|YWHAZ|ADAM9|BAG5|GAB2|CIB1|WDR45|PARK7|SASH1|GSKIP|LIME1|CCDC88A|ELMO2|MOB1B|SMCR8|SPRED1	-1.7	MyList
GO Biological Processes	19	GO:0009896	positive regulation of catabolic process		-4.3	2.7	4.7	28162	451	493	21	4.3	0.91	225|1457|2309|3320|4478|5305|5663|8754|9686|9870|11315|26058|29116|51136|54467|79837|87178|140775|253943|400410|440503	ABCD2|CSNK2A1|FOXO3|HSP90AA1|MSN|PIP4K2A|PSEN1|ADAM9|VGLL4|AREL1|PARK7|GIGYF2|MYLIP|RNFT1|ANKIB1|PIP4K2C|PNPT1|SMCR8|YTHDF3|ST20|PLIN5	-1.7	MyList
GO Molecular Functions	21	GO:0016301	kinase activity		-4.2	2.2	4.5	28162	744	493	29	5.9	1.1	25|545|657|1018|1457|3482|3656|4067|4140|4921|5305|5591|6259|6733|7046|7465|8491|10087|23531|50488|55224|55312|55500|55589|79646|79837|84930|283209|414328	ABL1|ATR|BMPR1A|CDK3|CSNK2A1|IGF2R|IRAK2|LYN|MARK3|DDR2|PIP4K2A|PRKDC|RYK|SRPK2|TGFBR1|WEE1|MAP4K3|CERT1|MMD|MINK1|ETNK2|RFK|ETNK1|BMP2K|PANK3|PIP4K2C|MASTL|PGM2L1|IDNK	-1.6	MyList
GO Biological Processes	19	GO:0009161	ribonucleoside monophosphate metabolic process		-4.2	7	6.1	28162	57	493	7	1.4	0.53	159|272|2618|4907|5198|5471|55312	ADSS2|AMPD3|GART|NT5E|PFAS|PPAT|RFK	-1.6	MyList
KEGG Pathway	24	hsa_M00048	Inosine monophosphate biosynthesis, PRPP + glutamine => IMP		-4	29	9	28162	6	493	3	0.61	0.35	2618|5198|5471	GART|PFAS|PPAT	-1.5	MyList
KEGG Pathway	24	hsa04520	Adherens junction		-3.6	5.6	5.2	28162	72	493	7	1.4	0.53	87|1457|1495|4087|7046|7414|8936	ACTN1|CSNK2A1|CTNNA1|SMAD2|TGFBR1|VCL|WASF1	-1.2	MyList
GO Cellular Components	20	GO:0031965	nuclear membrane		-4.1	3.1	4.8	28162	295	493	16	3.2	0.8	25|2644|3631|3708|3710|3837|3840|4928|5663|10128|10927|23165|23236|26031|26057|255919	ABL1|GCHFR|INPP4A|ITPR1|ITPR3|KPNB1|KPNA4|NUP98|PSEN1|LRPPRC|SPIN1|NUP205|PLCB1|OSBPL3|ANKRD17|CNEP1R1	-1.6	MyList
GO Biological Processes	19	GO:1900034	regulation of cellular response to heat		-4.1	5.8	5.7	28162	79	493	8	1.6	0.57	545|573|3320|4928|6119|9529|23165|26973	ATR|BAG1|HSP90AA1|NUP98|RPA3|BAG5|NUP205|CHORDC1	-1.6	MyList
GO Biological Processes	19	GO:0009167	purine ribonucleoside monophosphate metabolic process		-4.1	8.4	6.3	28162	41	493	6	1.2	0.49	159|272|2618|4907|5198|5471	ADSS2|AMPD3|GART|NT5E|PFAS|PPAT	-1.6	MyList
GO Cellular Components	20	GO:0005635	nuclear envelope		-4.1	2.6	4.6	28162	462	493	21	4.3	0.91	25|2644|3482|3631|3708|3710|3837|3840|4928|5663|8379|10128|10682|10927|23165|23236|26031|26057|55749|64328|255919	ABL1|GCHFR|IGF2R|INPP4A|ITPR1|ITPR3|KPNB1|KPNA4|NUP98|PSEN1|MAD1L1|LRPPRC|EBP|SPIN1|NUP205|PLCB1|OSBPL3|ANKRD17|CCAR1|XPO4|CNEP1R1	-1.6	MyList
GO Biological Processes	19	GO:1901137	carbohydrate derivative biosynthetic process		-4.1	2.3	4.4	28162	684	493	27	5.5	1	159|262|272|284|1213|1798|2181|2618|4907|5198|5238|5471|5663|6487|9091|23236|23385|50484|51181|54704|55312|55858|63941|64131|79646|80267|126792	ADSS2|AMD1|AMPD3|ANGPT1|CLTC|DPAGT1|ACSL3|GART|NT5E|PFAS|PGM3|PPAT|PSEN1|ST3GAL3|PIGQ|PLCB1|NCSTN|RRM2B|DCXR|PDP1|RFK|TMEM165|NECAB3|XYLT1|PANK3|EDEM3|B3GALT6	-1.5	MyList
GO Biological Processes	19	GO:0006520	cellular amino acid metabolic process		-4.1	2.9	4.7	28162	332	493	17	3.4	0.82	159|275|1743|2618|2744|2747|3376|4677|5198|5471|11315|23498|51582|55256|58478|60496|92935	ADSS2|AMT|DLST|GART|GLS|GLUD2|IARS1|NARS1|PFAS|PPAT|PARK7|HAAO|AZIN1|ADI1|ENOPH1|AASDHPPT|MARS2	-1.5	MyList
GO Biological Processes	19	GO:0043065	positive regulation of apoptotic process		-4.1	2.4	4.5	28162	574	493	24	4.9	0.97	25|1495|1894|1965|2309|3482|3655|3688|4067|4690|5591|5663|6733|7046|8439|9240|10912|11315|23365|23385|55749|56259|57103|85477	ABL1|CTNNA1|ECT2|EIF2S1|FOXO3|IGF2R|ITGA6|ITGB1|LYN|NCK1|PRKDC|PSEN1|SRPK2|TGFBR1|NSMAF|PNMA1|GADD45G|PARK7|ARHGEF12|NCSTN|CCAR1|CTNNBL1|TIGAR|SCIN	-1.5	MyList
GO Biological Processes	19	GO:0044282	small molecule catabolic process		-4	2.6	4.6	28162	434	493	20	4.1	0.89	225|275|1743|2744|2747|2820|3029|4907|5471|6120|8898|11315|23498|51181|55268|57103|171586|283209|414328|440503	ABCD2|AMT|DLST|GLS|GLUD2|GPD2|HAGH|NT5E|PPAT|RPE|MTMR2|PARK7|HAAO|DCXR|ECHDC2|TIGAR|ABHD3|PGM2L1|IDNK|PLIN5	-1.5	MyList
GO Biological Processes	19	GO:0009306	protein secretion		-4	2.8	4.6	28162	367	493	18	3.7	0.84	3708|3710|3799|4074|4087|5865|6558|7857|8609|8754|10890|11315|26286|27236|51167|55763|63941|134957	ITPR1|ITPR3|KIF5B|M6PR|SMAD2|RAB3B|SLC12A2|SCG2|KLF7|ADAM9|RAB10|PARK7|ARFGAP3|ARFIP1|CYB5R4|EXOC1|NECAB3|STXBP5	-1.5	MyList
GO Molecular Functions	21	GO:0050839	cell adhesion molecule binding		-4	2.4	4.5	28162	541	493	23	4.7	0.95	87|1009|1495|1656|3655|3688|3799|4067|4478|4690|5663|7414|7534|8754|10890|10893|11315|26058|50807|54443|55854|114793|143098	ACTN1|CDH11|CTNNA1|DDX6|ITGA6|ITGB1|KIF5B|LYN|MSN|NCK1|PSEN1|VCL|YWHAZ|ADAM9|RAB10|MMP24|PARK7|GIGYF2|ASAP1|ANLN|ZC3H15|FMNL2|MPP7	-1.5	MyList
GO Biological Processes	19	GO:0009124	nucleoside monophosphate biosynthetic process		-4	8	6.1	28162	43	493	6	1.2	0.49	159|272|2618|5198|5471|55312	ADSS2|AMPD3|GART|PFAS|PPAT|RFK	-1.5	MyList
GO Biological Processes	19	GO:0035592	establishment of protein localization to extracellular region		-4	2.8	4.6	28162	368	493	18	3.7	0.84	3708|3710|3799|4074|4087|5865|6558|7857|8609|8754|10890|11315|26286|27236|51167|55763|63941|134957	ITPR1|ITPR3|KIF5B|M6PR|SMAD2|RAB3B|SLC12A2|SCG2|KLF7|ADAM9|RAB10|PARK7|ARFGAP3|ARFIP1|CYB5R4|EXOC1|NECAB3|STXBP5	-1.5	MyList
GO Molecular Functions	21	GO:0019904	protein domain specific binding		-4	2.2	4.4	28162	690	493	27	5.5	1	25|1213|1656|2181|3320|3837|4067|4074|4087|4690|5591|5663|5782|5870|6731|8038|8754|8861|9585|23357|23559|27236|55704|63916|143098|342184|391634	ABL1|CLTC|DDX6|ACSL3|HSP90AA1|KPNB1|LYN|M6PR|SMAD2|NCK1|PRKDC|PSEN1|PTPN12|RAB6A|SRP72|ADAM12|ADAM9|LDB1|KIF20B|ANGEL1|WBP1|ARFIP1|CCDC88A|ELMO2|MPP7|FMN1|HSP90AB2P	-1.5	MyList
GO Cellular Components	20	GO:0010008	endosome membrane		-4	2.5	4.5	28162	507	493	22	4.5	0.93	1213|3482|3631|3656|5663|5911|8417|8763|8898|10890|23385|23531|23545|23603|51201|55041|55207|55858|57231|81609|374666|390595	CLTC|IGF2R|INPP4A|IRAK2|PSEN1|RAP2A|STX7|CD164|MTMR2|RAB10|NCSTN|MMD|ATP6V0A2|CORO1C|ZDHHC2|PLEKHB2|ARL8B|TMEM165|SNX14|SNX27|WASH3P|UBAP1L	-1.5	MyList
KEGG Pathway	24	hsa04142	Lysosome		-3.5	4.2	4.7	28162	123	493	9	1.8	0.6	1213|2799|3482|4074|8546|8763|23545|26503|130340	CLTC|GNS|IGF2R|M6PR|AP3B1|CD164|ATP6V0A2|SLC17A5|AP1S3	-1.2	MyList
GO Biological Processes	19	GO:0006189	'de novo' IMP biosynthetic process		-4	29	9	28162	6	493	3	0.61	0.35	2618|5198|5471	GART|PFAS|PPAT	-1.5	MyList
KEGG Pathway	24	hsa04810	Regulation of actin cytoskeleton		-3.4	3.2	4.4	28162	212	493	12	2.4	0.69	87|3655|3688|4478|4636|5305|7414|8936|23365|79837|85477|128239	ACTN1|ITGA6|ITGB1|MSN|MYL5|PIP4K2A|VCL|WASF1|ARHGEF12|PIP4K2C|SCIN|IQGAP3	-1.1	MyList
GO Biological Processes	19	GO:0010970	transport along microtubule		-4	4	5	28162	157	493	11	2.2	0.67	636|1778|3799|5870|6103|8546|8936|10128|55207|79659|167691	BICD1|DYNC1H1|KIF5B|RAB6A|RPGR|AP3B1|WASF1|LRPPRC|ARL8B|DYNC2H1|LCA5	-1.5	MyList
GO Biological Processes	19	GO:0009126	purine nucleoside monophosphate metabolic process		-4	7.8	6	28162	44	493	6	1.2	0.49	159|272|2618|4907|5198|5471	ADSS2|AMPD3|GART|NT5E|PFAS|PPAT	-1.5	MyList
GO Biological Processes	19	GO:0030036	actin cytoskeleton organization		-3.9	2.2	4.3	28162	696	493	27	5.5	1	25|87|1495|1894|2195|3688|4690|5911|7046|7170|8936|9749|23603|27236|50488|54443|55153|55704|55785|63916|64423|85477|114793|122786|128239|342184|374666	ABL1|ACTN1|CTNNA1|ECT2|FAT1|ITGB1|NCK1|RAP2A|TGFBR1|TPM3|WASF1|PHACTR2|CORO1C|ARFIP1|MINK1|ANLN|SDAD1|CCDC88A|FGD6|ELMO2|INF2|SCIN|FMNL2|FRMD6|IQGAP3|FMN1|WASH3P	-1.5	MyList
GO Molecular Functions	21	GO:0019901	protein kinase binding		-3.9	2.3	4.3	28162	659	493	26	5.3	1	25|284|636|1213|2181|2309|3320|3688|3799|4478|4690|5724|6558|7534|8754|9529|9846|10519|11152|23328|51527|54923|55704|63916|140775|161742	ABL1|ANGPT1|BICD1|CLTC|ACSL3|FOXO3|HSP90AA1|ITGB1|KIF5B|MSN|NCK1|PTAFR|SLC12A2|YWHAZ|ADAM9|BAG5|GAB2|CIB1|WDR45|SASH1|GSKIP|LIME1|CCDC88A|ELMO2|SMCR8|SPRED1	-1.5	MyList
GO Biological Processes	19	GO:0006163	purine nucleotide metabolic process		-3.9	2.6	4.5	28162	442	493	20	4.1	0.89	159|272|1743|2181|2618|4907|4928|5198|5471|5663|23165|54704|55711|55856|57103|79646|84836|283209|339123|441531	ADSS2|AMPD3|DLST|ACSL3|GART|NT5E|NUP98|PFAS|PPAT|PSEN1|NUP205|PDP1|FAR2|ACOT13|TIGAR|PANK3|ABHD14B|PGM2L1|JMJD8|PGAM4	-1.5	MyList
GO Biological Processes	19	GO:0071692	protein localization to extracellular region		-3.9	2.7	4.5	28162	375	493	18	3.7	0.84	3708|3710|3799|4074|4087|5865|6558|7857|8609|8754|10890|11315|26286|27236|51167|55763|63941|134957	ITPR1|ITPR3|KIF5B|M6PR|SMAD2|RAB3B|SLC12A2|SCG2|KLF7|ADAM9|RAB10|PARK7|ARFGAP3|ARFIP1|CYB5R4|EXOC1|NECAB3|STXBP5	-1.5	MyList
GO Biological Processes	19	GO:0043068	positive regulation of programmed cell death		-3.9	2.3	4.3	28162	590	493	24	4.9	0.97	25|1495|1894|1965|2309|3482|3655|3688|4067|4690|5591|5663|6733|7046|8439|9240|10912|11315|23365|23385|55749|56259|57103|85477	ABL1|CTNNA1|ECT2|EIF2S1|FOXO3|IGF2R|ITGA6|ITGB1|LYN|NCK1|PRKDC|PSEN1|SRPK2|TGFBR1|NSMAF|PNMA1|GADD45G|PARK7|ARHGEF12|NCSTN|CCAR1|CTNNBL1|TIGAR|SCIN	-1.4	MyList
GO Biological Processes	19	GO:0009408	response to heat		-3.9	3.9	4.9	28162	162	493	11	2.2	0.67	545|573|1965|3320|4067|4928|6119|9529|23165|26973|391634	ATR|BAG1|EIF2S1|HSP90AA1|LYN|NUP98|RPA3|BAG5|NUP205|CHORDC1|HSP90AB2P	-1.4	MyList
GO Biological Processes	19	GO:0051444	negative regulation of ubiquitin-protein transferase activity		-3.8	14	7.1	28162	16	493	4	0.81	0.4	25|5663|9529|11315	ABL1|PSEN1|BAG5|PARK7	-1.4	MyList
GO Molecular Functions	21	GO:0008289	lipid binding		-3.8	2.1	4.2	28162	783	493	29	5.9	1.1	304|308|341|3482|3708|3710|4067|5724|6809|9846|10087|11152|23236|26031|27236|50807|55041|55704|55763|57231|57476|81609|83758|85477|91404|116987|118987|161247|401548	ANXA2P2|ANXA5|APOC1|IGF2R|ITPR1|ITPR3|LYN|PTAFR|STX3|GAB2|CERT1|WDR45|PLCB1|OSBPL3|ARFIP1|ASAP1|PLEKHB2|CCDC88A|EXOC1|SNX14|GRAMD1B|SNX27|RBP5|SCIN|SESTD1|AGAP1|PDZD8|FITM1|SNX30	-1.4	MyList
GO Biological Processes	19	GO:0044772	mitotic cell cycle phase transition		-3.8	2.3	4.3	28162	595	493	24	4.9	0.97	901|996|1018|1778|3320|4173|5471|5591|6119|7321|7324|7465|8379|8453|9787|23236|26057|54443|55722|57472|84930|119504|128239|284001	CCNG2|CDC27|CDK3|DYNC1H1|HSP90AA1|MCM4|PPAT|PRKDC|RPA3|UBE2D1|UBE2E1|WEE1|MAD1L1|CUL2|DLGAP5|PLCB1|ANKRD17|ANLN|CEP72|CNOT6|MASTL|ANAPC16|IQGAP3|CCDC57	-1.4	MyList
GO Biological Processes	19	GO:0031503	protein-containing complex localization		-3.8	3	4.6	28162	283	493	15	3	0.77	545|3799|4928|6059|6103|6809|8417|23165|55153|55722|79659|81608|84248|84946|167691	ATR|KIF5B|NUP98|ABCE1|RPGR|STX3|STX7|NUP205|SDAD1|CEP72|DYNC2H1|FIP1L1|FYTTD1|LTV1|LCA5	-1.4	MyList
GO Cellular Components	20	GO:0005802	trans-Golgi network		-3.8	3.2	4.6	28162	253	493	14	2.8	0.75	636|1213|3482|4074|5870|9581|10890|10893|27236|27314|51542|54812|55858|130340	BICD1|CLTC|IGF2R|M6PR|RAB6A|PREPL|RAB10|MMP24|ARFIP1|RAB30|VPS54|AFTPH|TMEM165|AP1S3	-1.4	MyList
GO Biological Processes	19	GO:0031331	positive regulation of cellular catabolic process		-3.8	2.7	4.4	28162	385	493	18	3.7	0.84	225|2309|3320|4478|5305|5663|8754|9686|11315|26058|51136|54467|79837|87178|140775|253943|400410|440503	ABCD2|FOXO3|HSP90AA1|MSN|PIP4K2A|PSEN1|ADAM9|VGLL4|PARK7|GIGYF2|RNFT1|ANKIB1|PIP4K2C|PNPT1|SMCR8|YTHDF3|ST20|PLIN5	-1.4	MyList
GO Biological Processes	19	GO:0016311	dephosphorylation		-3.7	2.4	4.3	28162	492	493	21	4.3	0.91	3631|4690|4907|5782|5791|8446|8898|9749|9989|29101|54704|55197|55917|57103|57181|58478|81566|84930|134510|161742|255919	INPP4A|NCK1|NT5E|PTPN12|PTPRE|DUSP11|MTMR2|PHACTR2|PPP4R1|SSU72|PDP1|RPRD1A|CTTNBP2NL|TIGAR|SLC39A10|ENOPH1|CSRNP2|MASTL|UBLCP1|SPRED1|CNEP1R1	-1.4	MyList
GO Biological Processes	19	GO:0060192	negative regulation of lipase activity		-3.7	13	6.8	28162	17	493	4	0.81	0.4	25|341|636|440503	ABL1|APOC1|BICD1|PLIN5	-1.4	MyList
GO Biological Processes	19	GO:0030705	cytoskeleton-dependent intracellular transport		-3.7	3.5	4.7	28162	196	493	12	2.4	0.69	636|1778|3799|5870|6103|8546|8936|10128|55207|55704|79659|167691	BICD1|DYNC1H1|KIF5B|RAB6A|RPGR|AP3B1|WASF1|LRPPRC|ARL8B|CCDC88A|DYNC2H1|LCA5	-1.3	MyList
GO Molecular Functions	21	GO:0004860	protein kinase inhibitor activity		-3.7	5.8	5.3	28162	69	493	7	1.4	0.53	4690|10519|11142|51527|124790|140775|161742	NCK1|CIB1|PKIG|GSKIP|HEXIM2|SMCR8|SPRED1	-1.3	MyList
GO Cellular Components	20	GO:0005813	centrosome		-3.7	2.3	4.2	28162	608	493	24	4.9	0.97	636|996|1743|1778|3799|5324|5663|6103|8379|9585|9787|10519|11051|23063|23093|26586|55704|55722|56062|56259|79618|80071|84930|284001	BICD1|CDC27|DLST|DYNC1H1|KIF5B|PLAG1|PSEN1|RPGR|MAD1L1|KIF20B|DLGAP5|CIB1|NUDT21|WAPL|TTLL5|CKAP2|CCDC88A|CEP72|KLHL4|CTNNBL1|HMBOX1|CCDC15|MASTL|CCDC57	-1.3	MyList
GO Biological Processes	19	GO:0009266	response to temperature stimulus		-3.7	3.2	4.5	28162	229	493	13	2.6	0.72	545|573|1965|2063|3320|4067|4928|6119|9529|10893|23165|26973|391634	ATR|BAG1|EIF2S1|NR2F6|HSP90AA1|LYN|NUP98|RPA3|BAG5|MMP24|NUP205|CHORDC1|HSP90AB2P	-1.3	MyList
GO Cellular Components	20	GO:0005912	adherens junction		-3.6	3.7	4.7	28162	172	493	11	2.2	0.67	1009|1495|1656|3655|4067|7414|10890|11315|55591|143098|342184	CDH11|CTNNA1|DDX6|ITGA6|LYN|VCL|RAB10|PARK7|VEZT|MPP7|FMN1	-1.3	MyList
GO Biological Processes	19	GO:0010942	positive regulation of cell death		-3.6	2.2	4.1	28162	652	493	25	5.1	0.99	25|1495|1894|1965|2309|3482|3655|3688|4067|4690|5591|5663|6533|6733|7046|8439|9240|10912|11315|23365|23385|55749|56259|57103|85477	ABL1|CTNNA1|ECT2|EIF2S1|FOXO3|IGF2R|ITGA6|ITGB1|LYN|NCK1|PRKDC|PSEN1|SLC6A6|SRPK2|TGFBR1|NSMAF|PNMA1|GADD45G|PARK7|ARHGEF12|NCSTN|CCAR1|CTNNBL1|TIGAR|SCIN	-1.3	MyList
GO Biological Processes	19	GO:0035633	maintenance of blood-brain barrier		-3.6	8.7	5.9	28162	33	493	5	1	0.45	284|3688|3915|6558|7414	ANGPT1|ITGB1|LAMC1|SLC12A2|VCL	-1.2	MyList
GO Biological Processes	19	GO:0001933	negative regulation of protein phosphorylation		-3.6	2.7	4.3	28162	363	493	17	3.4	0.82	25|284|4067|4690|5591|5663|10519|11142|11315|23603|26973|51527|84619|124790|140775|152559|161742	ABL1|ANGPT1|LYN|NCK1|PRKDC|PSEN1|CIB1|PKIG|PARK7|CORO1C|CHORDC1|GSKIP|ZGPAT|HEXIM2|SMCR8|PAQR3|SPRED1	-1.2	MyList
GO Biological Processes	19	GO:0072594	establishment of protein localization to organelle		-3.6	2.3	4.1	28162	579	493	23	4.7	0.95	284|545|1894|3320|3837|3840|4074|4928|5663|6176|6731|7321|7534|8546|9409|10890|10901|11142|11231|55027|112869|196743|374666	ANGPT1|ATR|ECT2|HSP90AA1|KPNB1|KPNA4|M6PR|NUP98|PSEN1|RPLP1|SRP72|UBE2D1|YWHAZ|AP3B1|PEX16|RAB10|DHRS4|PKIG|SEC63|HEATR3|SGF29|PAOX|WASH3P	-1.2	MyList
KEGG Pathway	24	hsa_M00034	Methionine salvage pathway		-3.1	16	6.5	28162	11	493	3	0.61	0.35	262|55256|58478	AMD1|ADI1|ENOPH1	-0.97	MyList
KEGG Pathway	24	hsa00230	Purine metabolism		-3	3.3	4	28162	174	493	10	2	0.63	159|272|2618|4907|5198|5431|5471|25885|50484|87178	ADSS2|AMPD3|GART|NT5E|PFAS|POLR2B|PPAT|POLR1A|RRM2B|PNPT1	-0.89	MyList
GO Cellular Components	20	GO:0000139	Golgi membrane		-3.6	2.1	4	28162	774	493	28	5.7	1	372|1213|1314|3482|4074|5663|5870|5986|6487|9276|9871|9950|10890|10893|22872|26286|27236|27314|51201|51542|54812|55331|55858|64131|79794|126792|130340|152559	ARCN1|CLTC|COPA|IGF2R|M6PR|PSEN1|RAB6A|RFNG|ST3GAL3|COPB2|SEC24D|GOLGA5|RAB10|MMP24|SEC31A|ARFGAP3|ARFIP1|RAB30|ZDHHC2|VPS54|AFTPH|ACER3|TMEM165|XYLT1|SPRING1|B3GALT6|AP1S3|PAQR3	-1.2	MyList
GO Biological Processes	19	GO:0002790	peptide secretion		-3.5	2.6	4.2	28162	401	493	18	3.7	0.84	3708|3710|3799|4074|4087|5865|6558|7857|8609|8754|10890|11315|26286|27236|51167|55763|63941|134957	ITPR1|ITPR3|KIF5B|M6PR|SMAD2|RAB3B|SLC12A2|SCG2|KLF7|ADAM9|RAB10|PARK7|ARFGAP3|ARFIP1|CYB5R4|EXOC1|NECAB3|STXBP5	-1.2	MyList
GO Biological Processes	19	GO:2000772	regulation of cellular senescence		-3.5	6.6	5.4	28162	52	493	6	1.2	0.49	25|657|5591|80317|83719|87178	ABL1|BMPR1A|PRKDC|ZKSCAN3|YPEL3|PNPT1	-1.2	MyList
GO Molecular Functions	21	GO:0019210	kinase inhibitor activity		-3.5	5.5	5.1	28162	73	493	7	1.4	0.53	4690|10519|11142|51527|124790|140775|161742	NCK1|CIB1|PKIG|GSKIP|HEXIM2|SMCR8|SPRED1	-1.2	MyList
KEGG Pathway	24	hsa05131	Shigellosis		-2.9	5	4.5	28162	68	493	6	1.2	0.49	25|3688|4793|7414|8936|63916	ABL1|ITGB1|NFKBIB|VCL|WASF1|ELMO2	-0.85	MyList
KEGG Pathway	24	hsa04070	Phosphatidylinositol signaling system		-2.8	4.1	4.1	28162	97	493	7	1.4	0.53	3631|3708|3710|5305|8898|23236|79837	INPP4A|ITPR1|ITPR3|PIP4K2A|MTMR2|PLCB1|PIP4K2C	-0.78	MyList
GO Molecular Functions	21	GO:0000175	3'-5'-exoribonuclease activity		-3.5	8.2	5.7	28162	35	493	5	1	0.45	23357|57472|79033|81875|87178	ANGEL1|CNOT6|ERI3|ISG20L2|PNPT1	-1.2	MyList
GO Molecular Functions	21	GO:0003712	transcription coregulator activity		-3.5	2.4	4.1	28162	480	493	20	4.1	0.89	25|87|865|4793|4928|8861|9063|9440|10413|10765|11315|22938|55729|55749|57472|57713|57862|64324|84159|84954	ABL1|ACTN1|CBFB|NFKBIB|NUP98|LDB1|PIAS2|MED17|YAP1|KDM5B|PARK7|SNW1|ATF7IP|CCAR1|CNOT6|SFMBT2|ZNF410|NSD1|ARID5B|MPND	-1.2	MyList
GO Biological Processes	19	GO:0031124	mRNA 3'-end processing		-3.5	4.6	4.8	28162	99	493	8	1.6	0.57	11051|29101|51585|55149|55197|79882|81608|87178	NUDT21|SSU72|PCF11|MTPAP|RPRD1A|ZC3H14|FIP1L1|PNPT1	-1.2	MyList
GO Biological Processes	19	GO:0090305	nucleic acid phosphodiester bond hydrolysis		-3.4	2.8	4.2	28162	306	493	15	3	0.77	563|2965|3837|6119|11051|23357|51163|51585|57472|79033|81608|81875|84083|87178|400410	AZGP1|GTF2H1|KPNB1|RPA3|NUDT21|ANGEL1|DBR1|PCF11|CNOT6|ERI3|FIP1L1|ISG20L2|ZRANB3|PNPT1|ST20	-1.2	MyList
GO Biological Processes	19	GO:0060627	regulation of vesicle-mediated transport		-3.4	2.3	4	28162	518	493	21	4.3	0.91	25|284|341|636|2181|3799|4067|4478|5663|5724|5865|8898|9581|9846|10890|11149|27236|51201|55589|134957|255057	ABL1|ANGPT1|APOC1|BICD1|ACSL3|KIF5B|LYN|MSN|PSEN1|PTAFR|RAB3B|MTMR2|PREPL|GAB2|RAB10|BVES|ARFIP1|ZDHHC2|BMP2K|STXBP5|CBARP	-1.2	MyList
GO Biological Processes	19	GO:0006913	nucleocytoplasmic transport		-3.4	2.7	4.2	28162	340	493	16	3.2	0.8	284|1894|3837|3840|4928|5663|6059|11142|11315|23165|55027|55153|64328|81608|84248|84946	ANGPT1|ECT2|KPNB1|KPNA4|NUP98|PSEN1|ABCE1|PKIG|PARK7|NUP205|HEATR3|SDAD1|XPO4|FIP1L1|FYTTD1|LTV1	-1.2	MyList
GO Biological Processes	19	GO:0022406	membrane docking		-3.4	3.5	4.5	28162	181	493	11	2.2	0.67	1778|3320|4478|5865|6809|8417|9409|10890|11149|55722|118987	DYNC1H1|HSP90AA1|MSN|RAB3B|STX3|STX7|PEX16|RAB10|BVES|CEP72|PDZD8	-1.2	MyList
GO Biological Processes	19	GO:0031400	negative regulation of protein modification process		-3.4	2.3	4	28162	556	493	22	4.5	0.93	25|284|1786|4067|4690|5591|5663|9320|9529|9749|10519|11142|11315|23603|26973|51527|84619|84930|124790|140775|152559|161742	ABL1|ANGPT1|DNMT1|LYN|NCK1|PRKDC|PSEN1|TRIP12|BAG5|PHACTR2|CIB1|PKIG|PARK7|CORO1C|CHORDC1|GSKIP|ZGPAT|MASTL|HEXIM2|SMCR8|PAQR3|SPRED1	-1.2	MyList
GO Biological Processes	19	GO:0009123	nucleoside monophosphate metabolic process		-3.4	5.3	5	28162	76	493	7	1.4	0.53	159|272|2618|4907|5198|5471|55312	ADSS2|AMPD3|GART|NT5E|PFAS|PPAT|RFK	-1.2	MyList
GO Biological Processes	19	GO:0007044	cell-substrate junction assembly		-3.4	4.6	4.8	28162	100	493	8	1.6	0.57	25|87|3655|3915|7414|8861|23603|342184	ABL1|ACTN1|ITGA6|LAMC1|VCL|LDB1|CORO1C|FMN1	-1.2	MyList
GO Biological Processes	19	GO:1903076	regulation of protein localization to plasma membrane		-3.4	4.6	4.8	28162	100	493	8	1.6	0.57	1213|2181|3688|3799|6809|8417|10519|51201	CLTC|ACSL3|ITGB1|KIF5B|STX3|STX7|CIB1|ZDHHC2	-1.2	MyList
KEGG Pathway	24	hsa00250	Alanine, aspartate and glutamate metabolism		-2.5	6.5	4.4	28162	35	493	4	0.81	0.4	159|2744|2747|5471	ADSS2|GLS|GLUD2|PPAT	-0.6	MyList
KEGG Pathway	24	hsa04141	Protein processing in endoplasmic reticulum		-2.5	3	3.6	28162	169	493	9	1.8	0.6	573|1965|3320|7321|9871|10010|11231|22872|80267	BAG1|EIF2S1|HSP90AA1|UBE2D1|SEC24D|TANK|SEC63|SEC31A|EDEM3	-0.6	MyList
GO Biological Processes	19	GO:0051169	nuclear transport		-3.4	2.7	4.1	28162	343	493	16	3.2	0.8	284|1894|3837|3840|4928|5663|6059|11142|11315|23165|55027|55153|64328|81608|84248|84946	ANGPT1|ECT2|KPNB1|KPNA4|NUP98|PSEN1|ABCE1|PKIG|PARK7|NUP205|HEATR3|SDAD1|XPO4|FIP1L1|FYTTD1|LTV1	-1.1	MyList
GO Biological Processes	19	GO:0006790	sulfur compound metabolic process		-3.4	2.6	4.1	28162	378	493	17	3.4	0.82	262|284|1468|1743|2181|2799|3029|6487|11315|54704|55256|55711|55856|58478|64131|84836|126792	AMD1|ANGPT1|SLC25A10|DLST|ACSL3|GNS|HAGH|ST3GAL3|PARK7|PDP1|ADI1|FAR2|ACOT13|ENOPH1|XYLT1|ABHD14B|B3GALT6	-1.1	MyList
GO Biological Processes	19	GO:0048732	gland development		-3.4	2.5	4.1	28162	414	493	18	3.7	0.84	25|657|1051|3482|4087|4478|5324|5361|5471|5591|5663|7046|8379|10765|11231|84159|87178|128239	ABL1|BMPR1A|CEBPB|IGF2R|SMAD2|MSN|PLAG1|PLXNA1|PPAT|PRKDC|PSEN1|TGFBR1|MAD1L1|KDM5B|SEC63|ARID5B|PNPT1|IQGAP3	-1.1	MyList
GO Biological Processes	19	GO:0016197	endosomal transport		-3.4	3	4.3	28162	245	493	13	2.6	0.72	1213|5870|8546|9581|10890|11149|23603|27236|51201|51542|55207|81609|374666	CLTC|RAB6A|AP3B1|PREPL|RAB10|BVES|CORO1C|ARFIP1|ZDHHC2|VPS54|ARL8B|SNX27|WASH3P	-1.1	MyList
GO Molecular Functions	21	GO:0016896	exoribonuclease activity, producing 5'-phosphomonoesters		-3.4	7.7	5.5	28162	37	493	5	1	0.45	23357|57472|79033|81875|87178	ANGEL1|CNOT6|ERI3|ISG20L2|PNPT1	-1.1	MyList
GO Molecular Functions	21	GO:0044389	ubiquitin-like protein ligase binding		-3.4	2.7	4.1	28162	312	493	15	3	0.77	573|1051|3320|4067|4087|7321|7414|7534|8453|9063|9529|10010|10128|55719|152137	BAG1|CEBPB|HSP90AA1|LYN|SMAD2|UBE2D1|VCL|YWHAZ|CUL2|PIAS2|BAG5|TANK|LRPPRC|SLF2|CCDC50	-1.1	MyList
GO Cellular Components	20	GO:0005765	lysosomal membrane		-3.3	2.5	4.1	28162	381	493	17	3.4	0.82	1213|4074|5663|8417|8546|8763|23385|23531|23545|26503|28962|55207|55788|55858|57231|130340|206358	CLTC|M6PR|PSEN1|STX7|AP3B1|CD164|NCSTN|MMD|ATP6V0A2|SLC17A5|OSTM1|ARL8B|LMBRD1|TMEM165|SNX14|AP1S3|SLC36A1	-1.1	MyList
GO Cellular Components	20	GO:0098852	lytic vacuole membrane		-3.3	2.5	4.1	28162	381	493	17	3.4	0.82	1213|4074|5663|8417|8546|8763|23385|23531|23545|26503|28962|55207|55788|55858|57231|130340|206358	CLTC|M6PR|PSEN1|STX7|AP3B1|CD164|NCSTN|MMD|ATP6V0A2|SLC17A5|OSTM1|ARL8B|LMBRD1|TMEM165|SNX14|AP1S3|SLC36A1	-1.1	MyList
GO Biological Processes	19	GO:0044770	cell cycle phase transition		-3.3	2.1	3.9	28162	641	493	24	4.9	0.97	901|996|1018|1778|3320|4173|5471|5591|6119|7321|7324|7465|8379|8453|9787|23236|26057|54443|55722|57472|84930|119504|128239|284001	CCNG2|CDC27|CDK3|DYNC1H1|HSP90AA1|MCM4|PPAT|PRKDC|RPA3|UBE2D1|UBE2E1|WEE1|MAD1L1|CUL2|DLGAP5|PLCB1|ANKRD17|ANLN|CEP72|CNOT6|MASTL|ANAPC16|IQGAP3|CCDC57	-1.1	MyList
GO Biological Processes	19	GO:0033674	positive regulation of kinase activity		-3.3	2.2	3.9	28162	603	493	23	4.7	0.95	25|284|1894|3320|3656|4067|4921|5663|6176|6259|7046|8491|8754|10519|10912|11315|23328|23531|50488|55704|57103|92597|128239	ABL1|ANGPT1|ECT2|HSP90AA1|IRAK2|LYN|DDR2|PSEN1|RPLP1|RYK|TGFBR1|MAP4K3|ADAM9|CIB1|GADD45G|PARK7|SASH1|MMD|MINK1|CCDC88A|TIGAR|MOB1B|IQGAP3	-1.1	MyList
GO Biological Processes	19	GO:0051347	positive regulation of transferase activity		-3.3	2.1	3.9	28162	681	493	25	5.1	0.99	25|284|1894|3320|3656|4067|4921|5663|6176|6259|7046|8491|8754|10519|10912|11315|23328|23531|50488|54165|55704|57103|79618|92597|128239	ABL1|ANGPT1|ECT2|HSP90AA1|IRAK2|LYN|DDR2|PSEN1|RPLP1|RYK|TGFBR1|MAP4K3|ADAM9|CIB1|GADD45G|PARK7|SASH1|MMD|MINK1|DCUN1D1|CCDC88A|TIGAR|HMBOX1|MOB1B|IQGAP3	-1.1	MyList
GO Biological Processes	19	GO:0032386	regulation of intracellular transport		-3.3	2.6	4	28162	350	493	16	3.2	0.8	284|1778|1894|3799|4478|5663|7534|8898|9585|10519|11142|11149|11315|27236|51201|64328	ANGPT1|DYNC1H1|ECT2|KIF5B|MSN|PSEN1|YWHAZ|MTMR2|KIF20B|CIB1|PKIG|BVES|PARK7|ARFIP1|ZDHHC2|XPO4	-1.1	MyList
GO Molecular Functions	21	GO:0004857	enzyme inhibitor activity		-3.3	2.5	4	28162	386	493	17	3.4	0.82	304|308|334|341|2644|4690|5272|6059|9749|10519|11142|51527|56882|81611|124790|140775|161742	ANXA2P2|ANXA5|APLP2|APOC1|GCHFR|NCK1|SERPINB9|ABCE1|PHACTR2|CIB1|PKIG|GSKIP|CDC42SE1|ANP32E|HEXIM2|SMCR8|SPRED1	-1.1	MyList
GO Molecular Functions	21	GO:1902936	phosphatidylinositol bisphosphate binding		-3.3	4.4	4.6	28162	105	493	8	1.6	0.57	304|11152|23236|50807|55763|57231|85477|91404	ANXA2P2|WDR45|PLCB1|ASAP1|EXOC1|SNX14|SCIN|SESTD1	-1.1	MyList
GO Cellular Components	20	GO:0005849	mRNA cleavage factor complex		-3.3	10	5.9	28162	22	493	4	0.81	0.4	11051|29101|51585|81608	NUDT21|SSU72|PCF11|FIP1L1	-1.1	MyList
GO Cellular Components	20	GO:1990234	transferase complex		-3.3	2	3.8	28162	767	493	27	5.5	1	901|996|1743|2342|2965|4297|5431|7046|7321|7324|8139|8453|9091|11108|22938|25885|54165|54467|55197|55209|57542|60560|90864|112869|119504|121536|140775	CCNG2|CDC27|DLST|FNTB|GTF2H1|KMT2A|POLR2B|TGFBR1|UBE2D1|UBE2E1|GAN|CUL2|PIGQ|PRDM4|SNW1|POLR1A|DCUN1D1|ANKIB1|RPRD1A|SETD5|KLHL42|NAA35|SPSB3|SGF29|ANAPC16|AEBP2|SMCR8	-1.1	MyList
GO Biological Processes	19	GO:0099111	microtubule-based transport		-3.3	3.3	4.3	28162	189	493	11	2.2	0.67	636|1778|3799|5870|6103|8546|8936|10128|55207|79659|167691	BICD1|DYNC1H1|KIF5B|RAB6A|RPGR|AP3B1|WASF1|LRPPRC|ARL8B|DYNC2H1|LCA5	-1.1	MyList
GO Biological Processes	19	GO:0072384	organelle transport along microtubule		-3.3	4.9	4.7	28162	81	493	7	1.4	0.53	636|1778|3799|5870|8546|8936|10128	BICD1|DYNC1H1|KIF5B|RAB6A|AP3B1|WASF1|LRPPRC	-1.1	MyList
GO Biological Processes	19	GO:0150115	cell-substrate junction organization		-3.3	4.3	4.6	28162	106	493	8	1.6	0.57	25|87|3655|3915|7414|8861|23603|342184	ABL1|ACTN1|ITGA6|LAMC1|VCL|LDB1|CORO1C|FMN1	-1.1	MyList
GO Cellular Components	20	GO:0048770	pigment granule		-3.3	4.3	4.6	28162	106	493	8	1.6	0.57	304|1213|2644|3320|3688|6809|7534|23385	ANXA2P2|CLTC|GCHFR|HSP90AA1|ITGB1|STX3|YWHAZ|NCSTN	-1.1	MyList
GO Cellular Components	20	GO:0042470	melanosome		-3.3	4.3	4.6	28162	106	493	8	1.6	0.57	304|1213|2644|3320|3688|6809|7534|23385	ANXA2P2|CLTC|GCHFR|HSP90AA1|ITGB1|STX3|YWHAZ|NCSTN	-1.1	MyList
GO Biological Processes	19	GO:0090501	RNA phosphodiester bond hydrolysis		-3.2	3.5	4.3	28162	161	493	10	2	0.63	563|11051|23357|51163|51585|57472|79033|81608|81875|87178	AZGP1|NUDT21|ANGEL1|DBR1|PCF11|CNOT6|ERI3|FIP1L1|ISG20L2|PNPT1	-1.1	MyList
GO Biological Processes	19	GO:0002244	hematopoietic progenitor cell differentiation		-3.2	3.5	4.3	28162	161	493	10	2	0.63	25|865|4297|5591|5663|8546|8861|10413|11051|11149	ABL1|CBFB|KMT2A|PRKDC|PSEN1|AP3B1|LDB1|YAP1|NUDT21|BVES	-1.1	MyList
GO Biological Processes	19	GO:0090342	regulation of cell aging		-3.2	5.7	4.9	28162	60	493	6	1.2	0.49	25|657|5591|80317|83719|87178	ABL1|BMPR1A|PRKDC|ZKSCAN3|YPEL3|PNPT1	-1	MyList
GO Biological Processes	19	GO:1903078	positive regulation of protein localization to plasma membrane		-3.2	5.7	4.9	28162	60	493	6	1.2	0.49	2181|3688|3799|6809|10519|51201	ACSL3|ITGB1|KIF5B|STX3|CIB1|ZDHHC2	-1	MyList
GO Biological Processes	19	GO:0060249	anatomical structure homeostasis		-3.2	2.3	3.9	28162	466	493	19	3.9	0.87	284|545|563|3104|3320|3688|3915|5591|6119|6558|7414|8861|9456|10413|23498|51542|79618|167691|445582	ANGPT1|ATR|AZGP1|ZBTB48|HSP90AA1|ITGB1|LAMC1|PRKDC|RPA3|SLC12A2|VCL|LDB1|HOMER1|YAP1|HAAO|VPS54|HMBOX1|LCA5|POTEE	-1	MyList
GO Biological Processes	19	GO:0031330	negative regulation of cellular catabolic process		-3.2	2.9	4.1	28162	257	493	13	2.6	0.72	341|1457|5663|8898|9529|10128|10492|10605|11315|57103|80317|140775|440503	APOC1|CSNK2A1|PSEN1|MTMR2|BAG5|LRPPRC|SYNCRIP|PAIP1|PARK7|TIGAR|ZKSCAN3|SMCR8|PLIN5	-1	MyList
GO Cellular Components	20	GO:0030659	cytoplasmic vesicle membrane		-3.2	2	3.7	28162	778	493	27	5.5	1	334|372|1213|1314|3482|3708|3710|4074|5663|5724|5865|5870|6558|6809|8546|9276|9749|9871|10890|22872|23385|23545|26503|54812|130340|134957|255057	APLP2|ARCN1|CLTC|COPA|IGF2R|ITPR1|ITPR3|M6PR|PSEN1|PTAFR|RAB3B|RAB6A|SLC12A2|STX3|AP3B1|COPB2|PHACTR2|SEC24D|RAB10|SEC31A|NCSTN|ATP6V0A2|SLC17A5|AFTPH|AP1S3|STXBP5|CBARP	-1	MyList
GO Molecular Functions	21	GO:0003713	transcription coactivator activity		-3.2	2.9	4	28162	258	493	13	2.6	0.72	25|87|865|4793|4928|9440|10413|11315|22938|55749|57472|84159|84954	ABL1|ACTN1|CBFB|NFKBIB|NUP98|MED17|YAP1|PARK7|SNW1|CCAR1|CNOT6|ARID5B|MPND	-1	MyList
GO Biological Processes	19	GO:0007031	peroxisome organization		-3.2	4.8	4.6	28162	84	493	7	1.4	0.53	225|7321|9409|10901|92960|196743|494513	ABCD2|UBE2D1|PEX16|DHRS4|PEX11G|PAOX|PJVK	-0.99	MyList
GO Biological Processes	19	GO:0006470	protein dephosphorylation		-3.2	2.6	3.9	28162	326	493	15	3	0.77	4690|5782|5791|8446|8898|9749|9989|29101|54704|55197|55917|57181|84930|134510|255919	NCK1|PTPN12|PTPRE|DUSP11|MTMR2|PHACTR2|PPP4R1|SSU72|PDP1|RPRD1A|CTTNBP2NL|SLC39A10|MASTL|UBLCP1|CNEP1R1	-0.99	MyList
GO Molecular Functions	21	GO:0031625	ubiquitin protein ligase binding		-3.1	2.7	4	28162	293	493	14	2.8	0.75	573|3320|4067|4087|7321|7414|7534|8453|9063|9529|10010|10128|55719|152137	BAG1|HSP90AA1|LYN|SMAD2|UBE2D1|VCL|YWHAZ|CUL2|PIAS2|BAG5|TANK|LRPPRC|SLF2|CCDC50	-0.98	MyList
GO Cellular Components	20	GO:0005774	vacuolar membrane		-3.1	2.4	3.8	28162	434	493	18	3.7	0.84	1213|4074|5663|8417|8546|8763|8898|23385|23531|23545|26503|28962|55207|55788|55858|57231|130340|206358	CLTC|M6PR|PSEN1|STX7|AP3B1|CD164|MTMR2|NCSTN|MMD|ATP6V0A2|SLC17A5|OSTM1|ARL8B|LMBRD1|TMEM165|SNX14|AP1S3|SLC36A1	-0.98	MyList
GO Biological Processes	19	GO:0016052	carbohydrate catabolic process		-3.1	3.2	4.1	28162	197	493	11	2.2	0.67	2820|4928|5663|6120|23165|55347|57103|283209|339123|414328|441531	GPD2|NUP98|PSEN1|RPE|NUP205|ABHD10|TIGAR|PGM2L1|JMJD8|IDNK|PGAM4	-0.97	MyList
GO Biological Processes	19	GO:0051223	regulation of protein transport		-3.1	2.2	3.7	28162	549	493	21	4.3	0.91	284|1894|2181|3708|3710|3799|5663|6558|7534|8609|8754|9585|10519|11142|11315|27236|51201|55763|58515|64328|134957	ANGPT1|ECT2|ACSL3|ITPR1|ITPR3|KIF5B|PSEN1|SLC12A2|YWHAZ|KLF7|ADAM9|KIF20B|CIB1|PKIG|PARK7|ARFIP1|ZDHHC2|EXOC1|SELENOK|XPO4|STXBP5	-0.97	MyList
GO Biological Processes	19	GO:1903829	positive regulation of cellular protein localization		-3.1	2.7	3.9	28162	295	493	14	2.8	0.75	636|1894|2181|3688|3799|4478|5663|6809|7534|10413|10519|11315|51201|55704	BICD1|ECT2|ACSL3|ITGB1|KIF5B|MSN|PSEN1|STX3|YWHAZ|YAP1|CIB1|PARK7|ZDHHC2|CCDC88A	-0.97	MyList
GO Cellular Components	20	GO:0042579	microbody		-3.1	3.7	4.3	28162	139	493	9	1.8	0.6	225|2181|5827|9409|10901|55711|92960|196743|494513	ABCD2|ACSL3|PXMP2|PEX16|DHRS4|FAR2|PEX11G|PAOX|PJVK	-0.97	MyList
GO Cellular Components	20	GO:0005777	peroxisome		-3.1	3.7	4.3	28162	139	493	9	1.8	0.6	225|2181|5827|9409|10901|55711|92960|196743|494513	ABCD2|ACSL3|PXMP2|PEX16|DHRS4|FAR2|PEX11G|PAOX|PJVK	-0.97	MyList
GO Biological Processes	19	GO:0030010	establishment of cell polarity		-3.1	3.7	4.3	28162	139	493	9	1.8	0.6	3320|3688|4478|5911|7465|9585|10890|81609|143098	HSP90AA1|ITGB1|MSN|RAP2A|WEE1|KIF20B|RAB10|SNX27|MPP7	-0.97	MyList
GO Cellular Components	20	GO:0035253	ciliary rootlet		-3.1	16	6.5	28162	11	493	3	0.61	0.35	3799|5663|494513	KIF5B|PSEN1|PJVK	-0.97	MyList
GO Molecular Functions	21	GO:0016868	intramolecular transferase activity, phosphotransferases		-3.1	16	6.5	28162	11	493	3	0.61	0.35	5238|283209|441531	PGM3|PGM2L1|PGAM4	-0.97	MyList
KEGG Pathway	24	hsa05100	Bacterial invasion of epithelial cells		-2.4	4	3.7	28162	85	493	6	1.2	0.49	1213|1495|3688|7414|8936|63916	CLTC|CTNNA1|ITGB1|VCL|WASF1|ELMO2	-0.55	MyList
KEGG Pathway	24	hsa00270	Cysteine and methionine metabolism		-2.1	5.1	3.7	28162	45	493	4	0.81	0.4	262|1786|55256|58478	AMD1|DNMT1|ADI1|ENOPH1	-0.37	MyList
GO Biological Processes	19	GO:0089718	amino acid import across plasma membrane		-3.1	6.8	5	28162	42	493	5	1	0.45	3688|5663|6533|6541|206358	ITGB1|PSEN1|SLC6A6|SLC7A1|SLC36A1	-0.96	MyList
GO Molecular Functions	21	GO:0004532	exoribonuclease activity		-3.1	6.8	5	28162	42	493	5	1	0.45	23357|57472|79033|81875|87178	ANGEL1|CNOT6|ERI3|ISG20L2|PNPT1	-0.96	MyList
GO Biological Processes	19	GO:2000736	regulation of stem cell differentiation		-3.1	4	4.3	28162	113	493	8	1.6	0.57	25|657|865|4297|5591|8861|10413|11051	ABL1|BMPR1A|CBFB|KMT2A|PRKDC|LDB1|YAP1|NUDT21	-0.94	MyList
GO Biological Processes	19	GO:0016482	cytosolic transport		-3.1	3.4	4.1	28162	170	493	10	2	0.63	1213|3799|4478|5305|5870|8898|9581|27236|51542|374666	CLTC|KIF5B|MSN|PIP4K2A|RAB6A|MTMR2|PREPL|ARFIP1|VPS54|WASH3P	-0.94	MyList
GO Biological Processes	19	GO:0051236	establishment of RNA localization		-3.1	3.1	4	28162	201	493	11	2.2	0.67	545|4928|6059|9908|10128|23165|55153|81608|84248|84946|87178	ATR|NUP98|ABCE1|G3BP2|LRPPRC|NUP205|SDAD1|FIP1L1|FYTTD1|LTV1|PNPT1	-0.93	MyList
GO Biological Processes	19	GO:0030029	actin filament-based process		-3.1	1.9	3.6	28162	794	493	27	5.5	1	25|87|1495|1894|2195|3688|4690|5911|7046|7170|8936|9749|23603|27236|50488|54443|55153|55704|55785|63916|64423|85477|114793|122786|128239|342184|374666	ABL1|ACTN1|CTNNA1|ECT2|FAT1|ITGB1|NCK1|RAP2A|TGFBR1|TPM3|WASF1|PHACTR2|CORO1C|ARFIP1|MINK1|ANLN|SDAD1|CCDC88A|FGD6|ELMO2|INF2|SCIN|FMNL2|FRMD6|IQGAP3|FMN1|WASH3P	-0.93	MyList
GO Biological Processes	19	GO:0090503	RNA phosphodiester bond hydrolysis, exonucleolytic		-3	6.6	4.9	28162	43	493	5	1	0.45	23357|57472|79033|81875|87178	ANGEL1|CNOT6|ERI3|ISG20L2|PNPT1	-0.93	MyList
GO Biological Processes	19	GO:0045017	glycerolipid biosynthetic process		-3	2.8	3.9	28162	266	493	13	2.6	0.72	1457|2181|3631|3931|5305|8898|9091|55224|55500|79837|171586|255919|440503	CSNK2A1|ACSL3|INPP4A|LCAT|PIP4K2A|MTMR2|PIGQ|ETNK2|ETNK1|PIP4K2C|ABHD3|CNEP1R1|PLIN5	-0.93	MyList
GO Biological Processes	19	GO:0097435	supramolecular fiber organization		-3	2	3.6	28162	716	493	25	5.1	0.99	25|87|1495|1778|2195|3688|3837|4690|4921|5663|7046|7170|8936|10519|11315|23603|27236|55704|63916|85477|122664|157922|284001|342184|374666	ABL1|ACTN1|CTNNA1|DYNC1H1|FAT1|ITGB1|KPNB1|NCK1|DDR2|PSEN1|TGFBR1|TPM3|WASF1|CIB1|PARK7|CORO1C|ARFIP1|CCDC88A|ELMO2|SCIN|TPPP2|CAMSAP1|CCDC57|FMN1|WASH3P	-0.91	MyList
GO Molecular Functions	21	GO:0003682	chromatin binding		-3	2.1	3.7	28162	558	493	21	4.3	0.91	1051|1325|1786|2309|2965|4087|4928|5431|7019|8861|10413|11051|23310|25842|25885|26057|27030|57459|57713|64324|80317	CEBPB|CORT|DNMT1|FOXO3|GTF2H1|SMAD2|NUP98|POLR2B|TFAM|LDB1|YAP1|NUDT21|NCAPD3|ASF1A|POLR1A|ANKRD17|MLH3|GATAD2B|SFMBT2|NSD1|ZKSCAN3	-0.91	MyList
GO Biological Processes	19	GO:0006403	RNA localization		-3	2.9	3.9	28162	235	493	12	2.4	0.69	545|636|4928|6059|9908|10128|23165|55153|81608|84248|84946|87178	ATR|BICD1|NUP98|ABCE1|G3BP2|LRPPRC|NUP205|SDAD1|FIP1L1|FYTTD1|LTV1|PNPT1	-0.91	MyList
GO Biological Processes	19	GO:1901532	regulation of hematopoietic progenitor cell differentiation		-3	4.5	4.4	28162	89	493	7	1.4	0.53	25|865|4297|5591|8861|10413|11051	ABL1|CBFB|KMT2A|PRKDC|LDB1|YAP1|NUDT21	-0.91	MyList
GO Biological Processes	19	GO:0008654	phospholipid biosynthetic process		-3	2.8	3.9	28162	269	493	13	2.6	0.72	1457|1798|2181|3631|3931|5305|8898|9091|55224|55500|79837|161247|171586	CSNK2A1|DPAGT1|ACSL3|INPP4A|LCAT|PIP4K2A|MTMR2|PIGQ|ETNK2|ETNK1|PIP4K2C|FITM1|ABHD3	-0.9	MyList
GO Cellular Components	20	GO:0005911	cell-cell junction		-3	2.2	3.7	28162	485	493	19	3.9	0.87	87|1009|1495|1656|1894|2195|3655|4067|4690|6809|7046|7414|10890|11149|11315|55591|128239|143098|342184	ACTN1|CDH11|CTNNA1|DDX6|ECT2|FAT1|ITGA6|LYN|NCK1|STX3|TGFBR1|VCL|RAB10|BVES|PARK7|VEZT|IQGAP3|MPP7|FMN1	-0.89	MyList
GO Biological Processes	19	GO:1903320	regulation of protein modification by small protein conjugation or removal		-3	2.9	3.9	28162	237	493	12	2.4	0.69	25|284|3320|5663|7046|7321|9320|9529|10010|11315|23328|54165	ABL1|ANGPT1|HSP90AA1|PSEN1|TGFBR1|UBE2D1|TRIP12|BAG5|TANK|PARK7|SASH1|DCUN1D1	-0.89	MyList
GO Cellular Components	20	GO:0016607	nuclear speck		-3	2.4	3.7	28162	411	493	17	3.4	0.82	5324|6733|8446|9063|9320|10285|22938|23236|55589|56731|57459|57703|57713|79882|84248|85403|124790	PLAG1|SRPK2|DUSP11|PIAS2|TRIP12|SMNDC1|SNW1|PLCB1|BMP2K|SLC2A4RG|GATAD2B|CWC22|SFMBT2|ZC3H14|FYTTD1|EAF1|HEXIM2	-0.89	MyList
KEGG Pathway	24	hsa00562	Inositol phosphate metabolism		-2.1	4	3.4	28162	71	493	5	1	0.45	3631|5305|8898|23236|79837	INPP4A|PIP4K2A|MTMR2|PLCB1|PIP4K2C	-0.37	MyList
KEGG Pathway	24	hsa04964	Proximal tubule bicarbonate reclamation		-2.1	7.5	4.1	28162	23	493	3	0.61	0.35	1468|2744|2747	SLC25A10|GLS|GLUD2	-0.39	MyList
GO Biological Processes	19	GO:0031396	regulation of protein ubiquitination		-3	3.1	4	28162	205	493	11	2.2	0.67	25|284|3320|5663|7046|7321|9320|9529|11315|23328|54165	ABL1|ANGPT1|HSP90AA1|PSEN1|TGFBR1|UBE2D1|TRIP12|BAG5|PARK7|SASH1|DCUN1D1	-0.89	MyList
GO Biological Processes	19	GO:0043087	regulation of GTPase activity		-3	2.2	3.7	28162	487	493	19	3.9	0.87	1894|1965|3655|3688|5361|11149|23236|23365|23603|26286|50807|55785|55854|56882|64407|116987|117289|128239|134957	ECT2|EIF2S1|ITGA6|ITGB1|PLXNA1|BVES|PLCB1|ARHGEF12|CORO1C|ARFGAP3|ASAP1|FGD6|ZC3H15|CDC42SE1|RGS18|AGAP1|TAGAP|IQGAP3|STXBP5	-0.88	MyList
GO Biological Processes	19	GO:0048538	thymus development		-3	6.3	4.8	28162	45	493	5	1	0.45	25|5591|5663|7046|8379	ABL1|PRKDC|PSEN1|TGFBR1|MAD1L1	-0.87	MyList
GO Biological Processes	19	GO:1904377	positive regulation of protein localization to cell periphery		-2.9	5.1	4.5	28162	67	493	6	1.2	0.49	2181|3688|3799|6809|10519|51201	ACSL3|ITGB1|KIF5B|STX3|CIB1|ZDHHC2	-0.87	MyList
GO Biological Processes	19	GO:0032787	monocarboxylic acid metabolic process		-2.9	2	3.6	28162	645	493	23	4.7	0.95	225|341|2181|3029|4928|5663|11315|23165|23498|26031|51181|54704|55268|55347|57103|60496|81888|171586|283209|339123|414328|440503|441531	ABCD2|APOC1|ACSL3|HAGH|NUP98|PSEN1|PARK7|NUP205|HAAO|OSBPL3|DCXR|PDP1|ECHDC2|ABHD10|TIGAR|AASDHPPT|HYI|ABHD3|PGM2L1|JMJD8|IDNK|PLIN5|PGAM4	-0.87	MyList
GO Biological Processes	19	GO:0048193	Golgi vesicle transport		-2.9	2.4	3.7	28162	378	493	16	3.2	0.8	372|1314|1778|2181|3831|5870|9276|9581|9871|9950|10890|22872|25923|26286|51542|55763	ARCN1|COPA|DYNC1H1|ACSL3|KLC1|RAB6A|COPB2|PREPL|SEC24D|GOLGA5|RAB10|SEC31A|ATL3|ARFGAP3|VPS54|EXOC1	-0.87	MyList
GO Biological Processes	19	GO:0048285	organelle fission		-2.9	2.2	3.6	28162	490	493	19	3.9	0.87	996|1325|3837|8379|8546|9585|9787|11022|23236|23310|23603|27030|54443|55719|56181|64423|91137|92960|255919	CDC27|CORT|KPNB1|MAD1L1|AP3B1|KIF20B|DLGAP5|TDRKH|PLCB1|NCAPD3|CORO1C|MLH3|ANLN|SLF2|MTFR1L|INF2|SLC25A46|PEX11G|CNEP1R1	-0.86	MyList
GO Cellular Components	20	GO:0005798	Golgi-associated vesicle		-2.9	4.3	4.3	28162	92	493	7	1.4	0.53	372|1213|1314|3482|9276|54812|55704	ARCN1|CLTC|COPA|IGF2R|COPB2|AFTPH|CCDC88A	-0.86	MyList
GO Biological Processes	19	GO:0034504	protein localization to nucleus		-2.9	2.7	3.8	28162	275	493	13	2.6	0.72	284|1495|1894|3837|3840|4928|5663|10413|11142|11315|25885|55027|255919	ANGPT1|CTNNA1|ECT2|KPNB1|KPNA4|NUP98|PSEN1|YAP1|PKIG|PARK7|POLR1A|HEATR3|CNEP1R1	-0.85	MyList
GO Biological Processes	19	GO:1901607	alpha-amino acid biosynthetic process		-2.9	5	4.5	28162	68	493	6	1.2	0.49	2744|2747|11315|55256|58478|60496	GLS|GLUD2|PARK7|ADI1|ENOPH1|AASDHPPT	-0.85	MyList
KEGG Pathway	24	hsa04330	Notch signaling pathway		-2	4.8	3.5	28162	48	493	4	0.81	0.4	5663|5986|22938|23385	PSEN1|RFNG|SNW1|NCSTN	-0.34	MyList
GO Biological Processes	19	GO:0034248	regulation of cellular amide metabolic process		-2.9	2.2	3.6	28162	495	493	19	3.9	0.87	1656|1965|2309|4690|5591|5724|8439|8663|10128|10492|10605|26058|26164|54704|57103|57472|60678|79072|253943	DDX6|EIF2S1|FOXO3|NCK1|PRKDC|PTAFR|NSMAF|EIF3C|LRPPRC|SYNCRIP|PAIP1|GIGYF2|MTG2|PDP1|TIGAR|CNOT6|EEFSEC|FASTKD3|YTHDF3	-0.82	MyList
GO Biological Processes	19	GO:0072659	protein localization to plasma membrane		-2.9	2.7	3.8	28162	277	493	13	2.6	0.72	1213|2181|3688|3799|5865|5911|6809|8417|9581|10519|10890|51201|55704	CLTC|ACSL3|ITGB1|KIF5B|RAB3B|RAP2A|STX3|STX7|PREPL|CIB1|RAB10|ZDHHC2|CCDC88A	-0.82	MyList
GO Biological Processes	19	GO:0046395	carboxylic acid catabolic process		-2.9	2.8	3.8	28162	244	493	12	2.4	0.69	225|275|1743|2744|2747|5471|23498|51181|55268|171586|414328|440503	ABCD2|AMT|DLST|GLS|GLUD2|PPAT|HAAO|DCXR|ECHDC2|ABHD3|IDNK|PLIN5	-0.82	MyList
GO Biological Processes	19	GO:1904375	regulation of protein localization to cell periphery		-2.9	3.8	4.1	28162	121	493	8	1.6	0.57	1213|2181|3688|3799|6809|8417|10519|51201	CLTC|ACSL3|ITGB1|KIF5B|STX3|STX7|CIB1|ZDHHC2	-0.82	MyList
GO Cellular Components	20	GO:0030126	COPI vesicle coat		-2.9	13	5.9	28162	13	493	3	0.61	0.35	372|1314|9276	ARCN1|COPA|COPB2	-0.82	MyList
GO Biological Processes	19	GO:0070201	regulation of establishment of protein localization		-2.9	2.1	3.5	28162	574	493	21	4.3	0.91	284|1894|2181|3708|3710|3799|5663|6558|7534|8609|8754|9585|10519|11142|11315|27236|51201|55763|58515|64328|134957	ANGPT1|ECT2|ACSL3|ITPR1|ITPR3|KIF5B|PSEN1|SLC12A2|YWHAZ|KLF7|ADAM9|KIF20B|CIB1|PKIG|PARK7|ARFIP1|ZDHHC2|EXOC1|SELENOK|XPO4|STXBP5	-0.82	MyList
GO Biological Processes	19	GO:0000959	mitochondrial RNA metabolic process		-2.9	6.1	4.6	28162	47	493	5	1	0.45	2309|7019|10128|57570|87178	FOXO3|TFAM|LRPPRC|TRMT5|PNPT1	-0.82	MyList
GO Biological Processes	19	GO:0044275	cellular carbohydrate catabolic process		-2.9	6.1	4.6	28162	47	493	5	1	0.45	2820|55347|57103|283209|414328	GPD2|ABHD10|TIGAR|PGM2L1|IDNK	-0.82	MyList
GO Biological Processes	19	GO:0006090	pyruvate metabolic process		-2.9	3.4	4	28162	150	493	9	1.8	0.6	3029|4928|5663|23165|54704|57103|283209|339123|441531	HAGH|NUP98|PSEN1|NUP205|PDP1|TIGAR|PGM2L1|JMJD8|PGAM4	-0.82	MyList
GO Cellular Components	20	GO:0002102	podosome		-2.9	8.2	5.1	28162	28	493	4	0.81	0.4	5782|7414|50807|85477	PTPN12|VCL|ASAP1|SCIN	-0.82	MyList
GO Cellular Components	20	GO:0030137	COPI-coated vesicle		-2.9	8.2	5.1	28162	28	493	4	0.81	0.4	372|1314|9276|55704	ARCN1|COPA|COPB2|CCDC88A	-0.82	MyList
GO Biological Processes	19	GO:0009895	negative regulation of catabolic process		-2.9	2.5	3.7	28162	314	493	14	2.8	0.75	341|1457|5663|8898|9529|10128|10492|10605|11315|51582|57103|80317|140775|440503	APOC1|CSNK2A1|PSEN1|MTMR2|BAG5|LRPPRC|SYNCRIP|PAIP1|PARK7|AZIN1|TIGAR|ZKSCAN3|SMCR8|PLIN5	-0.81	MyList
GO Biological Processes	19	GO:0098876	vesicle-mediated transport to the plasma membrane		-2.8	4.2	4.2	28162	95	493	7	1.4	0.53	2181|6809|9581|10890|51201|55763|81609	ACSL3|STX3|PREPL|RAB10|ZDHHC2|EXOC1|SNX27	-0.81	MyList
GO Cellular Components	20	GO:0030662	coated vesicle membrane		-2.8	3.1	3.9	28162	182	493	10	2	0.63	372|1213|1314|3482|4074|8546|9276|9871|22872|54812	ARCN1|CLTC|COPA|IGF2R|M6PR|AP3B1|COPB2|SEC24D|SEC31A|AFTPH	-0.8	MyList
GO Biological Processes	19	GO:0007163	establishment or maintenance of cell polarity		-2.8	2.9	3.8	28162	214	493	11	2.2	0.67	1495|2195|3320|3688|4478|5911|7465|9585|10890|81609|143098	CTNNA1|FAT1|HSP90AA1|ITGB1|MSN|RAP2A|WEE1|KIF20B|RAB10|SNX27|MPP7	-0.8	MyList
GO Biological Processes	19	GO:0097190	apoptotic signaling pathway		-2.8	2.1	3.5	28162	580	493	21	4.3	0.91	25|1051|1457|1495|3655|3708|4690|5591|5663|7046|7534|7857|8453|9529|10413|10519|11315|22938|51527|58515|400410	ABL1|CEBPB|CSNK2A1|CTNNA1|ITGA6|ITPR1|NCK1|PRKDC|PSEN1|TGFBR1|YWHAZ|SCG2|CUL2|BAG5|YAP1|CIB1|PARK7|SNW1|GSKIP|SELENOK|ST20	-0.79	MyList
GO Biological Processes	19	GO:0090087	regulation of peptide transport		-2.8	2.1	3.5	28162	580	493	21	4.3	0.91	284|1894|2181|3708|3710|3799|5663|6558|7534|8609|8754|9585|10519|11142|11315|27236|51201|55763|58515|64328|134957	ANGPT1|ECT2|ACSL3|ITPR1|ITPR3|KIF5B|PSEN1|SLC12A2|YWHAZ|KLF7|ADAM9|KIF20B|CIB1|PKIG|PARK7|ARFIP1|ZDHHC2|EXOC1|SELENOK|XPO4|STXBP5	-0.79	MyList
GO Molecular Functions	21	GO:0017022	myosin binding		-2.8	4.8	4.3	28162	71	493	6	1.2	0.49	5865|5870|10890|55591|128239|134957	RAB3B|RAB6A|RAB10|VEZT|IQGAP3|STXBP5	-0.79	MyList
GO Biological Processes	19	GO:0031123	RNA 3'-end processing		-2.8	3.4	3.9	28162	153	493	9	1.8	0.6	11051|29101|51585|55149|55197|79033|79882|81608|87178	NUDT21|SSU72|PCF11|MTPAP|RPRD1A|ERI3|ZC3H14|FIP1L1|PNPT1	-0.78	MyList
GO Molecular Functions	21	GO:0046966	thyroid hormone receptor binding		-2.8	7.9	4.9	28162	29	493	4	0.81	0.4	2965|9320|9440|64324	GTF2H1|TRIP12|MED17|NSD1	-0.78	MyList
GO Cellular Components	20	GO:0098858	actin-based cell projection		-2.8	2.9	3.8	28162	216	493	11	2.2	0.67	284|3655|3688|4478|6533|10519|26031|51181|55591|374666|494513	ANGPT1|ITGA6|ITGB1|MSN|SLC6A6|CIB1|OSBPL3|DCXR|VEZT|WASH3P|PJVK	-0.78	MyList
GO Biological Processes	19	GO:0051235	maintenance of location		-2.8	2.5	3.6	28162	319	493	14	2.8	0.75	25|3708|3710|4067|4793|5663|9908|11315|54923|55704|85477|158219|161247|440503	ABL1|ITPR1|ITPR3|LYN|NFKBIB|PSEN1|G3BP2|PARK7|LIME1|CCDC88A|SCIN|TTC39B|FITM1|PLIN5	-0.77	MyList
GO Biological Processes	19	GO:0043090	amino acid import		-2.8	5.8	4.5	28162	49	493	5	1	0.45	3688|5663|6533|6541|206358	ITGB1|PSEN1|SLC6A6|SLC7A1|SLC36A1	-0.77	MyList
GO Cellular Components	20	GO:0070382	exocytic vesicle		-2.8	2.9	3.7	28162	217	493	11	2.2	0.67	5663|5865|5870|6809|8417|8898|10890|23385|26503|134957|255057	PSEN1|RAB3B|RAB6A|STX3|STX7|MTMR2|RAB10|NCSTN|SLC17A5|STXBP5|CBARP	-0.77	MyList
GO Biological Processes	19	GO:0033750	ribosome localization		-2.8	12	5.6	28162	14	493	3	0.61	0.35	6059|55153|84946	ABCE1|SDAD1|LTV1	-0.77	MyList
GO Molecular Functions	21	GO:0004859	phospholipase inhibitor activity		-2.8	12	5.6	28162	14	493	3	0.61	0.35	304|308|341	ANXA2P2|ANXA5|APOC1	-0.77	MyList
GO Biological Processes	19	GO:0043650	dicarboxylic acid biosynthetic process		-2.8	12	5.6	28162	14	493	3	0.61	0.35	2744|2747|23498	GLS|GLUD2|HAAO	-0.77	MyList
GO Biological Processes	19	GO:0000054	ribosomal subunit export from nucleus		-2.8	12	5.6	28162	14	493	3	0.61	0.35	6059|55153|84946	ABCE1|SDAD1|LTV1	-0.77	MyList
GO Biological Processes	19	GO:0048368	lateral mesoderm development		-2.8	12	5.6	28162	14	493	3	0.61	0.35	657|4087|10413	BMPR1A|SMAD2|YAP1	-0.77	MyList
GO Biological Processes	19	GO:0006596	polyamine biosynthetic process		-2.8	12	5.6	28162	14	493	3	0.61	0.35	262|51582|196743	AMD1|AZIN1|PAOX	-0.77	MyList
GO Biological Processes	19	GO:0006397	mRNA processing		-2.8	2.1	3.4	28162	546	493	20	4.1	0.89	2965|3185|4928|5431|6733|10285|10492|11051|22938|29101|51163|51585|55149|55197|55749|56259|57703|79882|81608|87178	GTF2H1|HNRNPF|NUP98|POLR2B|SRPK2|SMNDC1|SYNCRIP|NUDT21|SNW1|SSU72|DBR1|PCF11|MTPAP|RPRD1A|CCAR1|CTNNBL1|CWC22|ZC3H14|FIP1L1|PNPT1	-0.77	MyList
GO Biological Processes	19	GO:0032388	positive regulation of intracellular transport		-2.8	2.9	3.7	28162	219	493	11	2.2	0.67	1778|1894|3799|4478|5663|7534|8898|9585|10519|51201|64328	DYNC1H1|ECT2|KIF5B|MSN|PSEN1|YWHAZ|MTMR2|KIF20B|CIB1|ZDHHC2|XPO4	-0.76	MyList
GO Cellular Components	20	GO:0010494	cytoplasmic stress granule		-2.8	4.7	4.2	28162	73	493	6	1.2	0.49	1656|1965|3837|5042|9908|26058	DDX6|EIF2S1|KPNB1|PABPC3|G3BP2|GIGYF2	-0.76	MyList
GO Biological Processes	19	GO:1900181	negative regulation of protein localization to nucleus		-2.8	7.6	4.8	28162	30	493	4	0.81	0.4	284|1495|11142|25885	ANGPT1|CTNNA1|PKIG|POLR1A	-0.76	MyList
GO Biological Processes	19	GO:0051125	regulation of actin nucleation		-2.8	7.6	4.8	28162	30	493	4	0.81	0.4	8936|27236|85477|342184	WASF1|ARFIP1|SCIN|FMN1	-0.76	MyList
GO Biological Processes	19	GO:0009066	aspartate family amino acid metabolic process		-2.7	5.7	4.5	28162	50	493	5	1	0.45	159|1743|55256|58478|60496	ADSS2|DLST|ADI1|ENOPH1|AASDHPPT	-0.76	MyList
GO Biological Processes	19	GO:0031589	cell-substrate adhesion		-2.7	2.4	3.5	28162	360	493	15	3	0.77	25|87|284|3655|3688|3915|7414|8754|8861|10519|11149|23603|50488|81792|342184	ABL1|ACTN1|ANGPT1|ITGA6|ITGB1|LAMC1|VCL|ADAM9|LDB1|CIB1|BVES|CORO1C|MINK1|ADAMTS12|FMN1	-0.74	MyList
GO Biological Processes	19	GO:1902036	regulation of hematopoietic stem cell differentiation		-2.7	4.6	4.2	28162	74	493	6	1.2	0.49	25|865|4297|5591|8861|10413	ABL1|CBFB|KMT2A|PRKDC|LDB1|YAP1	-0.74	MyList
GO Biological Processes	19	GO:0006353	DNA-templated transcription, termination		-2.7	4.6	4.1	28162	75	493	6	1.2	0.49	2965|11051|25885|29101|51585|81608	GTF2H1|NUDT21|POLR1A|SSU72|PCF11|FIP1L1	-0.71	MyList
GO Cellular Components	20	GO:0005779	integral component of peroxisomal membrane		-2.7	11	5.4	28162	15	493	3	0.61	0.35	9409|55711|92960	PEX16|FAR2|PEX11G	-0.71	MyList
GO Cellular Components	20	GO:0031231	intrinsic component of peroxisomal membrane		-2.7	11	5.4	28162	15	493	3	0.61	0.35	9409|55711|92960	PEX16|FAR2|PEX11G	-0.71	MyList
GO Biological Processes	19	GO:0006089	lactate metabolic process		-2.7	11	5.4	28162	15	493	3	0.61	0.35	3029|11315|57103	HAGH|PARK7|TIGAR	-0.71	MyList
GO Biological Processes	19	GO:0051127	positive regulation of actin nucleation		-2.7	11	5.4	28162	15	493	3	0.61	0.35	8936|85477|342184	WASF1|SCIN|FMN1	-0.71	MyList
GO Biological Processes	19	GO:0071428	rRNA-containing ribonucleoprotein complex export from nucleus		-2.7	11	5.4	28162	15	493	3	0.61	0.35	6059|55153|84946	ABCE1|SDAD1|LTV1	-0.71	MyList
GO Biological Processes	19	GO:0032147	activation of protein kinase activity		-2.7	2.4	3.5	28162	328	493	14	2.8	0.75	25|284|1894|3656|5663|6176|7046|8491|8754|10912|11315|50488|55704|128239	ABL1|ANGPT1|ECT2|IRAK2|PSEN1|RPLP1|TGFBR1|MAP4K3|ADAM9|GADD45G|PARK7|MINK1|CCDC88A|IQGAP3	-0.71	MyList
GO Biological Processes	19	GO:0001649	osteoblast differentiation		-2.7	2.8	3.6	28162	224	493	11	2.2	0.67	657|865|1051|1213|3376|4921|10413|10492|25842|51430|79697	BMPR1A|CBFB|CEBPB|CLTC|IARS1|DDR2|YAP1|SYNCRIP|ASF1A|SUCO|RIOX1	-0.71	MyList
GO Biological Processes	19	GO:1900180	regulation of protein localization to nucleus		-2.7	3.5	3.8	28162	130	493	8	1.6	0.57	284|1495|1894|5663|10413|11142|11315|25885	ANGPT1|CTNNA1|ECT2|PSEN1|YAP1|PKIG|PARK7|POLR1A	-0.71	MyList
GO Biological Processes	19	GO:0045010	actin nucleation		-2.7	5.5	4.3	28162	52	493	5	1	0.45	8936|27236|85477|342184|374666	WASF1|ARFIP1|SCIN|FMN1|WASH3P	-0.71	MyList
GO Cellular Components	20	GO:0030660	Golgi-associated vesicle membrane		-2.7	5.5	4.3	28162	52	493	5	1	0.45	372|1213|1314|9276|54812	ARCN1|CLTC|COPA|COPB2|AFTPH	-0.71	MyList
GO Biological Processes	19	GO:0016054	organic acid catabolic process		-2.7	2.6	3.6	28162	259	493	12	2.4	0.69	225|275|1743|2744|2747|5471|23498|51181|55268|171586|414328|440503	ABCD2|AMT|DLST|GLS|GLUD2|PPAT|HAAO|DCXR|ECHDC2|ABHD3|IDNK|PLIN5	-0.7	MyList
GO Biological Processes	19	GO:0044272	sulfur compound biosynthetic process		-2.7	3	3.6	28162	193	493	10	2	0.63	262|284|2181|3029|6487|54704|55256|58478|64131|126792	AMD1|ANGPT1|ACSL3|HAGH|ST3GAL3|PDP1|ADI1|ENOPH1|XYLT1|B3GALT6	-0.69	MyList
GO Biological Processes	19	GO:0001894	tissue homeostasis		-2.6	2.6	3.5	28162	260	493	12	2.4	0.69	284|563|3688|3915|6558|7414|8861|9456|10413|51542|167691|445582	ANGPT1|AZGP1|ITGB1|LAMC1|SLC12A2|VCL|LDB1|HOMER1|YAP1|VPS54|LCA5|POTEE	-0.69	MyList
GO Molecular Functions	21	GO:0030291	protein serine/threonine kinase inhibitor activity		-2.6	7.1	4.6	28162	32	493	4	0.81	0.4	10519|11142|124790|161742	CIB1|PKIG|HEXIM2|SPRED1	-0.69	MyList
GO Biological Processes	19	GO:0051438	regulation of ubiquitin-protein transferase activity		-2.6	5.4	4.3	28162	53	493	5	1	0.45	25|5663|9529|11315|54165	ABL1|PSEN1|BAG5|PARK7|DCUN1D1	-0.68	MyList
GO Biological Processes	19	GO:0032273	positive regulation of protein polymerization		-2.6	3.5	3.8	28162	132	493	8	1.6	0.57	3320|4690|8936|27236|85477|122664|342184|374666	HSP90AA1|NCK1|WASF1|ARFIP1|SCIN|TPPP2|FMN1|WASH3P	-0.68	MyList
GO Biological Processes	19	GO:0017038	protein import		-2.6	2.9	3.6	28162	194	493	10	2	0.63	284|1894|3320|3837|3840|4928|5663|9409|11142|55027	ANGPT1|ECT2|HSP90AA1|KPNB1|KPNA4|NUP98|PSEN1|PEX16|PKIG|HEATR3	-0.68	MyList
GO Biological Processes	19	GO:0046474	glycerophospholipid biosynthetic process		-2.6	2.8	3.6	28162	227	493	11	2.2	0.67	1457|2181|3631|3931|5305|8898|9091|55224|55500|79837|171586	CSNK2A1|ACSL3|INPP4A|LCAT|PIP4K2A|MTMR2|PIGQ|ETNK2|ETNK1|PIP4K2C|ABHD3	-0.68	MyList
GO Biological Processes	19	GO:0032886	regulation of microtubule-based process		-2.6	2.8	3.6	28162	227	493	11	2.2	0.67	25|636|1213|1235|1778|10519|26973|57542|122664|157922|441531	ABL1|BICD1|CLTC|CCR6|DYNC1H1|CIB1|CHORDC1|KLHL42|TPPP2|CAMSAP1|PGAM4	-0.68	MyList
GO Biological Processes	19	GO:0008652	cellular amino acid biosynthetic process		-2.6	4.4	4	28162	78	493	6	1.2	0.49	2744|2747|11315|55256|58478|60496	GLS|GLUD2|PARK7|ADI1|ENOPH1|AASDHPPT	-0.66	MyList
GO Cellular Components	20	GO:0030027	lamellipodium		-2.6	2.9	3.6	28162	196	493	10	2	0.63	1495|3688|6809|8936|10519|23603|55704|55785|55917|374666	CTNNA1|ITGB1|STX3|WASF1|CIB1|CORO1C|CCDC88A|FGD6|CTTNBP2NL|WASH3P	-0.66	MyList
GO Biological Processes	19	GO:0048589	developmental growth		-2.6	2	3.3	28162	605	493	21	4.3	0.91	25|657|3320|4087|4921|5324|5361|5591|5782|6259|7046|7414|8936|9686|10413|10743|10765|23236|55224|84159|342184	ABL1|BMPR1A|HSP90AA1|SMAD2|DDR2|PLAG1|PLXNA1|PRKDC|PTPN12|RYK|TGFBR1|VCL|WASF1|VGLL4|YAP1|RAI1|KDM5B|PLCB1|ETNK2|ARID5B|FMN1	-0.66	MyList
GO Molecular Functions	21	GO:0031489	myosin V binding		-2.6	11	5.2	28162	16	493	3	0.61	0.35	5865|5870|10890	RAB3B|RAB6A|RAB10	-0.66	MyList
GO Biological Processes	19	GO:0051957	positive regulation of amino acid transport		-2.6	11	5.2	28162	16	493	3	0.61	0.35	3688|5663|6558	ITGB1|PSEN1|SLC12A2	-0.66	MyList
GO Biological Processes	19	GO:0046033	AMP metabolic process		-2.6	11	5.2	28162	16	493	3	0.61	0.35	159|272|4907	ADSS2|AMPD3|NT5E	-0.66	MyList
GO Biological Processes	19	GO:0051954	positive regulation of amine transport		-2.6	6.9	4.5	28162	33	493	4	0.81	0.4	3688|5663|5865|6558	ITGB1|PSEN1|RAB3B|SLC12A2	-0.66	MyList
GO Biological Processes	19	GO:0090398	cellular senescence		-2.6	4.3	4	28162	79	493	6	1.2	0.49	25|657|5591|80317|83719|87178	ABL1|BMPR1A|PRKDC|ZKSCAN3|YPEL3|PNPT1	-0.64	MyList
GO Biological Processes	19	GO:0007160	cell-matrix adhesion		-2.6	2.7	3.5	28162	231	493	11	2.2	0.67	25|87|3688|7414|8754|8861|10519|23603|50488|81792|342184	ABL1|ACTN1|ITGB1|VCL|ADAM9|LDB1|CIB1|CORO1C|MINK1|ADAMTS12|FMN1	-0.64	MyList
GO Biological Processes	19	GO:0050658	RNA transport		-2.6	2.9	3.6	28162	198	493	10	2	0.63	4928|6059|9908|10128|23165|55153|81608|84248|84946|87178	NUP98|ABCE1|G3BP2|LRPPRC|NUP205|SDAD1|FIP1L1|FYTTD1|LTV1|PNPT1	-0.64	MyList
GO Biological Processes	19	GO:0050657	nucleic acid transport		-2.6	2.9	3.6	28162	198	493	10	2	0.63	4928|6059|9908|10128|23165|55153|81608|84248|84946|87178	NUP98|ABCE1|G3BP2|LRPPRC|NUP205|SDAD1|FIP1L1|FYTTD1|LTV1|PNPT1	-0.64	MyList
GO Biological Processes	19	GO:0045860	positive regulation of protein kinase activity		-2.6	2	3.3	28162	530	493	19	3.9	0.87	25|284|1894|3320|3656|4921|5663|6176|7046|8491|8754|10519|10912|11315|23328|23531|50488|55704|128239	ABL1|ANGPT1|ECT2|HSP90AA1|IRAK2|DDR2|PSEN1|RPLP1|TGFBR1|MAP4K3|ADAM9|CIB1|GADD45G|PARK7|SASH1|MMD|MINK1|CCDC88A|IQGAP3	-0.63	MyList
GO Cellular Components	20	GO:0008021	synaptic vesicle		-2.6	2.9	3.5	28162	199	493	10	2	0.63	5663|5865|6809|8417|8898|10890|23385|26503|134957|255057	PSEN1|RAB3B|STX3|STX7|MTMR2|RAB10|NCSTN|SLC17A5|STXBP5|CBARP	-0.63	MyList
GO Cellular Components	20	GO:0034451	centriolar satellite		-2.6	3.7	3.8	28162	107	493	7	1.4	0.53	1743|3799|9787|11051|55722|56062|284001	DLST|KIF5B|DLGAP5|NUDT21|CEP72|KLHL4|CCDC57	-0.63	MyList
GO Biological Processes	19	GO:0140029	exocytic process		-2.6	4.3	3.9	28162	80	493	6	1.2	0.49	4067|5663|5865|6809|10890|134957	LYN|PSEN1|RAB3B|STX3|RAB10|STXBP5	-0.63	MyList
GO Molecular Functions	21	GO:0016853	isomerase activity		-2.6	3.1	3.6	28162	167	493	9	1.8	0.6	5238|6120|10682|58478|81888|112849|282969|283209|441531	PGM3|RPE|EBP|ENOPH1|HYI|L3HYPDH|FUOM|PGM2L1|PGAM4	-0.63	MyList
GO Molecular Functions	21	GO:0097718	disordered domain specific binding		-2.5	6.7	4.5	28162	34	493	4	0.81	0.4	1213|3320|4087|391634	CLTC|HSP90AA1|SMAD2|HSP90AB2P	-0.63	MyList
GO Biological Processes	19	GO:0006891	intra-Golgi vesicle-mediated transport		-2.5	6.7	4.5	28162	34	493	4	0.81	0.4	1314|5870|9276|9950	COPA|RAB6A|COPB2|GOLGA5	-0.63	MyList
GO Biological Processes	19	GO:0019882	antigen processing and presentation		-2.5	2.7	3.5	28162	234	493	11	2.2	0.67	563|1213|1778|3831|5865|5870|8546|9871|10890|22872|130340	AZGP1|CLTC|DYNC1H1|KLC1|RAB3B|RAB6A|AP3B1|SEC24D|RAB10|SEC31A|AP1S3	-0.61	MyList
GO Biological Processes	19	GO:0048339	paraxial mesoderm development		-2.5	10	5	28162	17	493	3	0.61	0.35	657|4087|10413	BMPR1A|SMAD2|YAP1	-0.61	MyList
GO Molecular Functions	21	GO:0070064	proline-rich region binding		-2.5	10	5	28162	17	493	3	0.61	0.35	25|10413|26058	ABL1|YAP1|GIGYF2	-0.61	MyList
GO Biological Processes	19	GO:0090136	epithelial cell-cell adhesion		-2.5	10	5	28162	17	493	3	0.61	0.35	1495|7414|11149	CTNNA1|VCL|BVES	-0.61	MyList
GO Molecular Functions	21	GO:0004672	protein kinase activity		-2.5	2	3.2	28162	575	493	20	4.1	0.89	25|545|657|1018|1457|3482|3656|4067|4140|4921|5591|6259|6733|7046|7465|8491|23531|50488|55589|84930	ABL1|ATR|BMPR1A|CDK3|CSNK2A1|IGF2R|IRAK2|LYN|MARK3|DDR2|PRKDC|RYK|SRPK2|TGFBR1|WEE1|MAP4K3|MMD|MINK1|BMP2K|MASTL	-0.6	MyList
GO Molecular Functions	21	GO:1990939	ATP-dependent microtubule motor activity		-2.5	6.5	4.4	28162	35	493	4	0.81	0.4	1778|3799|9585|79659	DYNC1H1|KIF5B|KIF20B|DYNC2H1	-0.6	MyList
GO Biological Processes	19	GO:0006369	termination of RNA polymerase II transcription		-2.5	6.5	4.4	28162	35	493	4	0.81	0.4	11051|29101|51585|81608	NUDT21|SSU72|PCF11|FIP1L1	-0.6	MyList
GO Molecular Functions	21	GO:0005546	phosphatidylinositol-4,5-bisphosphate binding		-2.5	4.2	3.8	28162	82	493	6	1.2	0.49	304|23236|50807|55763|85477|91404	ANXA2P2|PLCB1|ASAP1|EXOC1|SCIN|SESTD1	-0.6	MyList
GO Molecular Functions	21	GO:0016796	exonuclease activity, active with either ribo- or deoxyribonucleic acids and producing 5'-phosphomonoesters		-2.5	5	4	28162	57	493	5	1	0.45	23357|57472|79033|81875|87178	ANGEL1|CNOT6|ERI3|ISG20L2|PNPT1	-0.6	MyList
GO Molecular Functions	21	GO:0008408	3'-5' exonuclease activity		-2.5	5	4	28162	57	493	5	1	0.45	23357|57472|79033|81875|87178	ANGEL1|CNOT6|ERI3|ISG20L2|PNPT1	-0.6	MyList
GO Biological Processes	19	GO:1902905	positive regulation of supramolecular fiber organization		-2.5	2.8	3.5	28162	203	493	10	2	0.63	25|4690|5663|7046|8936|27236|55704|85477|342184|374666	ABL1|NCK1|PSEN1|TGFBR1|WASF1|ARFIP1|CCDC88A|SCIN|FMN1|WASH3P	-0.59	MyList
GO Biological Processes	19	GO:0034330	cell junction organization		-2.5	1.9	3.1	28162	701	493	23	4.7	0.95	25|87|865|1009|1495|1894|3655|3915|5663|6259|7046|7414|7534|8861|8898|8936|9456|23603|51201|55209|85461|143098|342184	ABL1|ACTN1|CBFB|CDH11|CTNNA1|ECT2|ITGA6|LAMC1|PSEN1|RYK|TGFBR1|VCL|YWHAZ|LDB1|MTMR2|WASF1|HOMER1|CORO1C|ZDHHC2|SETD5|TANC1|MPP7|FMN1	-0.59	MyList
GO Biological Processes	19	GO:0005975	carbohydrate metabolic process		-2.5	1.9	3.1	28162	620	493	21	4.3	0.91	1213|1468|2820|4928|5238|5663|5724|6120|8898|9091|23165|51181|55347|57103|80267|282969|283209|284004|339123|414328|441531	CLTC|SLC25A10|GPD2|NUP98|PGM3|PSEN1|PTAFR|RPE|MTMR2|PIGQ|NUP205|DCXR|ABHD10|TIGAR|EDEM3|FUOM|PGM2L1|HEXD|JMJD8|IDNK|PGAM4	-0.58	MyList
GO Biological Processes	19	GO:0140056	organelle localization by membrane tethering		-2.5	3	3.5	28162	172	493	9	1.8	0.6	1778|3320|5865|6809|8417|10890|11149|55722|118987	DYNC1H1|HSP90AA1|RAB3B|STX3|STX7|RAB10|BVES|CEP72|PDZD8	-0.57	MyList
GO Biological Processes	19	GO:0031663	lipopolysaccharide-mediated signaling pathway		-2.5	4.9	4	28162	58	493	5	1	0.45	3656|4067|4795|5724|23328	IRAK2|LYN|NFKBIL1|PTAFR|SASH1	-0.57	MyList
GO Cellular Components	20	GO:1904115	axon cytoplasm		-2.5	4.9	4	28162	58	493	5	1	0.45	1778|3799|8546|55207|79882	DYNC1H1|KIF5B|AP3B1|ARL8B|ZC3H14	-0.57	MyList
GO Biological Processes	19	GO:0018105	peptidyl-serine phosphorylation		-2.5	2.4	3.3	28162	310	493	13	2.6	0.72	284|545|1457|3320|4140|4690|5591|6733|7046|11315|64324|84930|152559	ANGPT1|ATR|CSNK2A1|HSP90AA1|MARK3|NCK1|PRKDC|SRPK2|TGFBR1|PARK7|NSD1|MASTL|PAQR3	-0.57	MyList
GO Molecular Functions	21	GO:0008047	enzyme activator activity		-2.4	2	3.1	28162	542	493	19	3.9	0.87	341|1894|6176|8439|10010|10893|11315|23236|23365|26286|50807|51582|64407|92597|116987|117289|128239|134957|400410	APOC1|ECT2|RPLP1|NSMAF|TANK|MMP24|PARK7|PLCB1|ARHGEF12|ARFGAP3|ASAP1|AZIN1|RGS18|MOB1B|AGAP1|TAGAP|IQGAP3|STXBP5|ST20	-0.57	MyList
GO Cellular Components	20	GO:0005847	mRNA cleavage and polyadenylation specificity factor complex		-2.4	9.5	4.8	28162	18	493	3	0.61	0.35	11051|29101|81608	NUDT21|SSU72|FIP1L1	-0.57	MyList
GO Biological Processes	19	GO:1901317	regulation of flagellated sperm motility		-2.4	9.5	4.8	28162	18	493	3	0.61	0.35	1235|122664|441531	CCR6|TPPP2|PGAM4	-0.57	MyList
GO Biological Processes	19	GO:0051571	positive regulation of histone H3-K4 methylation		-2.4	9.5	4.8	28162	18	493	3	0.61	0.35	1786|4297|22938	DNMT1|KMT2A|SNW1	-0.57	MyList
GO Biological Processes	19	GO:0006595	polyamine metabolic process		-2.4	9.5	4.8	28162	18	493	3	0.61	0.35	262|51582|196743	AMD1|AZIN1|PAOX	-0.57	MyList
GO Cellular Components	20	GO:0030663	COPI-coated vesicle membrane		-2.4	9.5	4.8	28162	18	493	3	0.61	0.35	372|1314|9276	ARCN1|COPA|COPB2	-0.57	MyList
GO Molecular Functions	21	GO:0016854	racemase and epimerase activity		-2.4	9.5	4.8	28162	18	493	3	0.61	0.35	6120|112849|282969	RPE|L3HYPDH|FUOM	-0.57	MyList
GO Biological Processes	19	GO:1903313	positive regulation of mRNA metabolic process		-2.4	4.1	3.8	28162	84	493	6	1.2	0.49	4928|11051|22938|26058|87178|253943	NUP98|NUDT21|SNW1|GIGYF2|PNPT1|YTHDF3	-0.57	MyList
GO Biological Processes	19	GO:0061919	process utilizing autophagic mechanism		-2.4	2	3.1	28162	543	493	19	3.9	0.87	25|1213|1457|2309|3320|3708|5305|5663|9100|11152|11315|23545|55763|57103|57231|79837|80317|140775|494513	ABL1|CLTC|CSNK2A1|FOXO3|HSP90AA1|ITPR1|PIP4K2A|PSEN1|USP10|WDR45|PARK7|ATP6V0A2|EXOC1|TIGAR|SNX14|PIP4K2C|ZKSCAN3|SMCR8|PJVK	-0.57	MyList
GO Biological Processes	19	GO:0006914	autophagy		-2.4	2	3.1	28162	543	493	19	3.9	0.87	25|1213|1457|2309|3320|3708|5305|5663|9100|11152|11315|23545|55763|57103|57231|79837|80317|140775|494513	ABL1|CLTC|CSNK2A1|FOXO3|HSP90AA1|ITPR1|PIP4K2A|PSEN1|USP10|WDR45|PARK7|ATP6V0A2|EXOC1|TIGAR|SNX14|PIP4K2C|ZKSCAN3|SMCR8|PJVK	-0.57	MyList
GO Biological Processes	19	GO:0006417	regulation of translation		-2.4	2.1	3.2	28162	426	493	16	3.2	0.8	1656|1965|2309|4690|5591|5724|8663|10128|10492|10605|26058|26164|57472|60678|79072|253943	DDX6|EIF2S1|FOXO3|NCK1|PRKDC|PTAFR|EIF3C|LRPPRC|SYNCRIP|PAIP1|GIGYF2|MTG2|CNOT6|EEFSEC|FASTKD3|YTHDF3	-0.55	MyList
GO Biological Processes	19	GO:0006606	protein import into nucleus		-2.4	3.2	3.5	28162	143	493	8	1.6	0.57	284|1894|3837|3840|4928|5663|11142|55027	ANGPT1|ECT2|KPNB1|KPNA4|NUP98|PSEN1|PKIG|HEATR3	-0.55	MyList
GO Biological Processes	19	GO:0048041	focal adhesion assembly		-2.4	4	3.7	28162	85	493	6	1.2	0.49	25|87|7414|8861|23603|342184	ABL1|ACTN1|VCL|LDB1|CORO1C|FMN1	-0.55	MyList
GO Biological Processes	19	GO:0072522	purine-containing compound biosynthetic process		-2.4	2.7	3.4	28162	208	493	10	2	0.63	159|262|272|2181|2618|4907|5198|5471|54704|79646	ADSS2|AMD1|AMPD3|ACSL3|GART|NT5E|PFAS|PPAT|PDP1|PANK3	-0.55	MyList
GO Biological Processes	19	GO:0040017	positive regulation of locomotion		-2.4	1.9	3.1	28162	587	493	20	4.1	0.89	25|284|1235|3655|3688|4067|4921|5724|5919|6809|7046|7857|8754|9585|10519|11149|23328|55749|58515|441531	ABL1|ANGPT1|CCR6|ITGA6|ITGB1|LYN|DDR2|PTAFR|RARRES2|STX3|TGFBR1|SCG2|ADAM9|KIF20B|CIB1|BVES|SASH1|CCAR1|SELENOK|PGAM4	-0.54	MyList
GO Biological Processes	19	GO:0044257	cellular protein catabolic process		-2.4	1.8	3	28162	797	493	25	5.1	0.99	996|1213|1457|3320|4478|5663|7321|7324|8453|9100|9320|9529|9686|9870|11315|29116|51136|54467|57542|80267|81792|84669|90864|119504|390595	CDC27|CLTC|CSNK2A1|HSP90AA1|MSN|PSEN1|UBE2D1|UBE2E1|CUL2|USP10|TRIP12|BAG5|VGLL4|AREL1|PARK7|MYLIP|RNFT1|ANKIB1|KLHL42|EDEM3|ADAMTS12|USP32|SPSB3|ANAPC16|UBAP1L	-0.54	MyList
GO Biological Processes	19	GO:0006096	glycolytic process		-2.4	3.5	3.6	28162	114	493	7	1.4	0.53	4928|5663|23165|57103|283209|339123|441531	NUP98|PSEN1|NUP205|TIGAR|PGM2L1|JMJD8|PGAM4	-0.54	MyList
GO Biological Processes	19	GO:0030031	cell projection assembly		-2.4	1.9	3.1	28162	630	493	21	4.3	0.91	25|1778|3320|3688|4690|5911|6103|7046|7414|10413|23603|50488|50807|54443|55704|55722|55785|79659|84071|85477|284001	ABL1|DYNC1H1|HSP90AA1|ITGB1|NCK1|RAP2A|RPGR|TGFBR1|VCL|YAP1|CORO1C|MINK1|ASAP1|ANLN|CCDC88A|CEP72|FGD6|DYNC2H1|ARMC2|SCIN|CCDC57	-0.53	MyList
GO Cellular Components	20	GO:0120111	neuron projection cytoplasm		-2.4	4	3.7	28162	86	493	6	1.2	0.49	1778|3799|8546|8936|55207|79882	DYNC1H1|KIF5B|AP3B1|WASF1|ARL8B|ZC3H14	-0.53	MyList
GO Cellular Components	20	GO:0005773	vacuole		-2.4	1.8	3	28162	799	493	25	5.1	0.99	1213|1778|2799|3320|4074|5305|5663|6809|8417|8546|8763|8898|23385|23531|23545|26503|28962|55207|55788|55858|57231|79837|130340|206358|374666	CLTC|DYNC1H1|GNS|HSP90AA1|M6PR|PIP4K2A|PSEN1|STX3|STX7|AP3B1|CD164|MTMR2|NCSTN|MMD|ATP6V0A2|SLC17A5|OSTM1|ARL8B|LMBRD1|TMEM165|SNX14|PIP4K2C|AP1S3|SLC36A1|WASH3P	-0.53	MyList
GO Biological Processes	19	GO:0071901	negative regulation of protein serine/threonine kinase activity		-2.4	3.2	3.5	28162	145	493	8	1.6	0.57	25|4067|10519|11142|26973|124790|152559|161742	ABL1|LYN|CIB1|PKIG|CHORDC1|HEXIM2|PAQR3|SPRED1	-0.53	MyList
GO Biological Processes	19	GO:0007569	cell aging		-2.4	3.5	3.6	28162	115	493	7	1.4	0.53	25|545|657|5591|80317|83719|87178	ABL1|ATR|BMPR1A|PRKDC|ZKSCAN3|YPEL3|PNPT1	-0.52	MyList
GO Biological Processes	19	GO:0006757	ATP generation from ADP		-2.4	3.5	3.6	28162	115	493	7	1.4	0.53	4928|5663|23165|57103|283209|339123|441531	NUP98|PSEN1|NUP205|TIGAR|PGM2L1|JMJD8|PGAM4	-0.52	MyList
GO Molecular Functions	21	GO:0055102	lipase inhibitor activity		-2.4	9	4.7	28162	19	493	3	0.61	0.35	304|308|341	ANXA2P2|ANXA5|APOC1	-0.52	MyList
GO Biological Processes	19	GO:0070584	mitochondrion morphogenesis		-2.4	9	4.7	28162	19	493	3	0.61	0.35	8936|10087|87178	WASF1|CERT1|PNPT1	-0.52	MyList
GO Molecular Functions	21	GO:0051015	actin filament binding		-2.4	2.7	3.3	28162	211	493	10	2	0.63	25|87|1495|6744|7170|10128|23603|85477|114793|128239	ABL1|ACTN1|CTNNA1|ITPRID2|TPM3|LRPPRC|CORO1C|SCIN|FMNL2|IQGAP3	-0.52	MyList
GO Biological Processes	19	GO:0006890	retrograde vesicle-mediated transport, Golgi to endoplasmic reticulum		-2.4	3.9	3.7	28162	87	493	6	1.2	0.49	372|1314|3831|5870|9276|26286	ARCN1|COPA|KLC1|RAB6A|COPB2|ARFGAP3	-0.52	MyList
GO Cellular Components	20	GO:0055038	recycling endosome membrane		-2.4	3.9	3.7	28162	87	493	6	1.2	0.49	3631|5911|10890|51201|55041|374666	INPP4A|RAP2A|RAB10|ZDHHC2|PLEKHB2|WASH3P	-0.52	MyList
GO Biological Processes	19	GO:0046627	negative regulation of insulin receptor signaling pathway		-2.4	6	4.1	28162	38	493	4	0.81	0.4	4690|5305|5791|79837	NCK1|PIP4K2A|PTPRE|PIP4K2C	-0.52	MyList
GO Molecular Functions	21	GO:0001786	phosphatidylserine binding		-2.4	4.7	3.8	28162	61	493	5	1	0.45	304|50807|57476|85477|91404	ANXA2P2|ASAP1|GRAMD1B|SCIN|SESTD1	-0.52	MyList
GO Biological Processes	19	GO:0070059	intrinsic apoptotic signaling pathway in response to endoplasmic reticulum stress		-2.4	4.7	3.8	28162	61	493	5	1	0.45	1051|3708|4690|11315|58515	CEBPB|ITPR1|NCK1|PARK7|SELENOK	-0.52	MyList
GO Cellular Components	20	GO:0030426	growth cone		-2.4	2.9	3.4	28162	178	493	9	1.8	0.6	1314|3320|3799|3831|5663|6809|9585|10519|255057	COPA|HSP90AA1|KIF5B|KLC1|PSEN1|STX3|KIF20B|CIB1|CBARP	-0.52	MyList
GO Biological Processes	19	GO:0007249	I-kappaB kinase/NF-kappaB signaling		-2.4	2.4	3.2	28162	282	493	12	2.4	0.69	25|284|1894|3656|4795|9100|10010|26057|54923|64343|286827|339123	ABL1|ANGPT1|ECT2|IRAK2|NFKBIL1|USP10|TANK|ANKRD17|LIME1|AZI2|TRIM59|JMJD8	-0.52	MyList
GO Molecular Functions	21	GO:0016791	phosphatase activity		-2.4	2.4	3.2	28162	282	493	12	2.4	0.69	3631|4907|5782|5791|8446|8898|9989|29101|54704|57103|58478|134510	INPP4A|NT5E|PTPN12|PTPRE|DUSP11|MTMR2|PPP4R1|SSU72|PDP1|TIGAR|ENOPH1|UBLCP1	-0.52	MyList
GO Biological Processes	19	GO:0060218	hematopoietic stem cell differentiation		-2.3	3.9	3.6	28162	88	493	6	1.2	0.49	25|865|4297|5591|8861|10413	ABL1|CBFB|KMT2A|PRKDC|LDB1|YAP1	-0.51	MyList
GO Biological Processes	19	GO:1901606	alpha-amino acid catabolic process		-2.3	3.9	3.6	28162	88	493	6	1.2	0.49	275|1743|2744|2747|5471|23498	AMT|DLST|GLS|GLUD2|PPAT|HAAO	-0.51	MyList
GO Molecular Functions	21	GO:0003727	single-stranded RNA binding		-2.3	3.9	3.6	28162	88	493	6	1.2	0.49	3185|5042|23466|55342|79882|87178	HNRNPF|PABPC3|CBX6|STRBP|ZC3H14|PNPT1	-0.51	MyList
GO Biological Processes	19	GO:1902115	regulation of organelle assembly		-2.3	2.7	3.3	28162	213	493	10	2	0.63	1778|4478|5305|9908|10413|50807|55704|57472|79837|140775	DYNC1H1|MSN|PIP4K2A|G3BP2|YAP1|ASAP1|CCDC88A|CNOT6|PIP4K2C|SMCR8	-0.51	MyList
GO Biological Processes	19	GO:0033157	regulation of intracellular protein transport		-2.3	2.5	3.2	28162	248	493	11	2.2	0.67	284|1894|3799|5663|7534|9585|10519|11142|11315|51201|64328	ANGPT1|ECT2|KIF5B|PSEN1|YWHAZ|KIF20B|CIB1|PKIG|PARK7|ZDHHC2|XPO4	-0.51	MyList
GO Cellular Components	20	GO:0016328	lateral plasma membrane		-2.3	4.6	3.8	28162	62	493	5	1	0.45	6558|11149|23603|128239|143098	SLC12A2|BVES|CORO1C|IQGAP3|MPP7	-0.5	MyList
GO Biological Processes	19	GO:0031122	cytoplasmic microtubule organization		-2.3	4.6	3.8	28162	62	493	5	1	0.45	1778|3837|10519|55704|157922	DYNC1H1|KPNB1|CIB1|CCDC88A|CAMSAP1	-0.5	MyList
GO Molecular Functions	21	GO:0140098	catalytic activity, acting on RNA		-2.3	2.2	3.1	28162	397	493	15	3	0.77	563|1656|3376|4677|5431|23357|25885|51163|57472|57570|79033|81875|87178|91801|92935	AZGP1|DDX6|IARS1|NARS1|POLR2B|ANGEL1|POLR1A|DBR1|CNOT6|TRMT5|ERI3|ISG20L2|PNPT1|ALKBH8|MARS2	-0.5	MyList
GO Biological Processes	19	GO:0042401	cellular biogenic amine biosynthetic process		-2.3	5.9	4.1	28162	39	493	4	0.81	0.4	262|11315|51582|196743	AMD1|PARK7|AZIN1|PAOX	-0.5	MyList
GO Biological Processes	19	GO:0006656	phosphatidylcholine biosynthetic process		-2.3	5.9	4.1	28162	39	493	4	0.81	0.4	1457|2181|3931|171586	CSNK2A1|ACSL3|LCAT|ABHD3	-0.5	MyList
GO Cellular Components	20	GO:0005759	mitochondrial matrix		-2.3	2	3.1	28162	476	493	17	3.4	0.82	275|1743|2309|2744|2747|3029|6059|7019|10128|11315|26164|54704|55347|57570|87178|92935|326625	AMT|DLST|FOXO3|GLS|GLUD2|HAGH|ABCE1|TFAM|LRPPRC|PARK7|MTG2|PDP1|ABHD10|TRMT5|PNPT1|MARS2|MMAB	-0.5	MyList
GO Biological Processes	19	GO:0007015	actin filament organization		-2.3	2.1	3.1	28162	437	493	16	3.2	0.8	25|87|1495|2195|3688|4690|7046|7170|8936|23603|27236|55704|63916|85477|342184|374666	ABL1|ACTN1|CTNNA1|FAT1|ITGB1|NCK1|TGFBR1|TPM3|WASF1|CORO1C|ARFIP1|CCDC88A|ELMO2|SCIN|FMN1|WASH3P	-0.5	MyList
GO Biological Processes	19	GO:0097581	lamellipodium organization		-2.3	3.9	3.6	28162	89	493	6	1.2	0.49	3688|4690|7414|8936|23603|55704	ITGB1|NCK1|VCL|WASF1|CORO1C|CCDC88A	-0.5	MyList
GO Biological Processes	19	GO:0030220	platelet formation		-2.3	8.6	4.5	28162	20	493	3	0.61	0.35	87|5591|10519	ACTN1|PRKDC|CIB1	-0.49	MyList
GO Biological Processes	19	GO:0046823	negative regulation of nucleocytoplasmic transport		-2.3	8.6	4.5	28162	20	493	3	0.61	0.35	284|11142|11315	ANGPT1|PKIG|PARK7	-0.49	MyList
GO Biological Processes	19	GO:0097062	dendritic spine maintenance		-2.3	8.6	4.5	28162	20	493	3	0.61	0.35	8898|9456|85461	MTMR2|HOMER1|TANC1	-0.49	MyList
GO Biological Processes	19	GO:1903793	positive regulation of anion transport		-2.3	2	3	28162	478	493	17	3.4	0.82	1051|1894|2181|3688|3799|5663|5724|5865|6558|7534|8754|9585|10519|51201|51582|55763|64328	CEBPB|ECT2|ACSL3|ITGB1|KIF5B|PSEN1|PTAFR|RAB3B|SLC12A2|YWHAZ|ADAM9|KIF20B|CIB1|ZDHHC2|AZIN1|EXOC1|XPO4	-0.49	MyList
GO Molecular Functions	21	GO:0000287	magnesium ion binding		-2.3	2.6	3.2	28162	216	493	10	2	0.63	25|159|5238|5911|6733|7465|26164|55149|58478|60496	ABL1|ADSS2|PGM3|RAP2A|SRPK2|WEE1|MTG2|MTPAP|ENOPH1|AASDHPPT	-0.48	MyList
GO Biological Processes	19	GO:0006611	protein export from nucleus		-2.3	2.8	3.3	28162	183	493	9	1.8	0.6	4928|6059|11315|23165|55153|64328|81608|84248|84946	NUP98|ABCE1|PARK7|NUP205|SDAD1|XPO4|FIP1L1|FYTTD1|LTV1	-0.47	MyList
GO Biological Processes	19	GO:0009309	amine biosynthetic process		-2.3	5.7	4	28162	40	493	4	0.81	0.4	262|11315|51582|196743	AMD1|PARK7|AZIN1|PAOX	-0.47	MyList
GO Biological Processes	19	GO:1900077	negative regulation of cellular response to insulin stimulus		-2.3	5.7	4	28162	40	493	4	0.81	0.4	4690|5305|5791|79837	NCK1|PIP4K2A|PTPRE|PIP4K2C	-0.47	MyList
GO Biological Processes	19	GO:0008610	lipid biosynthetic process		-2.3	1.8	2.9	28162	729	493	23	4.7	0.95	225|341|1457|1798|2181|3631|3837|3931|5305|8439|8898|9091|10087|10682|26031|55224|55331|55500|79837|161247|171586|255919|440503	ABCD2|APOC1|CSNK2A1|DPAGT1|ACSL3|INPP4A|KPNB1|LCAT|PIP4K2A|NSMAF|MTMR2|PIGQ|CERT1|EBP|OSBPL3|ETNK2|ACER3|ETNK1|PIP4K2C|FITM1|ABHD3|CNEP1R1|PLIN5	-0.47	MyList
GO Biological Processes	19	GO:0090109	regulation of cell-substrate junction assembly		-2.3	4.5	3.7	28162	64	493	5	1	0.45	25|7414|8861|23603|342184	ABL1|VCL|LDB1|CORO1C|FMN1	-0.47	MyList
GO Biological Processes	19	GO:0051893	regulation of focal adhesion assembly		-2.3	4.5	3.7	28162	64	493	5	1	0.45	25|7414|8861|23603|342184	ABL1|VCL|LDB1|CORO1C|FMN1	-0.47	MyList
GO Biological Processes	19	GO:0015931	nucleobase-containing compound transport		-2.3	2.5	3.2	28162	253	493	11	2.2	0.67	4928|6059|9908|10128|23165|29957|55153|81608|84248|84946|87178	NUP98|ABCE1|G3BP2|LRPPRC|NUP205|SLC25A24|SDAD1|FIP1L1|FYTTD1|LTV1|PNPT1	-0.47	MyList
GO Cellular Components	20	GO:0030427	site of polarized growth		-2.3	2.8	3.3	28162	184	493	9	1.8	0.6	1314|3320|3799|3831|5663|6809|9585|10519|255057	COPA|HSP90AA1|KIF5B|KLC1|PSEN1|STX3|KIF20B|CIB1|CBARP	-0.47	MyList
GO Cellular Components	20	GO:0140535	intracellular protein-containing complex		-2.3	1.8	2.9	28162	733	493	23	4.7	0.95	996|1457|2965|3708|5431|5591|7321|7324|8139|8453|9989|25885|54165|54467|55197|55209|57472|57542|60560|90864|112869|119504|140775	CDC27|CSNK2A1|GTF2H1|ITPR1|POLR2B|PRKDC|UBE2D1|UBE2E1|GAN|CUL2|PPP4R1|POLR1A|DCUN1D1|ANKIB1|RPRD1A|SETD5|CNOT6|KLHL42|NAA35|SPSB3|SGF29|ANAPC16|SMCR8	-0.45	MyList
GO Biological Processes	19	GO:0050804	modulation of chemical synaptic transmission		-2.3	2.1	3	28162	405	493	15	3	0.77	25|1009|3688|3710|3799|5663|6558|6809|8898|9456|9581|23236|23385|51201|134957	ABL1|CDH11|ITGB1|ITPR3|KIF5B|PSEN1|SLC12A2|STX3|MTMR2|HOMER1|PREPL|PLCB1|NCSTN|ZDHHC2|STXBP5	-0.45	MyList
GO Biological Processes	19	GO:0030155	regulation of cell adhesion		-2.3	1.8	2.9	28162	734	493	23	4.7	0.95	25|284|865|1051|3655|4067|4690|5361|5724|6541|6809|7414|8379|8546|8754|8763|8861|10519|23603|50488|51201|58515|342184	ABL1|ANGPT1|CBFB|CEBPB|ITGA6|LYN|NCK1|PLXNA1|PTAFR|SLC7A1|STX3|VCL|MAD1L1|AP3B1|ADAM9|CD164|LDB1|CIB1|CORO1C|MINK1|ZDHHC2|SELENOK|FMN1	-0.45	MyList
GO Biological Processes	19	GO:0036344	platelet morphogenesis		-2.3	8.2	4.4	28162	21	493	3	0.61	0.35	87|5591|10519	ACTN1|PRKDC|CIB1	-0.45	MyList
GO Biological Processes	19	GO:0009067	aspartate family amino acid biosynthetic process		-2.3	8.2	4.4	28162	21	493	3	0.61	0.35	55256|58478|60496	ADI1|ENOPH1|AASDHPPT	-0.45	MyList
GO Biological Processes	19	GO:0033962	P-body assembly		-2.3	8.2	4.4	28162	21	493	3	0.61	0.35	1656|1778|57472	DDX6|DYNC1H1|CNOT6	-0.45	MyList
GO Biological Processes	19	GO:0048278	vesicle docking		-2.3	4.4	3.7	28162	65	493	5	1	0.45	5865|6809|8417|10890|11149	RAB3B|STX3|STX7|RAB10|BVES	-0.45	MyList
GO Molecular Functions	21	GO:0019207	kinase regulator activity		-2.2	2.6	3.2	28162	220	493	10	2	0.63	901|4690|6176|10519|11142|51527|92597|124790|140775|161742	CCNG2|NCK1|RPLP1|CIB1|PKIG|GSKIP|MOB1B|HEXIM2|SMCR8|SPRED1	-0.45	MyList
GO Biological Processes	19	GO:0051495	positive regulation of cytoskeleton organization		-2.2	2.6	3.2	28162	220	493	10	2	0.63	25|1778|4690|7046|8936|27236|55704|85477|342184|374666	ABL1|DYNC1H1|NCK1|TGFBR1|WASF1|ARFIP1|CCDC88A|SCIN|FMN1|WASH3P	-0.45	MyList
GO Biological Processes	19	GO:0007346	regulation of mitotic cell cycle		-2.2	1.9	2.9	28162	608	493	20	4.1	0.89	25|996|1778|3320|5591|6119|7321|7324|7465|8379|9585|9787|23236|26057|54443|55722|57472|87178|119504|284001	ABL1|CDC27|DYNC1H1|HSP90AA1|PRKDC|RPA3|UBE2D1|UBE2E1|WEE1|MAD1L1|KIF20B|DLGAP5|PLCB1|ANKRD17|ANLN|CEP72|CNOT6|PNPT1|ANAPC16|CCDC57	-0.45	MyList
GO Biological Processes	19	GO:0006865	amino acid transport		-2.2	3	3.3	28162	153	493	8	1.6	0.57	2744|3688|5663|6533|6541|6558|26503|206358	GLS|ITGB1|PSEN1|SLC6A6|SLC7A1|SLC12A2|SLC17A5|SLC36A1	-0.45	MyList
GO Biological Processes	19	GO:0099177	regulation of trans-synaptic signaling		-2.2	2.1	3	28162	406	493	15	3	0.77	25|1009|3688|3710|3799|5663|6558|6809|8898|9456|9581|23236|23385|51201|134957	ABL1|CDH11|ITGB1|ITPR3|KIF5B|PSEN1|SLC12A2|STX3|MTMR2|HOMER1|PREPL|PLCB1|NCSTN|ZDHHC2|STXBP5	-0.45	MyList
GO Biological Processes	19	GO:0046031	ADP metabolic process		-2.2	3.3	3.4	28162	122	493	7	1.4	0.53	4928|5663|23165|57103|283209|339123|441531	NUP98|PSEN1|NUP205|TIGAR|PGM2L1|JMJD8|PGAM4	-0.45	MyList
GO Biological Processes	19	GO:0045055	regulated exocytosis		-2.2	1.8	2.9	28162	780	493	24	4.9	0.97	87|272|308|334|1778|2799|3320|3482|3837|4067|5663|5724|5870|5919|6809|7414|9581|9749|9846|10890|23385|85477|134957|255057	ACTN1|AMPD3|ANXA5|APLP2|DYNC1H1|GNS|HSP90AA1|IGF2R|KPNB1|LYN|PSEN1|PTAFR|RAB6A|RARRES2|STX3|VCL|PREPL|PHACTR2|GAB2|RAB10|NCSTN|SCIN|STXBP5|CBARP	-0.44	MyList
GO Biological Processes	19	GO:1990778	protein localization to cell periphery		-2.2	2.2	3	28162	331	493	13	2.6	0.72	1213|2181|3688|3799|5865|5911|6809|8417|9581|10519|10890|51201|55704	CLTC|ACSL3|ITGB1|KIF5B|RAB3B|RAP2A|STX3|STX7|PREPL|CIB1|RAB10|ZDHHC2|CCDC88A	-0.44	MyList
GO Biological Processes	19	GO:0018215	protein phosphopantetheinylation		-2.2	2.2	3	28162	331	493	13	2.6	0.72	1743|2342|7324|9100|10010|23093|51201|55347|64131|84669|84954|126792|221302	DLST|FNTB|UBE2E1|USP10|TANK|TTLL5|ZDHHC2|ABHD10|XYLT1|USP32|MPND|B3GALT6|ZUP1	-0.44	MyList
GO Molecular Functions	21	GO:0015631	tubulin binding		-2.2	2.2	3	28162	370	493	14	2.8	0.75	3799|4067|9585|9787|10128|23093|23287|55207|55342|55704|122664|157922|342184|374666	KIF5B|LYN|KIF20B|DLGAP5|LRPPRC|TTLL5|AGTPBP1|ARL8B|STRBP|CCDC88A|TPPP2|CAMSAP1|FMN1|WASH3P	-0.43	MyList
GO Biological Processes	19	GO:0009260	ribonucleotide biosynthetic process		-2.2	2.7	3.2	28162	188	493	9	1.8	0.6	159|272|2181|2618|5198|5471|54704|55312|79646	ADSS2|AMPD3|ACSL3|GART|PFAS|PPAT|PDP1|RFK|PANK3	-0.43	MyList
GO Biological Processes	19	GO:0000266	mitochondrial fission		-2.2	5.4	3.8	28162	42	493	4	0.81	0.4	8546|56181|64423|91137	AP3B1|MTFR1L|INF2|SLC25A46	-0.43	MyList
GO Biological Processes	19	GO:0021549	cerebellum development		-2.2	3.6	3.4	28162	94	493	6	1.2	0.49	25|2618|5663|8861|23287|23385	ABL1|GART|PSEN1|LDB1|AGTPBP1|NCSTN	-0.42	MyList
GO Biological Processes	19	GO:0018209	peptidyl-serine modification		-2.2	2.2	3	28162	333	493	13	2.6	0.72	284|545|1457|3320|4140|4690|5591|6733|7046|11315|64324|84930|152559	ANGPT1|ATR|CSNK2A1|HSP90AA1|MARK3|NCK1|PRKDC|SRPK2|TGFBR1|PARK7|NSD1|MASTL|PAQR3	-0.42	MyList
GO Biological Processes	19	GO:0006898	receptor-mediated endocytosis		-2.2	2.2	3	28162	333	493	13	2.6	0.72	284|341|636|1213|3320|3482|3688|4074|5663|8898|8936|55589|143458	ANGPT1|APOC1|BICD1|CLTC|HSP90AA1|IGF2R|ITGB1|M6PR|PSEN1|MTMR2|WASF1|BMP2K|LDLRAD3	-0.42	MyList
GO Biological Processes	19	GO:1902275	regulation of chromatin organization		-2.2	2.7	3.2	28162	189	493	9	1.8	0.6	1786|4297|9320|11315|22938|25842|55209|55729|64324	DNMT1|KMT2A|TRIP12|PARK7|SNW1|ASF1A|SETD5|ATF7IP|NSD1	-0.42	MyList
GO Biological Processes	19	GO:0015800	acidic amino acid transport		-2.2	4.3	3.6	28162	67	493	5	1	0.45	2744|3688|5663|6533|6558	GLS|ITGB1|PSEN1|SLC6A6|SLC12A2	-0.42	MyList
GO Biological Processes	19	GO:0045669	positive regulation of osteoblast differentiation		-2.2	4.3	3.6	28162	67	493	5	1	0.45	657|1051|4921|10413|51430	BMPR1A|CEBPB|DDR2|YAP1|SUCO	-0.42	MyList
GO Biological Processes	19	GO:1903311	regulation of mRNA metabolic process		-2.2	2.2	3	28162	334	493	13	2.6	0.72	4928|6733|7534|10492|10605|11051|22938|26058|57703|79072|79882|87178|253943	NUP98|SRPK2|YWHAZ|SYNCRIP|PAIP1|NUDT21|SNW1|GIGYF2|CWC22|FASTKD3|ZC3H14|PNPT1|YTHDF3	-0.42	MyList
GO Biological Processes	19	GO:0031293	membrane protein intracellular domain proteolysis		-2.2	7.8	4.3	28162	22	493	3	0.61	0.35	5663|8754|23385	PSEN1|ADAM9|NCSTN	-0.42	MyList
GO Biological Processes	19	GO:2000773	negative regulation of cellular senescence		-2.2	7.8	4.3	28162	22	493	3	0.61	0.35	25|5591|80317	ABL1|PRKDC|ZKSCAN3	-0.42	MyList
GO Biological Processes	19	GO:0043043	peptide biosynthetic process		-2.2	1.8	2.8	28162	743	493	23	4.7	0.95	1656|1965|2309|3029|3376|4677|4690|5591|5724|6059|6176|8663|10128|10492|10605|26058|26164|55854|57472|60678|79072|92935|253943	DDX6|EIF2S1|FOXO3|HAGH|IARS1|NARS1|NCK1|PRKDC|PTAFR|ABCE1|RPLP1|EIF3C|LRPPRC|SYNCRIP|PAIP1|GIGYF2|MTG2|ZC3H15|CNOT6|EEFSEC|FASTKD3|MARS2|YTHDF3	-0.42	MyList
GO Biological Processes	19	GO:0120031	plasma membrane bounded cell projection assembly		-2.2	1.9	2.9	28162	616	493	20	4.1	0.89	25|1778|3320|3688|4690|5911|6103|7046|7414|10413|23603|50488|50807|54443|55704|55722|55785|79659|84071|284001	ABL1|DYNC1H1|HSP90AA1|ITGB1|NCK1|RAP2A|RPGR|TGFBR1|VCL|YAP1|CORO1C|MINK1|ASAP1|ANLN|CCDC88A|CEP72|FGD6|DYNC2H1|ARMC2|CCDC57	-0.41	MyList
GO Molecular Functions	21	GO:0019887	protein kinase regulator activity		-2.2	2.7	3.1	28162	190	493	9	1.8	0.6	901|4690|6176|10519|11142|51527|124790|140775|161742	CCNG2|NCK1|RPLP1|CIB1|PKIG|GSKIP|HEXIM2|SMCR8|SPRED1	-0.41	MyList
GO Biological Processes	19	GO:0042147	retrograde transport, endosome to Golgi		-2.2	3.6	3.4	28162	95	493	6	1.2	0.49	1213|5870|9581|27236|51542|374666	CLTC|RAB6A|PREPL|ARFIP1|VPS54|WASH3P	-0.41	MyList
GO Biological Processes	19	GO:0001952	regulation of cell-matrix adhesion		-2.2	3.2	3.3	28162	125	493	7	1.4	0.53	25|7414|8861|10519|23603|50488|342184	ABL1|VCL|LDB1|CIB1|CORO1C|MINK1|FMN1	-0.41	MyList
GO Molecular Functions	21	GO:0004540	ribonuclease activity		-2.2	3.2	3.3	28162	125	493	7	1.4	0.53	563|23357|51163|57472|79033|81875|87178	AZGP1|ANGEL1|DBR1|CNOT6|ERI3|ISG20L2|PNPT1	-0.41	MyList
GO Biological Processes	19	GO:0032271	regulation of protein polymerization		-2.2	2.5	3.1	28162	225	493	10	2	0.63	25|3320|4690|8936|27236|85477|122664|157922|342184|374666	ABL1|HSP90AA1|NCK1|WASF1|ARFIP1|SCIN|TPPP2|CAMSAP1|FMN1|WASH3P	-0.41	MyList
GO Molecular Functions	21	GO:0042578	phosphoric ester hydrolase activity		-2.2	2.1	2.9	28162	375	493	14	2.8	0.75	3631|4907|5782|5791|8446|8898|9989|23236|29101|54704|57103|58478|134510|257068	INPP4A|NT5E|PTPN12|PTPRE|DUSP11|MTMR2|PPP4R1|PLCB1|SSU72|PDP1|TIGAR|ENOPH1|UBLCP1|PLCXD2	-0.4	MyList
GO Biological Processes	19	GO:0045732	positive regulation of protein catabolic process		-2.2	2.5	3.1	28162	226	493	10	2	0.63	1457|3320|4478|5663|8754|9686|9870|29116|51136|54467	CSNK2A1|HSP90AA1|MSN|PSEN1|ADAM9|VGLL4|AREL1|MYLIP|RNFT1|ANKIB1	-0.4	MyList
GO Biological Processes	19	GO:0048015	phosphatidylinositol-mediated signaling		-2.2	2.7	3.1	28162	192	493	9	1.8	0.6	284|4067|5305|5724|9846|23236|54923|55763|79837	ANGPT1|LYN|PIP4K2A|PTAFR|GAB2|PLCB1|LIME1|EXOC1|PIP4K2C	-0.39	MyList
GO Cellular Components	20	GO:0000323	lytic vacuole		-2.2	1.8	2.8	28162	705	493	22	4.5	0.93	1213|1778|2799|3320|4074|5305|5663|6809|8417|8546|8763|23385|23531|23545|26503|28962|55207|55788|55858|57231|130340|206358	CLTC|DYNC1H1|GNS|HSP90AA1|M6PR|PIP4K2A|PSEN1|STX3|STX7|AP3B1|CD164|NCSTN|MMD|ATP6V0A2|SLC17A5|OSTM1|ARL8B|LMBRD1|TMEM165|SNX14|AP1S3|SLC36A1	-0.39	MyList
GO Cellular Components	20	GO:0005764	lysosome		-2.2	1.8	2.8	28162	705	493	22	4.5	0.93	1213|1778|2799|3320|4074|5305|5663|6809|8417|8546|8763|23385|23531|23545|26503|28962|55207|55788|55858|57231|130340|206358	CLTC|DYNC1H1|GNS|HSP90AA1|M6PR|PIP4K2A|PSEN1|STX3|STX7|AP3B1|CD164|NCSTN|MMD|ATP6V0A2|SLC17A5|OSTM1|ARL8B|LMBRD1|TMEM165|SNX14|AP1S3|SLC36A1	-0.39	MyList
GO Biological Processes	19	GO:0071900	regulation of protein serine/threonine kinase activity		-2.1	2	2.9	28162	497	493	17	3.4	0.82	25|901|2965|3656|4067|5663|8491|10519|10912|11142|23328|26973|54923|124790|128239|152559|161742	ABL1|CCNG2|GTF2H1|IRAK2|LYN|PSEN1|MAP4K3|CIB1|GADD45G|PKIG|SASH1|CHORDC1|LIME1|HEXIM2|IQGAP3|PAQR3|SPRED1	-0.39	MyList
GO Biological Processes	19	GO:1905477	positive regulation of protein localization to membrane		-2.1	3.1	3.2	28162	127	493	7	1.4	0.53	2181|3688|3799|6809|7534|10519|51201	ACSL3|ITGB1|KIF5B|STX3|YWHAZ|CIB1|ZDHHC2	-0.39	MyList
GO Biological Processes	19	GO:0009165	nucleotide biosynthetic process		-2.1	2.4	3	28162	264	493	11	2.2	0.67	159|272|2181|2618|5198|5471|23498|50484|54704|55312|79646	ADSS2|AMPD3|ACSL3|GART|PFAS|PPAT|HAAO|RRM2B|PDP1|RFK|PANK3	-0.39	MyList
GO Molecular Functions	21	GO:0016741	transferase activity, transferring one-carbon groups		-2.1	2.5	3	28162	228	493	10	2	0.63	275|1786|2618|4297|11108|51409|55209|57570|64324|91801	AMT|DNMT1|GART|KMT2A|PRDM4|HEMK1|SETD5|TRMT5|NSD1|ALKBH8	-0.39	MyList
GO Biological Processes	19	GO:0150116	regulation of cell-substrate junction organization		-2.1	4.1	3.5	28162	69	493	5	1	0.45	25|7414|8861|23603|342184	ABL1|VCL|LDB1|CORO1C|FMN1	-0.39	MyList
GO Biological Processes	19	GO:0030838	positive regulation of actin filament polymerization		-2.1	3.5	3.3	28162	97	493	6	1.2	0.49	4690|8936|27236|85477|342184|374666	NCK1|WASF1|ARFIP1|SCIN|FMN1|WASH3P	-0.39	MyList
GO Biological Processes	19	GO:0010761	fibroblast migration		-2.1	5.2	3.7	28162	44	493	4	0.81	0.4	3688|4921|23603|84159	ITGB1|DDR2|CORO1C|ARID5B	-0.39	MyList
GO Biological Processes	19	GO:0006622	protein targeting to lysosome		-2.1	7.5	4.1	28162	23	493	3	0.61	0.35	4074|8546|374666	M6PR|AP3B1|WASH3P	-0.39	MyList
GO Cellular Components	20	GO:0071782	endoplasmic reticulum tubular network		-2.1	7.5	4.1	28162	23	493	3	0.61	0.35	3837|10890|25923	KPNB1|RAB10|ATL3	-0.39	MyList
GO Biological Processes	19	GO:0007059	chromosome segregation		-2.1	2.2	2.9	28162	340	493	13	2.6	0.72	996|1325|1457|1778|1894|3837|8379|9787|23063|23310|27030|55207|55719	CDC27|CORT|CSNK2A1|DYNC1H1|ECT2|KPNB1|MAD1L1|DLGAP5|WAPL|NCAPD3|MLH3|ARL8B|SLF2	-0.38	MyList
GO Biological Processes	19	GO:1905475	regulation of protein localization to membrane		-2.1	2.7	3.1	28162	194	493	9	1.8	0.6	1213|2181|3688|3799|6809|7534|8417|10519|51201	CLTC|ACSL3|ITGB1|KIF5B|STX3|YWHAZ|STX7|CIB1|ZDHHC2	-0.38	MyList
GO Molecular Functions	21	GO:0017124	SH3 domain binding		-2.1	3.1	3.2	28162	128	493	7	1.4	0.53	25|4067|5782|8038|8754|63916|342184	ABL1|LYN|PTPN12|ADAM12|ADAM9|ELMO2|FMN1	-0.38	MyList
GO Biological Processes	19	GO:0002576	platelet degranulation		-2.1	3.1	3.2	28162	128	493	7	1.4	0.53	87|308|334|4067|5919|7414|9749	ACTN1|ANXA5|APLP2|LYN|RARRES2|VCL|PHACTR2	-0.38	MyList
GO Molecular Functions	21	GO:0044325	ion channel binding		-2.1	3.1	3.2	28162	128	493	7	1.4	0.53	87|4067|7534|9100|9456|10519|255057	ACTN1|LYN|YWHAZ|USP10|HOMER1|CIB1|CBARP	-0.38	MyList
GO Molecular Functions	21	GO:1990782	protein tyrosine kinase binding		-2.1	3.5	3.3	28162	98	493	6	1.2	0.49	284|3320|3688|4690|9846|63916	ANGPT1|HSP90AA1|ITGB1|NCK1|GAB2|ELMO2	-0.38	MyList
GO Biological Processes	19	GO:0098657	import into cell		-2.1	2.5	3	28162	230	493	10	2	0.63	2181|3688|5663|5865|6533|6541|6558|11315|57181|206358	ACSL3|ITGB1|PSEN1|RAB3B|SLC6A6|SLC7A1|SLC12A2|PARK7|SLC39A10|SLC36A1	-0.38	MyList
GO Biological Processes	19	GO:0006644	phospholipid metabolic process		-2.1	2	2.9	28162	420	493	15	3	0.77	341|1457|1798|2181|3631|3931|5305|8898|9091|23236|55224|55500|79837|161247|171586	APOC1|CSNK2A1|DPAGT1|ACSL3|INPP4A|LCAT|PIP4K2A|MTMR2|PIGQ|PLCB1|ETNK2|ETNK1|PIP4K2C|FITM1|ABHD3	-0.38	MyList
GO Biological Processes	19	GO:0008088	axo-dendritic transport		-2.1	4.1	3.4	28162	70	493	5	1	0.45	1778|3799|8546|8936|55207	DYNC1H1|KIF5B|AP3B1|WASF1|ARL8B	-0.38	MyList
GO Molecular Functions	21	GO:0035591	signaling adaptor activity		-2.1	4.1	3.4	28162	70	493	5	1	0.45	4690|9456|9846|9908|143098	NCK1|HOMER1|GAB2|G3BP2|MPP7	-0.38	MyList
GO Biological Processes	19	GO:0046390	ribose phosphate biosynthetic process		-2.1	2.6	3.1	28162	195	493	9	1.8	0.6	159|272|2181|2618|5198|5471|54704|55312|79646	ADSS2|AMPD3|ACSL3|GART|PFAS|PPAT|PDP1|RFK|PANK3	-0.38	MyList
GO Biological Processes	19	GO:0007568	aging		-2.1	2.3	2.9	28162	304	493	12	2.4	0.69	25|545|657|1495|1965|5591|5663|6558|11231|80317|83719|87178	ABL1|ATR|BMPR1A|CTNNA1|EIF2S1|PRKDC|PSEN1|SLC12A2|SEC63|ZKSCAN3|YPEL3|PNPT1	-0.37	MyList
GO Biological Processes	19	GO:1901293	nucleoside phosphate biosynthetic process		-2.1	2.4	3	28162	267	493	11	2.2	0.67	159|272|2181|2618|5198|5471|23498|50484|54704|55312|79646	ADSS2|AMPD3|ACSL3|GART|PFAS|PPAT|HAAO|RRM2B|PDP1|RFK|PANK3	-0.37	MyList
GO Biological Processes	19	GO:0030099	myeloid cell differentiation		-2.1	2	2.9	28162	421	493	15	3	0.77	87|865|1051|2309|4067|4297|5305|5591|5663|8546|8861|9846|10519|28962|85477	ACTN1|CBFB|CEBPB|FOXO3|LYN|KMT2A|PIP4K2A|PRKDC|PSEN1|AP3B1|LDB1|GAB2|CIB1|OSTM1|SCIN	-0.37	MyList
GO Cellular Components	20	GO:0030118	clathrin coat		-2.1	5.1	3.7	28162	45	493	4	0.81	0.4	1213|3482|8546|54812	CLTC|IGF2R|AP3B1|AFTPH	-0.37	MyList
GO Biological Processes	19	GO:0048017	inositol lipid-mediated signaling		-2.1	2.6	3	28162	196	493	9	1.8	0.6	284|4067|5305|5724|9846|23236|54923|55763|79837	ANGPT1|LYN|PIP4K2A|PTAFR|GAB2|PLCB1|LIME1|EXOC1|PIP4K2C	-0.37	MyList
GO Biological Processes	19	GO:0022604	regulation of cell morphogenesis		-2.1	2.2	2.9	28162	305	493	12	2.4	0.69	25|4478|5361|5591|10519|11149|23603|55785|56882|114793|118987|157922	ABL1|MSN|PLXNA1|PRKDC|CIB1|BVES|CORO1C|FGD6|CDC42SE1|FMNL2|PDZD8|CAMSAP1	-0.37	MyList
GO Biological Processes	19	GO:0043414	macromolecule methylation		-2.1	2.2	2.9	28162	305	493	12	2.4	0.69	1786|4297|5870|11022|11108|22938|51409|55209|55729|57570|64324|91801	DNMT1|KMT2A|RAB6A|TDRKH|PRDM4|SNW1|HEMK1|SETD5|ATF7IP|TRMT5|NSD1|ALKBH8	-0.37	MyList
GO Cellular Components	20	GO:0030667	secretory granule membrane		-2.1	2.2	2.9	28162	305	493	12	2.4	0.69	334|3482|3708|3710|5663|5724|5870|6809|9749|10890|23385|134957	APLP2|IGF2R|ITPR1|ITPR3|PSEN1|PTAFR|RAB6A|STX3|PHACTR2|RAB10|NCSTN|STXBP5	-0.37	MyList
GO Biological Processes	19	GO:0019886	antigen processing and presentation of exogenous peptide antigen via MHC class II		-2.1	3.5	3.3	28162	99	493	6	1.2	0.49	1213|1778|3831|9871|22872|130340	CLTC|DYNC1H1|KLC1|SEC24D|SEC31A|AP1S3	-0.37	MyList
GO Cellular Components	20	GO:0015629	actin cytoskeleton		-2.1	1.9	2.8	28162	503	493	17	3.4	0.82	25|87|1495|4026|4636|4921|5782|7170|7414|8936|23603|50807|54443|55917|85477|342184|494513	ABL1|ACTN1|CTNNA1|LPP|MYL5|DDR2|PTPN12|TPM3|VCL|WASF1|CORO1C|ASAP1|ANLN|CTTNBP2NL|SCIN|FMN1|PJVK	-0.37	MyList
GO Biological Processes	19	GO:0071426	ribonucleoprotein complex export from nucleus		-2.1	3.1	3.2	28162	130	493	7	1.4	0.53	4928|6059|23165|55153|81608|84248|84946	NUP98|ABCE1|NUP205|SDAD1|FIP1L1|FYTTD1|LTV1	-0.37	MyList
GO Biological Processes	19	GO:0000377	RNA splicing, via transesterification reactions with bulged adenosine as nucleophile		-2.1	2.1	2.9	28162	383	493	14	2.8	0.75	3185|4928|5431|6733|10285|10492|11051|22938|51163|51585|55749|56259|57703|81608	HNRNPF|NUP98|POLR2B|SRPK2|SMNDC1|SYNCRIP|NUDT21|SNW1|DBR1|PCF11|CCAR1|CTNNBL1|CWC22|FIP1L1	-0.37	MyList
GO Biological Processes	19	GO:0042176	regulation of protein catabolic process		-2.1	2.1	2.9	28162	383	493	14	2.8	0.75	1457|3320|4478|5663|8754|9529|9686|9870|11315|29116|51136|51201|51582|54467	CSNK2A1|HSP90AA1|MSN|PSEN1|ADAM9|BAG5|VGLL4|AREL1|PARK7|MYLIP|RNFT1|ZDHHC2|AZIN1|ANKIB1	-0.37	MyList
GO Biological Processes	19	GO:0000398	mRNA splicing, via spliceosome		-2.1	2.1	2.9	28162	383	493	14	2.8	0.75	3185|4928|5431|6733|10285|10492|11051|22938|51163|51585|55749|56259|57703|81608	HNRNPF|NUP98|POLR2B|SRPK2|SMNDC1|SYNCRIP|NUDT21|SNW1|DBR1|PCF11|CCAR1|CTNNBL1|CWC22|FIP1L1	-0.37	MyList
GO Cellular Components	20	GO:0005874	microtubule		-2.1	2	2.8	28162	423	493	15	3	0.77	636|1213|1778|3799|3831|9585|10128|23093|26586|51181|79659|84080|122664|157922|284001	BICD1|CLTC|DYNC1H1|KIF5B|KLC1|KIF20B|LRPPRC|TTLL5|CKAP2|DCXR|DYNC2H1|ENKD1|TPPP2|CAMSAP1|CCDC57	-0.37	MyList
GO Biological Processes	19	GO:0071222	cellular response to lipopolysaccharide		-2.1	2.6	3	28162	197	493	9	1.8	0.6	25|1051|3656|4067|4793|4795|5724|8754|23328	ABL1|CEBPB|IRAK2|LYN|NFKBIB|NFKBIL1|PTAFR|ADAM9|SASH1	-0.37	MyList
GO Biological Processes	19	GO:0034250	positive regulation of cellular amide metabolic process		-2.1	2.8	3.1	28162	163	493	8	1.6	0.57	4690|5591|5724|8439|8663|10605|79072|253943	NCK1|PRKDC|PTAFR|NSMAF|EIF3C|PAIP1|FASTKD3|YTHDF3	-0.37	MyList
GO Biological Processes	19	GO:0051170	import into nucleus		-2.1	2.8	3.1	28162	163	493	8	1.6	0.57	284|1894|3837|3840|4928|5663|11142|55027	ANGPT1|ECT2|KPNB1|KPNA4|NUP98|PSEN1|PKIG|HEATR3	-0.37	MyList
GO Biological Processes	19	GO:0030859	polarized epithelial cell differentiation		-2.1	7.1	4	28162	24	493	3	0.61	0.35	4478|5911|10890	MSN|RAP2A|RAB10	-0.37	MyList
GO Biological Processes	19	GO:0044068	modulation by symbiont of host cellular process		-2.1	7.1	4	28162	24	493	3	0.61	0.35	3837|3840|5272	KPNB1|KPNA4|SERPINB9	-0.37	MyList
GO Biological Processes	19	GO:0006541	glutamine metabolic process		-2.1	7.1	4	28162	24	493	3	0.61	0.35	2744|5198|5471	GLS|PFAS|PPAT	-0.37	MyList
GO Molecular Functions	21	GO:0032549	ribonucleoside binding		-2.1	2.1	2.9	28162	384	493	14	2.8	0.75	159|2747|5431|5865|5870|5911|10890|25923|26164|27314|55207|60678|116987|158158	ADSS2|GLUD2|POLR2B|RAB3B|RAB6A|RAP2A|RAB10|ATL3|MTG2|RAB30|ARL8B|EEFSEC|AGAP1|RASEF	-0.37	MyList
GO Cellular Components	20	GO:0098687	chromosomal region		-2.1	2.2	2.9	28162	345	493	13	2.6	0.72	545|1051|3104|4173|4928|5431|5591|5663|8379|23063|23310|79618|119504	ATR|CEBPB|ZBTB48|MCM4|NUP98|POLR2B|PRKDC|PSEN1|MAD1L1|WAPL|NCAPD3|HMBOX1|ANAPC16	-0.37	MyList
GO Biological Processes	19	GO:0071216	cellular response to biotic stimulus		-2.1	2.5	3	28162	233	493	10	2	0.63	25|1051|3656|4067|4793|4795|5724|8754|23328|57103	ABL1|CEBPB|IRAK2|LYN|NFKBIB|NFKBIL1|PTAFR|ADAM9|SASH1|TIGAR	-0.37	MyList
GO Biological Processes	19	GO:0006412	translation		-2.1	1.8	2.7	28162	717	493	22	4.5	0.93	1656|1965|2309|3376|4677|4690|5591|5724|6059|6176|8663|10128|10492|10605|26058|26164|55854|57472|60678|79072|92935|253943	DDX6|EIF2S1|FOXO3|IARS1|NARS1|NCK1|PRKDC|PTAFR|ABCE1|RPLP1|EIF3C|LRPPRC|SYNCRIP|PAIP1|GIGYF2|MTG2|ZC3H15|CNOT6|EEFSEC|FASTKD3|MARS2|YTHDF3	-0.37	MyList
GO Biological Processes	19	GO:0071166	ribonucleoprotein complex localization		-2.1	3.1	3.1	28162	131	493	7	1.4	0.53	4928|6059|23165|55153|81608|84248|84946	NUP98|ABCE1|NUP205|SDAD1|FIP1L1|FYTTD1|LTV1	-0.37	MyList
GO Biological Processes	19	GO:0006650	glycerophospholipid metabolic process		-2.1	2.1	2.9	28162	346	493	13	2.6	0.72	341|1457|2181|3631|3931|5305|8898|9091|23236|55224|55500|79837|171586	APOC1|CSNK2A1|ACSL3|INPP4A|LCAT|PIP4K2A|MTMR2|PIGQ|PLCB1|ETNK2|ETNK1|PIP4K2C|ABHD3	-0.37	MyList
GO Biological Processes	19	GO:0035329	hippo signaling		-2.1	5	3.6	28162	46	493	4	0.81	0.4	4140|9686|10413|92597	MARK3|VGLL4|YAP1|MOB1B	-0.37	MyList
GO Biological Processes	19	GO:0061462	protein localization to lysosome		-2.1	5	3.6	28162	46	493	4	0.81	0.4	4074|8546|55788|374666	M6PR|AP3B1|LMBRD1|WASH3P	-0.37	MyList
GO Biological Processes	19	GO:0045785	positive regulation of cell adhesion		-2.1	2	2.8	28162	425	493	15	3	0.77	25|284|865|3655|4067|4690|5724|6541|6809|8546|8754|8861|10519|58515|342184	ABL1|ANGPT1|CBFB|ITGA6|LYN|NCK1|PTAFR|SLC7A1|STX3|AP3B1|ADAM9|LDB1|CIB1|SELENOK|FMN1	-0.37	MyList
GO Biological Processes	19	GO:0014855	striated muscle cell proliferation		-2.1	4	3.4	28162	72	493	5	1	0.45	284|657|7046|9686|10413	ANGPT1|BMPR1A|TGFBR1|VGLL4|YAP1	-0.36	MyList
GO Biological Processes	19	GO:0043574	peroxisomal transport		-2.1	4	3.4	28162	72	493	5	1	0.45	225|7321|9409|10901|196743	ABCD2|UBE2D1|PEX16|DHRS4|PAOX	-0.36	MyList
GO Biological Processes	19	GO:0000375	RNA splicing, via transesterification reactions		-2.1	2.1	2.8	28162	386	493	14	2.8	0.75	3185|4928|5431|6733|10285|10492|11051|22938|51163|51585|55749|56259|57703|81608	HNRNPF|NUP98|POLR2B|SRPK2|SMNDC1|SYNCRIP|NUDT21|SNW1|DBR1|PCF11|CCAR1|CTNNBL1|CWC22|FIP1L1	-0.36	MyList
GO Biological Processes	19	GO:0034329	cell junction assembly		-2.1	2	2.8	28162	426	493	15	3	0.77	25|87|865|1009|1495|1894|3655|3915|6259|7414|8861|23603|55209|143098|342184	ABL1|ACTN1|CBFB|CDH11|CTNNA1|ECT2|ITGA6|LAMC1|RYK|VCL|LDB1|CORO1C|SETD5|MPP7|FMN1	-0.36	MyList
GO Biological Processes	19	GO:0006165	nucleoside diphosphate phosphorylation		-2.1	3	3.1	28162	132	493	7	1.4	0.53	4928|5663|23165|57103|283209|339123|441531	NUP98|PSEN1|NUP205|TIGAR|PGM2L1|JMJD8|PGAM4	-0.36	MyList
GO Biological Processes	19	GO:0022037	metencephalon development		-2.1	3.4	3.2	28162	101	493	6	1.2	0.49	25|2618|5663|8861|23287|23385	ABL1|GART|PSEN1|LDB1|AGTPBP1|NCSTN	-0.36	MyList
GO Biological Processes	19	GO:0010876	lipid localization		-2	1.9	2.8	28162	510	493	17	3.4	0.82	225|341|2181|2744|3688|3931|5305|5663|6558|10087|10765|26031|57476|118987|158219|161247|440503	ABCD2|APOC1|ACSL3|GLS|ITGB1|LCAT|PIP4K2A|PSEN1|SLC12A2|CERT1|KDM5B|OSBPL3|GRAMD1B|PDZD8|TTC39B|FITM1|PLIN5	-0.35	MyList
GO Biological Processes	19	GO:0042157	lipoprotein metabolic process		-2	3	3.1	28162	133	493	7	1.4	0.53	341|3931|9091|11152|51201|55347|58515	APOC1|LCAT|PIGQ|WDR45|ZDHHC2|ABHD10|SELENOK	-0.35	MyList
GO Biological Processes	19	GO:0046939	nucleotide phosphorylation		-2	3	3.1	28162	133	493	7	1.4	0.53	4928|5663|23165|57103|283209|339123|441531	NUP98|PSEN1|NUP205|TIGAR|PGM2L1|JMJD8|PGAM4	-0.35	MyList
GO Biological Processes	19	GO:0045727	positive regulation of translation		-2	3	3.1	28162	133	493	7	1.4	0.53	4690|5591|5724|8663|10605|79072|253943	NCK1|PRKDC|PTAFR|EIF3C|PAIP1|FASTKD3|YTHDF3	-0.35	MyList
GO Biological Processes	19	GO:0033044	regulation of chromosome organization		-2	2.3	2.9	28162	273	493	11	2.2	0.67	545|996|1786|4297|8379|9787|22938|23063|55719|55729|79618	ATR|CDC27|DNMT1|KMT2A|MAD1L1|DLGAP5|SNW1|WAPL|SLF2|ATF7IP|HMBOX1	-0.35	MyList
GO Biological Processes	19	GO:1902019	regulation of cilium-dependent cell motility		-2	6.9	3.9	28162	25	493	3	0.61	0.35	1235|122664|441531	CCR6|TPPP2|PGAM4	-0.35	MyList
GO Biological Processes	19	GO:0060295	regulation of cilium movement involved in cell motility		-2	6.9	3.9	28162	25	493	3	0.61	0.35	1235|122664|441531	CCR6|TPPP2|PGAM4	-0.35	MyList
GO Biological Processes	19	GO:0032469	endoplasmic reticulum calcium ion homeostasis		-2	6.9	3.9	28162	25	493	3	0.61	0.35	3708|5663|58515	ITPR1|PSEN1|SELENOK	-0.35	MyList
GO Biological Processes	19	GO:0070129	regulation of mitochondrial translation		-2	6.9	3.9	28162	25	493	3	0.61	0.35	10128|26164|79072	LRPPRC|MTG2|FASTKD3	-0.35	MyList
GO Biological Processes	19	GO:0006379	mRNA cleavage		-2	6.9	3.9	28162	25	493	3	0.61	0.35	11051|51585|81608	NUDT21|PCF11|FIP1L1	-0.35	MyList
GO Molecular Functions	21	GO:0001965	G-protein alpha-subunit binding		-2	6.9	3.9	28162	25	493	3	0.61	0.35	3482|23328|55704	IGF2R|SASH1|CCDC88A	-0.35	MyList
GO Biological Processes	19	GO:1902914	regulation of protein polyubiquitination		-2	6.9	3.9	28162	25	493	3	0.61	0.35	7321|9320|23328	UBE2D1|TRIP12|SASH1	-0.35	MyList
GO Biological Processes	19	GO:0051168	nuclear export		-2	2.6	3	28162	201	493	9	1.8	0.6	4928|6059|11315|23165|55153|64328|81608|84248|84946	NUP98|ABCE1|PARK7|NUP205|SDAD1|XPO4|FIP1L1|FYTTD1|LTV1	-0.35	MyList
GO Molecular Functions	21	GO:0001882	nucleoside binding		-2	2.1	2.8	28162	390	493	14	2.8	0.75	159|2747|5431|5865|5870|5911|10890|25923|26164|27314|55207|60678|116987|158158	ADSS2|GLUD2|POLR2B|RAB3B|RAB6A|RAP2A|RAB10|ATL3|MTG2|RAB30|ARL8B|EEFSEC|AGAP1|RASEF	-0.34	MyList
GO Molecular Functions	21	GO:0016874	ligase activity		-2	2.7	3	28162	167	493	8	1.6	0.57	159|2181|2618|3376|4677|5198|23093|92935	ADSS2|ACSL3|GART|IARS1|NARS1|PFAS|TTLL5|MARS2	-0.34	MyList
GO Molecular Functions	21	GO:0043021	ribonucleoprotein complex binding		-2	3	3.1	28162	134	493	7	1.4	0.53	1965|6059|6176|6731|8663|60678|253943	EIF2S1|ABCE1|RPLP1|SRP72|EIF3C|EEFSEC|YTHDF3	-0.34	MyList
GO Cellular Components	20	GO:0042383	sarcolemma		-2	3	3.1	28162	134	493	7	1.4	0.53	3688|5663|7414|10519|11149|23385|23603	ITGB1|PSEN1|VCL|CIB1|BVES|NCSTN|CORO1C	-0.34	MyList
GO Biological Processes	19	GO:2001237	negative regulation of extrinsic apoptotic signaling pathway		-2	3.3	3.2	28162	103	493	6	1.2	0.49	1495|3655|7046|7857|10413|11315	CTNNA1|ITGA6|TGFBR1|SCG2|YAP1|PARK7	-0.34	MyList
GO Cellular Components	20	GO:0030175	filopodium		-2	3.3	3.2	28162	103	493	6	1.2	0.49	3655|3688|4478|10519|26031|374666	ITGA6|ITGB1|MSN|CIB1|OSBPL3|WASH3P	-0.34	MyList
GO Biological Processes	19	GO:0046822	regulation of nucleocytoplasmic transport		-2	3.3	3.2	28162	103	493	6	1.2	0.49	284|1894|5663|11142|11315|64328	ANGPT1|ECT2|PSEN1|PKIG|PARK7|XPO4	-0.34	MyList
GO Biological Processes	19	GO:0002495	antigen processing and presentation of peptide antigen via MHC class II		-2	3.3	3.2	28162	103	493	6	1.2	0.49	1213|1778|3831|9871|22872|130340	CLTC|DYNC1H1|KLC1|SEC24D|SEC31A|AP1S3	-0.34	MyList
GO Biological Processes	19	GO:0000082	G1/S transition of mitotic cell cycle		-2	2.3	2.9	28162	275	493	11	2.2	0.67	1018|4173|5471|5591|6119|7465|8453|23236|26057|57472|128239	CDK3|MCM4|PPAT|PRKDC|RPA3|WEE1|CUL2|PLCB1|ANKRD17|CNOT6|IQGAP3	-0.34	MyList
GO Biological Processes	19	GO:0046700	heterocycle catabolic process		-2	1.8	2.7	28162	597	493	19	3.9	0.87	272|1656|3837|4907|6176|7534|10128|10492|10605|23498|26058|55149|57472|79033|79072|79882|87178|253943|400410	AMPD3|DDX6|KPNB1|NT5E|RPLP1|YWHAZ|LRPPRC|SYNCRIP|PAIP1|HAAO|GIGYF2|MTPAP|CNOT6|ERI3|FASTKD3|ZC3H14|PNPT1|YTHDF3|ST20	-0.34	MyList
GO Molecular Functions	21	GO:0060589	nucleoside-triphosphatase regulator activity		-2	1.9	2.7	28162	514	493	17	3.4	0.82	573|1894|6103|9529|23236|23365|26286|50807|55704|55785|56882|64407|116987|117289|128239|134957|140775	BAG1|ECT2|RPGR|BAG5|PLCB1|ARHGEF12|ARFGAP3|ASAP1|CCDC88A|FGD6|CDC42SE1|RGS18|AGAP1|TAGAP|IQGAP3|STXBP5|SMCR8	-0.34	MyList
GO Biological Processes	19	GO:0009135	purine nucleoside diphosphate metabolic process		-2	3	3.1	28162	135	493	7	1.4	0.53	4928|5663|23165|57103|283209|339123|441531	NUP98|PSEN1|NUP205|TIGAR|PGM2L1|JMJD8|PGAM4	-0.34	MyList
GO Biological Processes	19	GO:0009179	purine ribonucleoside diphosphate metabolic process		-2	3	3.1	28162	135	493	7	1.4	0.53	4928|5663|23165|57103|283209|339123|441531	NUP98|PSEN1|NUP205|TIGAR|PGM2L1|JMJD8|PGAM4	-0.34	MyList
GO Biological Processes	19	GO:0045646	regulation of erythrocyte differentiation		-2	4.8	3.5	28162	48	493	4	0.81	0.4	2309|4067|5591|8861	FOXO3|LYN|PRKDC|LDB1	-0.34	MyList
GO Biological Processes	19	GO:0098813	nuclear chromosome segregation		-2	2.3	2.8	28162	276	493	11	2.2	0.67	996|1325|1778|1894|3837|8379|9787|23063|23310|27030|55719	CDC27|CORT|DYNC1H1|ECT2|KPNB1|MAD1L1|DLGAP5|WAPL|NCAPD3|MLH3|SLF2	-0.34	MyList
GO Biological Processes	19	GO:0046486	glycerolipid metabolic process		-2	2	2.7	28162	433	493	15	3	0.77	341|1457|2181|3631|3931|5305|8898|9091|23236|55224|55500|79837|171586|255919|440503	APOC1|CSNK2A1|ACSL3|INPP4A|LCAT|PIP4K2A|MTMR2|PIGQ|PLCB1|ETNK2|ETNK1|PIP4K2C|ABHD3|CNEP1R1|PLIN5	-0.33	MyList
GO Biological Processes	19	GO:0034655	nucleobase-containing compound catabolic process		-2	1.8	2.7	28162	557	493	18	3.7	0.84	272|1656|3837|4907|6176|7534|10128|10492|10605|26058|55149|57472|79033|79072|79882|87178|253943|400410	AMPD3|DDX6|KPNB1|NT5E|RPLP1|YWHAZ|LRPPRC|SYNCRIP|PAIP1|GIGYF2|MTPAP|CNOT6|ERI3|FASTKD3|ZC3H14|PNPT1|YTHDF3|ST20	-0.33	MyList

## Sheet: Female-specific-GO_AllLists
Table S8C GO and KEGG pathway enrichment of TOP500 DEGs of female-specific.xlsx
Category	CategoryID	GO	Description	PARENT_GO	LogP	Enrichment	Z-score	#TotalGeneInLibrary	#GeneInGO	#GeneInHitList	#GeneInGOAndHitList	%InGO	STDV %InGO	GeneID	Hits	Log(q-value)	GeneList
GO Biological Processes	19	GO:0007005	mitochondrion organization		-8.6	3.8	7.7	28162	548	382	28	7.3	1.3	1267|3980|4704|6742|8743|9361|10018|10456|10533|11140|11331|27109|27429|29078|54949|55101|55187|55572|56993|79017|79133|81892|84233|84883|89781|90580|91942|120892	CNP|LIG3|NDUFA9|SSBP1|TNFSF10|LONP1|BCL2L11|HAX1|ATG7|CDC37|PHB2|DMAC2L|HTRA2|NDUFAF4|SDHAF2|DMAC2|VPS13D|FOXRED1|TOMM22|GGCT|NDUFAF5|SLIRP|TMEM126A|AIFM2|HPS4|TIMM29|NDUFAF2|LRRK2	-4.2	MyList
GO Cellular Components	20	GO:0031966	mitochondrial membrane		-8.1	3.2	7.2	28162	730	382	32	8.4	1.4	662|1267|1537|2475|4704|4830|6188|6233|10018|10456|11331|22877|27109|27429|29078|29088|29914|51023|51629|55101|55572|56993|64968|79133|84233|84270|84883|90580|91942|120892|440567|100188893	BNIP1|CNP|CYC1|MTOR|NDUFA9|NME1|RPS3|RPS27A|BCL2L11|HAX1|PHB2|MLXIP|DMAC2L|HTRA2|NDUFAF4|MRPL15|UBIAD1|MRPS18C|SLC25A39|DMAC2|FOXRED1|TOMM22|MRPS6|NDUFAF5|TMEM126A|CARD19|AIFM2|TIMM29|NDUFAF2|LRRK2|UQCRHL|TOMM6	-4.1	MyList
GO Cellular Components	20	GO:0005740	mitochondrial envelope		-7.5	3	6.7	28162	778	382	32	8.4	1.4	662|1267|1537|2475|4704|4830|6188|6233|10018|10456|11331|22877|27109|27429|29078|29088|29914|51023|51629|55101|55572|56993|64968|79133|84233|84270|84883|90580|91942|120892|440567|100188893	BNIP1|CNP|CYC1|MTOR|NDUFA9|NME1|RPS3|RPS27A|BCL2L11|HAX1|PHB2|MLXIP|DMAC2L|HTRA2|NDUFAF4|MRPL15|UBIAD1|MRPS18C|SLC25A39|DMAC2|FOXRED1|TOMM22|MRPS6|NDUFAF5|TMEM126A|CARD19|AIFM2|TIMM29|NDUFAF2|LRRK2|UQCRHL|TOMM6	-3.7	MyList
GO Biological Processes	19	GO:0072594	establishment of protein localization to organelle		-7.5	3.4	7	28162	579	382	27	7.1	1.3	439|4734|4792|5193|6130|6175|6188|6207|6228|6230|6233|6396|10018|10204|10456|11331|23521|27429|54469|55187|55916|56993|58477|89781|90580|120892|219743	GET3|NEDD4|NFKBIA|PEX12|RPL7A|RPLP0|RPS3|RPS13|RPS23|RPS25|RPS27A|SEC13|BCL2L11|NUTF2|HAX1|PHB2|RPL13A|HTRA2|ZFAND6|VPS13D|NXT2|TOMM22|SRPRB|HPS4|TIMM29|LRRK2|TYSND1	-3.7	MyList
GO Biological Processes	19	GO:0043043	peptide biosynthetic process		-6.9	3	6.4	28162	743	382	30	7.9	1.4	708|1613|1756|1937|1973|1984|2193|2475|2597|3035|5436|6130|6175|6188|6207|6228|6230|6233|8662|10399|23521|29088|51023|55124|64968|79017|79587|89978|132864|143244	C1QBP|DAPK3|DMD|EEF1G|EIF4A1|EIF5A|FARSA|MTOR|GAPDH|HARS1|POLR2G|RPL7A|RPLP0|RPS3|RPS13|RPS23|RPS25|RPS27A|EIF3B|RACK1|RPL13A|MRPL15|MRPS18C|PIWIL2|MRPS6|GGCT|CARS2|DPH6|CPEB2|EIF5AL1	-3.2	MyList
GO Biological Processes	19	GO:0006605	protein targeting		-6.7	3.7	6.6	28162	441	382	22	5.8	1.2	439|4734|5193|6130|6175|6188|6207|6228|6230|6233|10456|11140|23521|27429|54469|55187|56993|58477|89781|90580|120892|219743	GET3|NEDD4|PEX12|RPL7A|RPLP0|RPS3|RPS13|RPS23|RPS25|RPS27A|HAX1|CDC37|RPL13A|HTRA2|ZFAND6|VPS13D|TOMM22|SRPRB|HPS4|TIMM29|LRRK2|TYSND1	-3.1	MyList
GO Biological Processes	19	GO:0043161	proteasome-mediated ubiquitin-dependent protein catabolic process		-6.3	3.6	6.4	28162	426	382	21	5.5	1.2	406|550|4734|5704|6233|8078|9978|10277|10399|27338|54461|55101|55658|64795|79699|83737|84961|120892|143471|254170|387921	ARNTL|AUP1|NEDD4|PSMC4|RPS27A|USP5|RBX1|UBE4B|RACK1|UBE2S|FBXW5|DMAC2|RNF126|RMND5A|ZYG11B|ITCH|FBXL20|LRRK2|PSMA8|FBXO33|NHLRC3	-2.8	MyList
GO Biological Processes	19	GO:0006412	translation		-6.2	2.9	6	28162	717	382	28	7.3	1.3	708|1613|1937|1973|1984|2193|2475|2597|3035|5436|6130|6175|6188|6207|6228|6230|6233|8662|10399|23521|29088|51023|55124|64968|79587|89978|132864|143244	C1QBP|DAPK3|EEF1G|EIF4A1|EIF5A|FARSA|MTOR|GAPDH|HARS1|POLR2G|RPL7A|RPLP0|RPS3|RPS13|RPS23|RPS25|RPS27A|EIF3B|RACK1|RPL13A|MRPL15|MRPS18C|PIWIL2|MRPS6|CARS2|DPH6|CPEB2|EIF5AL1	-2.7	MyList
GO Cellular Components	20	GO:1990904	ribonucleoprotein complex		-6	2.8	5.9	28162	731	382	28	7.3	1.3	2597|6130|6175|6188|6207|6228|6230|6233|6637|8220|8662|8780|10399|10436|23521|23524|27336|27341|29088|51023|51428|55110|55285|64968|88745|120892|132864|161424	GAPDH|RPL7A|RPLP0|RPS3|RPS13|RPS23|RPS25|RPS27A|SNRPG|ESS2|EIF3B|RIOK3|RACK1|EMG1|RPL13A|SRRM2|HTATSF1|RRP7A|MRPL15|MRPS18C|DDX41|MAGOHB|RBM41|MRPS6|RRP36|LRRK2|CPEB2|NOP9	-2.7	MyList
GO Biological Processes	19	GO:0019941	modification-dependent protein catabolic process		-6	3	5.9	28162	648	382	26	6.8	1.3	406|550|4734|5704|6233|7337|8078|9361|9616|9978|10040|10277|10399|27338|54461|54602|55101|55658|64795|79699|83737|84961|120892|143471|254170|387921	ARNTL|AUP1|NEDD4|PSMC4|RPS27A|UBE3A|USP5|LONP1|RNF7|RBX1|TOM1L1|UBE4B|RACK1|UBE2S|FBXW5|NDFIP2|DMAC2|RNF126|RMND5A|ZYG11B|ITCH|FBXL20|LRRK2|PSMA8|FBXO33|NHLRC3	-2.7	MyList
GO Cellular Components	20	GO:0140535	intracellular protein-containing complex		-6	2.8	5.8	28162	733	382	28	7.3	1.3	406|550|2475|4734|4792|5428|5436|5704|7337|9533|9616|9978|10048|10277|23168|27338|51003|54461|54556|55101|58490|64795|79109|79699|84759|84961|143471|254170	ARNTL|AUP1|MTOR|NEDD4|NFKBIA|POLG|POLR2G|PSMC4|UBE3A|POLR1C|RNF7|RBX1|RANBP9|UBE4B|RTF1|UBE2S|MED31|FBXW5|ING3|DMAC2|RPRD1B|RMND5A|MAPKAP1|ZYG11B|PCGF1|FBXL20|PSMA8|FBXO33	-2.7	MyList
GO Biological Processes	19	GO:0034660	ncRNA metabolic process		-5.9	3.3	6	28162	494	382	22	5.8	1.2	2193|3035|4839|6130|6230|8780|10436|27341|55124|55621|60528|79587|80324|81556|81605|81627|88745|115752|118460|122402|161424|348180	FARSA|HARS1|NOP2|RPL7A|RPS25|RIOK3|EMG1|RRP7A|PIWIL2|TRMT1|ELAC2|CARS2|PUS1|INTS14|URM1|TRMT1L|RRP36|DIS3L|EXOSC6|TDRD9|NOP9|CTU2	-2.6	MyList
GO Biological Processes	19	GO:0043632	modification-dependent macromolecule catabolic process		-5.8	2.9	5.8	28162	659	382	26	6.8	1.3	406|550|4734|5704|6233|7337|8078|9361|9616|9978|10040|10277|10399|27338|54461|54602|55101|55658|64795|79699|83737|84961|120892|143471|254170|387921	ARNTL|AUP1|NEDD4|PSMC4|RPS27A|UBE3A|USP5|LONP1|RNF7|RBX1|TOM1L1|UBE4B|RACK1|UBE2S|FBXW5|NDFIP2|DMAC2|RNF126|RMND5A|ZYG11B|ITCH|FBXL20|LRRK2|PSMA8|FBXO33|NHLRC3	-2.6	MyList
GO Biological Processes	19	GO:0016236	macroautophagy		-5.7	4	6.2	28162	316	382	17	4.5	1.1	550|2475|2597|4734|6845|8992|10533|11140|11331|27429|55004|55187|56993|64419|79142|120892|100188893	AUP1|MTOR|GAPDH|NEDD4|VAMP7|ATP6V0E1|ATG7|CDC37|PHB2|HTRA2|LAMTOR1|VPS13D|TOMM22|MTMR14|PHF23|LRRK2|TOMM6	-2.5	MyList
GO Biological Processes	19	GO:0031334	positive regulation of protein-containing complex assembly		-5.6	4.3	6.3	28162	255	382	15	3.9	0.99	2475|5216|5581|5704|6188|9978|10018|10093|10142|10399|55845|81873|84962|133746|348110	MTOR|PFN1|PRKCE|PSMC4|RPS3|RBX1|BCL2L11|ARPC4|AKAP9|RACK1|BRK1|ARPC5L|AJUBA|JMY|ARPIN	-2.4	MyList
GO Biological Processes	19	GO:0006511	ubiquitin-dependent protein catabolic process		-5.5	2.9	5.6	28162	642	382	25	6.5	1.3	406|550|4734|5704|6233|7337|8078|9616|9978|10040|10277|10399|27338|54461|54602|55101|55658|64795|79699|83737|84961|120892|143471|254170|387921	ARNTL|AUP1|NEDD4|PSMC4|RPS27A|UBE3A|USP5|RNF7|RBX1|TOM1L1|UBE4B|RACK1|UBE2S|FBXW5|NDFIP2|DMAC2|RNF126|RMND5A|ZYG11B|ITCH|FBXL20|LRRK2|PSMA8|FBXO33|NHLRC3	-2.4	MyList
GO Biological Processes	19	GO:0051258	protein polymerization		-5.5	4	6.1	28162	295	382	16	4.2	1	2288|2475|5216|5581|6188|10048|10093|10142|10456|10844|27338|55845|81873|133746|348110|375307	FKBP4|MTOR|PFN1|PRKCE|RPS3|RANBP9|ARPC4|AKAP9|HAX1|TUBGCP2|UBE2S|BRK1|ARPC5L|JMY|ARPIN|CATIP	-2.4	MyList
GO Biological Processes	19	GO:0010498	proteasomal protein catabolic process		-5.5	3.2	5.7	28162	483	382	21	5.5	1.2	406|550|4734|5704|6233|8078|9978|10277|10399|27338|54461|55101|55658|64795|79699|83737|84961|120892|143471|254170|387921	ARNTL|AUP1|NEDD4|PSMC4|RPS27A|USP5|RBX1|UBE4B|RACK1|UBE2S|FBXW5|DMAC2|RNF126|RMND5A|ZYG11B|ITCH|FBXL20|LRRK2|PSMA8|FBXO33|NHLRC3	-2.4	MyList
GO Biological Processes	19	GO:0043254	regulation of protein-containing complex assembly		-5.4	3.3	5.7	28162	448	382	20	5.2	1.1	2288|2475|5216|5581|5704|6188|8780|9978|10018|10093|10142|10399|10456|23521|55845|56926|81873|84962|133746|348110	FKBP4|MTOR|PFN1|PRKCE|PSMC4|RPS3|RIOK3|RBX1|BCL2L11|ARPC4|AKAP9|RACK1|HAX1|RPL13A|BRK1|NCLN|ARPC5L|AJUBA|JMY|ARPIN	-2.3	MyList
GO Molecular Functions	21	GO:0070181	small ribosomal subunit rRNA binding		-5.4	33	11	28162	9	382	4	1	0.52	6188|6207|51023|64968	RPS3|RPS13|MRPS18C|MRPS6	-2.3	MyList
GO Biological Processes	19	GO:0045047	protein targeting to ER		-5.2	6.1	6.6	28162	120	382	10	2.6	0.82	439|6130|6175|6188|6207|6228|6230|6233|23521|58477	GET3|RPL7A|RPLP0|RPS3|RPS13|RPS23|RPS25|RPS27A|RPL13A|SRPRB	-2.2	MyList
GO Biological Processes	19	GO:0061919	process utilizing autophagic mechanism		-5.2	3	5.5	28162	543	382	22	5.8	1.2	550|1613|2475|2597|4734|6845|8992|10018|10456|10533|11043|11140|11331|23118|27429|55004|55187|56993|64419|79142|120892|100188893	AUP1|DAPK3|MTOR|GAPDH|NEDD4|VAMP7|ATP6V0E1|BCL2L11|HAX1|ATG7|MID2|CDC37|PHB2|TAB2|HTRA2|LAMTOR1|VPS13D|TOMM22|MTMR14|PHF23|LRRK2|TOMM6	-2.2	MyList
GO Biological Processes	19	GO:0006914	autophagy		-5.2	3	5.5	28162	543	382	22	5.8	1.2	550|1613|2475|2597|4734|6845|8992|10018|10456|10533|11043|11140|11331|23118|27429|55004|55187|56993|64419|79142|120892|100188893	AUP1|DAPK3|MTOR|GAPDH|NEDD4|VAMP7|ATP6V0E1|BCL2L11|HAX1|ATG7|MID2|CDC37|PHB2|TAB2|HTRA2|LAMTOR1|VPS13D|TOMM22|MTMR14|PHF23|LRRK2|TOMM6	-2.2	MyList
GO Biological Processes	19	GO:0002753	cytoplasmic pattern recognition receptor signaling pathway		-5.2	8.1	7.1	28162	73	382	8	2.1	0.73	708|4792|6233|8780|11331|23118|83737|92610	C1QBP|NFKBIA|RPS27A|RIOK3|PHB2|TAB2|ITCH|TIFA	-2.2	MyList
GO Cellular Components	20	GO:0015935	small ribosomal subunit		-5.1	8	7	28162	74	382	8	2.1	0.73	6188|6207|6228|6230|6233|10399|51023|64968	RPS3|RPS13|RPS23|RPS25|RPS27A|RACK1|MRPS18C|MRPS6	-2.2	MyList
GO Biological Processes	19	GO:0072599	establishment of protein localization to endoplasmic reticulum		-5.1	5.9	6.5	28162	124	382	10	2.6	0.82	439|6130|6175|6188|6207|6228|6230|6233|23521|58477	GET3|RPL7A|RPLP0|RPS3|RPS13|RPS23|RPS25|RPS27A|RPL13A|SRPRB	-2.2	MyList
GO Biological Processes	19	GO:0070972	protein localization to endoplasmic reticulum		-5.1	5.3	6.3	28162	152	382	11	2.9	0.86	439|6130|6175|6188|6207|6228|6230|6233|23521|58477|120892	GET3|RPL7A|RPLP0|RPS3|RPS13|RPS23|RPS25|RPS27A|RPL13A|SRPRB|LRRK2	-2.2	MyList
KEGG Pathway	24	hsa03010	Ribosome		-5.1	5.3	6.3	28162	153	382	11	2.9	0.86	6130|6175|6188|6207|6228|6230|6233|23521|29088|51023|64968	RPL7A|RPLP0|RPS3|RPS13|RPS23|RPS25|RPS27A|RPL13A|MRPL15|MRPS18C|MRPS6	-2.2	MyList
KEGG Pathway	24	hsa04120	Ubiquitin mediated proteolysis		-2.6	3.8	3.8	28162	137	382	7	1.8	0.69	4734|7337|9616|9978|10277|27338|83737	NEDD4|UBE3A|RNF7|RBX1|UBE4B|UBE2S|ITCH	-0.51	MyList
GO Cellular Components	20	GO:0005759	mitochondrial matrix		-5	3.1	5.4	28162	476	382	20	5.2	1.1	708|1666|2908|3336|4704|5428|6188|6742|9361|29088|51023|51250|54949|60528|64968|79587|80308|80324|120892|128240	C1QBP|DECR1|NR3C1|HSPE1|NDUFA9|POLG|RPS3|SSBP1|LONP1|MRPL15|MRPS18C|MTRES1|SDHAF2|ELAC2|MRPS6|CARS2|FLAD1|PUS1|LRRK2|NAXE	-2.1	MyList
GO Cellular Components	20	GO:0044391	ribosomal subunit		-5	4.7	6	28162	187	382	12	3.1	0.89	6130|6175|6188|6207|6228|6230|6233|10399|23521|29088|51023|64968	RPL7A|RPLP0|RPS3|RPS13|RPS23|RPS25|RPS27A|RACK1|RPL13A|MRPL15|MRPS18C|MRPS6	-2.1	MyList
GO Biological Processes	19	GO:0051603	proteolysis involved in cellular protein catabolic process		-5	2.6	5.2	28162	737	382	26	6.8	1.3	406|550|4734|5704|6233|7337|8078|9361|9616|9978|10040|10277|10399|27338|54461|54602|55101|55658|64795|79699|83737|84961|120892|143471|254170|387921	ARNTL|AUP1|NEDD4|PSMC4|RPS27A|UBE3A|USP5|LONP1|RNF7|RBX1|TOM1L1|UBE4B|RACK1|UBE2S|FBXW5|NDFIP2|DMAC2|RNF126|RMND5A|ZYG11B|ITCH|FBXL20|LRRK2|PSMA8|FBXO33|NHLRC3	-2.1	MyList
GO Biological Processes	19	GO:0051495	positive regulation of cytoskeleton organization		-5	4.4	5.9	28162	220	382	13	3.4	0.93	2475|5202|5216|5581|6188|10093|10142|10456|55845|81873|133746|153241|348110	MTOR|PFDN2|PFN1|PRKCE|RPS3|ARPC4|AKAP9|HAX1|BRK1|ARPC5L|JMY|CEP120|ARPIN	-2.1	MyList
GO Cellular Components	20	GO:0031968	organelle outer membrane		-5	4.4	5.9	28162	220	382	13	3.4	0.93	1267|2475|4830|6233|10018|10204|10456|11331|22877|56993|84883|120892|100188893	CNP|MTOR|NME1|RPS27A|BCL2L11|NUTF2|HAX1|PHB2|MLXIP|TOMM22|AIFM2|LRRK2|TOMM6	-2.1	MyList
GO Cellular Components	20	GO:0000151	ubiquitin ligase complex		-5	3.8	5.7	28162	289	382	15	3.9	0.99	550|4734|9616|9978|10048|10277|27338|51003|54461|55101|64795|79699|84759|84961|254170	AUP1|NEDD4|RNF7|RBX1|RANBP9|UBE4B|UBE2S|MED31|FBXW5|DMAC2|RMND5A|ZYG11B|PCGF1|FBXL20|FBXO33	-2.1	MyList
GO Cellular Components	20	GO:0019867	outer membrane		-4.9	4.3	5.8	28162	222	382	13	3.4	0.93	1267|2475|4830|6233|10018|10204|10456|11331|22877|56993|84883|120892|100188893	CNP|MTOR|NME1|RPS27A|BCL2L11|NUTF2|HAX1|PHB2|MLXIP|TOMM22|AIFM2|LRRK2|TOMM6	-2.1	MyList
GO Biological Processes	19	GO:0032273	positive regulation of protein polymerization		-4.9	5.6	6.2	28162	132	382	10	2.6	0.82	2475|5216|5581|6188|10093|10142|55845|81873|133746|348110	MTOR|PFN1|PRKCE|RPS3|ARPC4|AKAP9|BRK1|ARPC5L|JMY|ARPIN	-2.1	MyList
GO Biological Processes	19	GO:0010506	regulation of autophagy		-4.9	3.6	5.5	28162	331	382	16	4.2	1	1613|2475|2597|4734|8992|10018|10456|10533|11043|11331|23118|27429|55004|55187|79142|120892	DAPK3|MTOR|GAPDH|NEDD4|ATP6V0E1|BCL2L11|HAX1|ATG7|MID2|PHB2|TAB2|HTRA2|LAMTOR1|VPS13D|PHF23|LRRK2	-2.1	MyList
GO Biological Processes	19	GO:0006413	translational initiation		-4.8	4.6	5.9	28162	193	382	12	3.1	0.89	1973|2475|5436|6130|6175|6188|6207|6228|6230|6233|8662|23521	EIF4A1|MTOR|POLR2G|RPL7A|RPLP0|RPS3|RPS13|RPS23|RPS25|RPS27A|EIF3B|RPL13A	-2.1	MyList
GO Biological Processes	19	GO:0044257	cellular protein catabolic process		-4.8	2.5	5	28162	797	382	27	7.1	1.3	406|550|4734|5704|6233|7337|8078|9361|9616|9978|10040|10277|10399|27338|27429|54461|54602|55101|55658|64795|79699|83737|84961|120892|143471|254170|387921	ARNTL|AUP1|NEDD4|PSMC4|RPS27A|UBE3A|USP5|LONP1|RNF7|RBX1|TOM1L1|UBE4B|RACK1|UBE2S|HTRA2|FBXW5|NDFIP2|DMAC2|RNF126|RMND5A|ZYG11B|ITCH|FBXL20|LRRK2|PSMA8|FBXO33|NHLRC3	-2.1	MyList
GO Cellular Components	20	GO:0005741	mitochondrial outer membrane		-4.8	4.5	5.8	28162	195	382	12	3.1	0.89	1267|2475|4830|6233|10018|10456|11331|22877|56993|84883|120892|100188893	CNP|MTOR|NME1|RPS27A|BCL2L11|HAX1|PHB2|MLXIP|TOMM22|AIFM2|LRRK2|TOMM6	-2.1	MyList
GO Biological Processes	19	GO:0019080	viral gene expression		-4.7	4.5	5.7	28162	198	382	12	3.1	0.89	5436|6130|6175|6188|6207|6228|6230|6233|6396|8662|11043|23521	POLR2G|RPL7A|RPLP0|RPS3|RPS13|RPS23|RPS25|RPS27A|SEC13|EIF3B|MID2|RPL13A	-2	MyList
GO Biological Processes	19	GO:0006264	mitochondrial DNA replication		-4.7	23	9.2	28162	13	382	4	1	0.52	3980|5428|6742|10533	LIG3|POLG|SSBP1|ATG7	-1.9	MyList
GO Biological Processes	19	GO:0051493	regulation of cytoskeleton organization		-4.6	2.9	5	28162	513	382	20	5.2	1.1	396|1613|2288|2475|4853|5119|5202|5216|5581|6188|9723|10093|10142|10456|11214|55845|81873|133746|153241|348110	ARHGDIA|DAPK3|FKBP4|MTOR|NOTCH2|CHMP1A|PFDN2|PFN1|PRKCE|RPS3|SEMA3E|ARPC4|AKAP9|HAX1|AKAP13|BRK1|ARPC5L|JMY|CEP120|ARPIN	-1.8	MyList
GO Biological Processes	19	GO:0010257	NADH dehydrogenase complex assembly		-4.5	7.9	6.6	28162	65	382	7	1.8	0.69	4704|29078|55101|55572|79133|84233|91942	NDUFA9|NDUFAF4|DMAC2|FOXRED1|NDUFAF5|TMEM126A|NDUFAF2	-1.8	MyList
GO Biological Processes	19	GO:0032981	mitochondrial respiratory chain complex I assembly		-4.5	7.9	6.6	28162	65	382	7	1.8	0.69	4704|29078|55101|55572|79133|84233|91942	NDUFA9|NDUFAF4|DMAC2|FOXRED1|NDUFAF5|TMEM126A|NDUFAF2	-1.8	MyList
GO Biological Processes	19	GO:0090150	establishment of protein localization to membrane		-4.5	3.3	5.2	28162	356	382	16	4.2	1	439|6130|6175|6188|6207|6228|6230|6233|10018|10328|10399|23521|51308|56993|90580|93380	GET3|RPL7A|RPLP0|RPS3|RPS13|RPS23|RPS25|RPS27A|BCL2L11|EMC8|RACK1|RPL13A|REEP2|TOMM22|TIMM29|MMGT1	-1.8	MyList
GO Molecular Functions	21	GO:0140098	catalytic activity, acting on RNA		-4.5	3.2	5.1	28162	397	382	17	4.5	1.1	1973|2193|3035|4839|5436|9533|10436|51428|55124|55621|60528|79587|80324|81627|115752|118460|122402	EIF4A1|FARSA|HARS1|NOP2|POLR2G|POLR1C|EMG1|DDX41|PIWIL2|TRMT1|ELAC2|CARS2|PUS1|TRMT1L|DIS3L|EXOSC6|TDRD9	-1.8	MyList
GO Molecular Functions	21	GO:0003735	structural constituent of ribosome		-4.4	4.5	5.5	28162	180	382	11	2.9	0.86	6130|6175|6188|6207|6228|6230|6233|23521|29088|51023|64968	RPL7A|RPLP0|RPS3|RPS13|RPS23|RPS25|RPS27A|RPL13A|MRPL15|MRPS18C|MRPS6	-1.8	MyList
GO Biological Processes	19	GO:0019083	viral transcription		-4.4	4.5	5.5	28162	180	382	11	2.9	0.86	5436|6130|6175|6188|6207|6228|6230|6233|6396|11043|23521	POLR2G|RPL7A|RPLP0|RPS3|RPS13|RPS23|RPS25|RPS27A|SEC13|MID2|RPL13A	-1.8	MyList
GO Biological Processes	19	GO:0000184	nuclear-transcribed mRNA catabolic process, nonsense-mediated decay		-4.4	5.5	5.8	28162	120	382	9	2.4	0.78	6130|6175|6188|6207|6228|6230|6233|23521|55110	RPL7A|RPLP0|RPS3|RPS13|RPS23|RPS25|RPS27A|RPL13A|MAGOHB	-1.7	MyList
GO Cellular Components	20	GO:0005743	mitochondrial inner membrane		-4.3	2.8	4.8	28162	493	382	19	5	1.1	1267|1537|4704|6188|11331|27109|29078|29088|51023|51629|55101|55572|64968|79133|84233|90580|91942|120892|440567	CNP|CYC1|NDUFA9|RPS3|PHB2|DMAC2L|NDUFAF4|MRPL15|MRPS18C|SLC25A39|DMAC2|FOXRED1|MRPS6|NDUFAF5|TMEM126A|TIMM29|NDUFAF2|LRRK2|UQCRHL	-1.6	MyList
GO Biological Processes	19	GO:0030838	positive regulation of actin filament polymerization		-4.3	6.1	5.9	28162	97	382	8	2.1	0.73	2475|5216|5581|10093|55845|81873|133746|348110	MTOR|PFN1|PRKCE|ARPC4|BRK1|ARPC5L|JMY|ARPIN	-1.6	MyList
GO Biological Processes	19	GO:0010638	positive regulation of organelle organization		-4.2	2.7	4.7	28162	584	382	21	5.5	1.2	2475|5202|5216|5581|6188|6742|8743|10018|10093|10142|10456|23168|27429|55124|55187|55845|81873|120892|133746|153241|348110	MTOR|PFDN2|PFN1|PRKCE|RPS3|SSBP1|TNFSF10|BCL2L11|ARPC4|AKAP9|HAX1|RTF1|HTRA2|PIWIL2|VPS13D|BRK1|ARPC5L|LRRK2|JMY|CEP120|ARPIN	-1.6	MyList
GO Biological Processes	19	GO:0032271	regulation of protein polymerization		-4.2	3.9	5.2	28162	225	382	12	3.1	0.89	2288|2475|5216|5581|6188|10093|10142|10456|55845|81873|133746|348110	FKBP4|MTOR|PFN1|PRKCE|RPS3|ARPC4|AKAP9|HAX1|BRK1|ARPC5L|JMY|ARPIN	-1.6	MyList
GO Biological Processes	19	GO:0033108	mitochondrial respiratory chain complex assembly		-4.1	5.8	5.7	28162	101	382	8	2.1	0.73	4704|29078|54949|55101|55572|79133|84233|91942	NDUFA9|NDUFAF4|SDHAF2|DMAC2|FOXRED1|NDUFAF5|TMEM126A|NDUFAF2	-1.5	MyList
GO Cellular Components	20	GO:0098798	mitochondrial protein-containing complex		-4.1	3.6	5	28162	265	382	13	3.4	0.93	1537|4704|5428|11331|29088|51023|55101|55572|56993|64968|90580|440567|100188893	CYC1|NDUFA9|POLG|PHB2|MRPL15|MRPS18C|DMAC2|FOXRED1|TOMM22|MRPS6|TIMM29|UQCRHL|TOMM6	-1.5	MyList
GO Cellular Components	20	GO:0019866	organelle inner membrane		-4.1	2.7	4.6	28162	552	382	20	5.2	1.1	1267|1537|4704|6188|10204|11331|27109|29078|29088|51023|51629|55101|55572|64968|79133|84233|90580|91942|120892|440567	CNP|CYC1|NDUFA9|RPS3|NUTF2|PHB2|DMAC2L|NDUFAF4|MRPL15|MRPS18C|SLC25A39|DMAC2|FOXRED1|MRPS6|NDUFAF5|TMEM126A|TIMM29|NDUFAF2|LRRK2|UQCRHL	-1.5	MyList
GO Biological Processes	19	GO:0002181	cytoplasmic translation		-4.1	5.8	5.7	28162	102	382	8	2.1	0.73	1973|2475|6175|6228|8662|23521|89978|132864	EIF4A1|MTOR|RPLP0|RPS23|EIF3B|RPL13A|DPH6|CPEB2	-1.5	MyList
GO Molecular Functions	21	GO:0060090	molecular adaptor activity		-4.1	3.2	4.9	28162	343	382	15	3.9	0.99	662|2288|6845|8662|9527|10093|10142|10399|11214|22941|54875|55004|120892|142679|260425	BNIP1|FKBP4|VAMP7|EIF3B|GOSR1|ARPC4|AKAP9|RACK1|AKAP13|SHANK2|CNTLN|LAMTOR1|LRRK2|DUSP19|MAGI3	-1.5	MyList
GO Biological Processes	19	GO:0034655	nucleobase-containing compound catabolic process		-4.1	2.6	4.6	28162	557	382	20	5.2	1.1	1267|1774|2475|3094|3704|5436|5704|6130|6175|6188|6207|6228|6230|6233|23521|55110|81892|115752|118460|143471	CNP|DNASE1L1|MTOR|HINT1|ITPA|POLR2G|PSMC4|RPL7A|RPLP0|RPS3|RPS13|RPS23|RPS25|RPS27A|RPL13A|MAGOHB|SLIRP|DIS3L|EXOSC6|PSMA8	-1.5	MyList
GO Molecular Functions	21	GO:0043021	ribonucleoprotein complex binding		-4	5	5.4	28162	134	382	9	2.4	0.78	708|1984|2475|4830|10399|55124|83737|132864|143244	C1QBP|EIF5A|MTOR|NME1|RACK1|PIWIL2|ITCH|CPEB2|EIF5AL1	-1.5	MyList
GO Biological Processes	19	GO:0006614	SRP-dependent cotranslational protein targeting to membrane		-4	5.6	5.6	28162	105	382	8	2.1	0.73	6130|6175|6188|6207|6228|6230|6233|23521	RPL7A|RPLP0|RPS3|RPS13|RPS23|RPS25|RPS27A|RPL13A	-1.5	MyList
GO Biological Processes	19	GO:0032970	regulation of actin filament-based process		-4	3	4.7	28162	390	382	16	4.2	1	396|1613|1824|2475|4853|5216|5581|9723|10093|10142|10456|11214|55845|81873|133746|348110	ARHGDIA|DAPK3|DSC2|MTOR|NOTCH2|PFN1|PRKCE|SEMA3E|ARPC4|AKAP9|HAX1|AKAP13|BRK1|ARPC5L|JMY|ARPIN	-1.5	MyList
GO Biological Processes	19	GO:0006414	translational elongation		-4	4.9	5.3	28162	135	382	9	2.4	0.78	1937|1984|10399|29088|51023|64968|89978|132864|143244	EEF1G|EIF5A|RACK1|MRPL15|MRPS18C|MRPS6|DPH6|CPEB2|EIF5AL1	-1.5	MyList
GO Biological Processes	19	GO:1903320	regulation of protein modification by small protein conjugation or removal		-4	3.7	5	28162	237	382	12	3.1	0.89	2475|5581|6188|7337|9978|23251|27338|51256|54602|79142|83737|120892	MTOR|PRKCE|RPS3|UBE3A|RBX1|MINAR1|UBE2S|TBC1D7|NDFIP2|PHF23|ITCH|LRRK2	-1.4	MyList
GO Cellular Components	20	GO:0022626	cytosolic ribosome		-4	5.5	5.5	28162	107	382	8	2.1	0.73	6130|6175|6188|6207|6228|6230|6233|23521	RPL7A|RPLP0|RPS3|RPS13|RPS23|RPS25|RPS27A|RPL13A	-1.4	MyList
GO Biological Processes	19	GO:0030522	intracellular receptor signaling pathway		-4	3.5	4.9	28162	275	382	13	3.4	0.93	406|708|2908|4734|4792|6233|7337|8780|10370|11331|23118|83737|92610	ARNTL|C1QBP|NR3C1|NEDD4|NFKBIA|RPS27A|UBE3A|RIOK3|CITED2|PHB2|TAB2|ITCH|TIFA	-1.4	MyList
GO Molecular Functions	21	GO:0043022	ribosome binding		-3.9	7.8	6	28162	57	382	6	1.6	0.64	708|1984|2475|10399|132864|143244	C1QBP|EIF5A|MTOR|RACK1|CPEB2|EIF5AL1	-1.4	MyList
GO Biological Processes	19	GO:0031396	regulation of protein ubiquitination		-3.9	4	5	28162	205	382	11	2.9	0.86	2475|5581|6188|7337|9978|23251|27338|51256|54602|79142|120892	MTOR|PRKCE|RPS3|UBE3A|RBX1|MINAR1|UBE2S|TBC1D7|NDFIP2|PHF23|LRRK2	-1.4	MyList
GO Biological Processes	19	GO:0072657	protein localization to membrane		-3.9	2.4	4.4	28162	663	382	22	5.8	1.2	439|682|1000|5581|5593|6130|6175|6188|6207|6228|6230|6233|9693|10018|10328|10399|23521|51308|56993|79803|90580|93380	GET3|BSG|CDH2|PRKCE|PRKG2|RPL7A|RPLP0|RPS3|RPS13|RPS23|RPS25|RPS27A|RAPGEF2|BCL2L11|EMC8|RACK1|RPL13A|REEP2|TOMM22|HPS6|TIMM29|MMGT1	-1.4	MyList
GO Biological Processes	19	GO:0034470	ncRNA processing		-3.9	2.9	4.6	28162	400	382	16	4.2	1	4839|6130|6230|8780|10436|27341|55621|60528|80324|81556|81605|81627|88745|118460|161424|348180	NOP2|RPL7A|RPS25|RIOK3|EMG1|RRP7A|TRMT1|ELAC2|PUS1|INTS14|URM1|TRMT1L|RRP36|EXOSC6|NOP9|CTU2	-1.4	MyList
GO Biological Processes	19	GO:0006613	cotranslational protein targeting to membrane		-3.9	5.4	5.4	28162	110	382	8	2.1	0.73	6130|6175|6188|6207|6228|6230|6233|23521	RPL7A|RPLP0|RPS3|RPS13|RPS23|RPS25|RPS27A|RPL13A	-1.4	MyList
GO Biological Processes	19	GO:0052040	modulation by symbiont of host programmed cell death		-3.9	28	8.8	28162	8	382	3	0.79	0.45	10018|10533|11331	BCL2L11|ATG7|PHB2	-1.4	MyList
GO Cellular Components	20	GO:0005840	ribosome		-3.9	3.6	4.8	28162	243	382	12	3.1	0.89	6130|6175|6188|6207|6228|6230|6233|10399|23521|29088|51023|64968	RPL7A|RPLP0|RPS3|RPS13|RPS23|RPS25|RPS27A|RACK1|RPL13A|MRPL15|MRPS18C|MRPS6	-1.4	MyList
GO Cellular Components	20	GO:0031082	BLOC complex		-3.9	15	7.2	28162	20	382	4	1	0.52	63915|79036|79803|89781	BLOC1S5|KXD1|HPS6|HPS4	-1.4	MyList
GO Biological Processes	19	GO:0006448	regulation of translational elongation		-3.9	15	7.2	28162	20	382	4	1	0.52	1984|89978|132864|143244	EIF5A|DPH6|CPEB2|EIF5AL1	-1.4	MyList
GO Biological Processes	19	GO:0097435	supramolecular fiber organization		-3.9	2.4	4.3	28162	716	382	23	6	1.2	1471|1613|2288|2475|5202|5216|5581|6188|10048|10093|10142|10456|10844|11214|51361|55845|79875|81873|133746|153241|165904|348110|375307	CST3|DAPK3|FKBP4|MTOR|PFDN2|PFN1|PRKCE|RPS3|RANBP9|ARPC4|AKAP9|HAX1|TUBGCP2|AKAP13|HOOK1|BRK1|THSD4|ARPC5L|JMY|CEP120|XIRP1|ARPIN|CATIP	-1.4	MyList
GO Biological Processes	19	GO:0007249	I-kappaB kinase/NF-kappaB signaling		-3.9	3.4	4.7	28162	282	382	13	3.4	0.93	4792|5581|6233|8743|8780|11043|11214|23118|54469|54602|84270|84962|92610	NFKBIA|PRKCE|RPS27A|TNFSF10|RIOK3|MID2|AKAP13|TAB2|ZFAND6|NDFIP2|CARD19|AJUBA|TIFA	-1.4	MyList
GO Biological Processes	19	GO:0000956	nuclear-transcribed mRNA catabolic process		-3.8	3.9	4.9	28162	210	382	11	2.9	0.86	5436|6130|6175|6188|6207|6228|6230|6233|23521|55110|118460	POLR2G|RPL7A|RPLP0|RPS3|RPS13|RPS23|RPS25|RPS27A|RPL13A|MAGOHB|EXOSC6	-1.4	MyList
GO Biological Processes	19	GO:2000249	regulation of actin cytoskeleton reorganization		-3.8	9.7	6.3	28162	38	382	5	1.3	0.58	396|1613|4853|9723|10456	ARHGDIA|DAPK3|NOTCH2|SEMA3E|HAX1	-1.4	MyList
GO Biological Processes	19	GO:1902903	regulation of supramolecular fiber organization		-3.7	3	4.5	28162	370	382	15	3.9	0.99	1613|2288|2475|5202|5216|5581|6188|10093|10142|10456|11214|55845|81873|133746|348110	DAPK3|FKBP4|MTOR|PFDN2|PFN1|PRKCE|RPS3|ARPC4|AKAP9|HAX1|AKAP13|BRK1|ARPC5L|JMY|ARPIN	-1.3	MyList
GO Biological Processes	19	GO:0031345	negative regulation of cell projection organization		-3.7	4.1	4.9	28162	180	382	10	2.6	0.82	396|2288|4974|7337|9693|9723|23251|51256|120892|348110	ARHGDIA|FKBP4|OMG|UBE3A|RAPGEF2|SEMA3E|MINAR1|TBC1D7|LRRK2|ARPIN	-1.3	MyList
GO Biological Processes	19	GO:0006401	RNA catabolic process		-3.7	2.8	4.4	28162	417	382	16	4.2	1	2475|5436|5704|6130|6175|6188|6207|6228|6230|6233|23521|55110|81892|115752|118460|143471	MTOR|POLR2G|PSMC4|RPL7A|RPLP0|RPS3|RPS13|RPS23|RPS25|RPS27A|RPL13A|MAGOHB|SLIRP|DIS3L|EXOSC6|PSMA8	-1.2	MyList
GO Biological Processes	19	GO:0046700	heterocycle catabolic process		-3.7	2.5	4.3	28162	597	382	20	5.2	1.1	1267|1774|2475|3094|3704|5436|5704|6130|6175|6188|6207|6228|6230|6233|23521|55110|81892|115752|118460|143471	CNP|DNASE1L1|MTOR|HINT1|ITPA|POLR2G|PSMC4|RPL7A|RPLP0|RPS3|RPS13|RPS23|RPS25|RPS27A|RPL13A|MAGOHB|SLIRP|DIS3L|EXOSC6|PSMA8	-1.2	MyList
GO Molecular Functions	21	GO:0019843	rRNA binding		-3.6	6.9	5.6	28162	64	382	6	1.6	0.64	6175|6188|6207|10436|51023|64968	RPLP0|RPS3|RPS13|EMG1|MRPS18C|MRPS6	-1.2	MyList
GO Biological Processes	19	GO:0000209	protein polyubiquitination		-3.6	3.1	4.5	28162	337	382	14	3.7	0.96	4734|5704|6233|7337|9978|10277|27338|54461|55658|64795|83737|84961|143471|387921	NEDD4|PSMC4|RPS27A|UBE3A|RBX1|UBE4B|UBE2S|FBXW5|RNF126|RMND5A|ITCH|FBXL20|PSMA8|NHLRC3	-1.2	MyList
GO Biological Processes	19	GO:0044270	cellular nitrogen compound catabolic process		-3.6	2.4	4.2	28162	602	382	20	5.2	1.1	1267|1774|2475|3094|3704|5436|5704|6130|6175|6188|6207|6228|6230|6233|23521|55110|81892|115752|118460|143471	CNP|DNASE1L1|MTOR|HINT1|ITPA|POLR2G|PSMC4|RPL7A|RPLP0|RPS3|RPS13|RPS23|RPS25|RPS27A|RPL13A|MAGOHB|SLIRP|DIS3L|EXOSC6|PSMA8	-1.2	MyList
GO Biological Processes	19	GO:0006913	nucleocytoplasmic transport		-3.6	3	4.4	28162	340	382	14	3.7	0.96	1984|4734|4792|6396|6637|10204|11214|11331|55110|55916|92335|120892|129138|161424	EIF5A|NEDD4|NFKBIA|SEC13|SNRPG|NUTF2|AKAP13|PHB2|MAGOHB|NXT2|STRADA|LRRK2|ANKRD54|NOP9	-1.2	MyList
GO Biological Processes	19	GO:0030041	actin filament polymerization		-3.6	3.9	4.7	28162	188	382	10	2.6	0.82	2475|5216|5581|10093|10456|55845|81873|133746|348110|375307	MTOR|PFN1|PRKCE|ARPC4|HAX1|BRK1|ARPC5L|JMY|ARPIN|CATIP	-1.2	MyList
GO Biological Processes	19	GO:0051169	nuclear transport		-3.6	3	4.4	28162	343	382	14	3.7	0.96	1984|4734|4792|6396|6637|10204|11214|11331|55110|55916|92335|120892|129138|161424	EIF5A|NEDD4|NFKBIA|SEC13|SNRPG|NUTF2|AKAP13|PHB2|MAGOHB|NXT2|STRADA|LRRK2|ANKRD54|NOP9	-1.2	MyList
GO Biological Processes	19	GO:0031146	SCF-dependent proteasomal ubiquitin-dependent protein catabolic process		-3.6	5.5	5.2	28162	93	382	7	1.8	0.69	5704|9978|54461|55101|84961|143471|254170	PSMC4|RBX1|FBXW5|DMAC2|FBXL20|PSMA8|FBXO33	-1.2	MyList
GO Biological Processes	19	GO:0000423	mitophagy		-3.5	12	6.5	28162	24	382	4	1	0.52	11140|11331|27429|55187	CDC37|PHB2|HTRA2|VPS13D	-1.1	MyList
GO Biological Processes	19	GO:0019439	aromatic compound catabolic process		-3.5	2.4	4.1	28162	614	382	20	5.2	1.1	1267|1774|2475|3094|3704|5436|5704|6130|6175|6188|6207|6228|6230|6233|23521|55110|81892|115752|118460|143471	CNP|DNASE1L1|MTOR|HINT1|ITPA|POLR2G|PSMC4|RPL7A|RPLP0|RPS3|RPS13|RPS23|RPS25|RPS27A|RPL13A|MAGOHB|SLIRP|DIS3L|EXOSC6|PSMA8	-1.1	MyList
GO Biological Processes	19	GO:1902532	negative regulation of intracellular signal transduction		-3.5	2.5	4.1	28162	525	382	18	4.7	1.1	406|708|2475|5606|8780|10048|10399|22941|23251|27429|51256|55075|79109|83737|84270|84962|120892|142679	ARNTL|C1QBP|MTOR|MAP2K3|RIOK3|RANBP9|RACK1|SHANK2|MINAR1|HTRA2|TBC1D7|UACA|MAPKAP1|ITCH|CARD19|AJUBA|LRRK2|DUSP19	-1.1	MyList
GO Biological Processes	19	GO:0071453	cellular response to oxygen levels		-3.5	3.5	4.5	28162	231	382	11	2.9	0.86	2475|5581|5704|6233|9978|10370|10533|11331|84962|132864|143471	MTOR|PRKCE|PSMC4|RPS27A|RBX1|CITED2|ATG7|PHB2|AJUBA|CPEB2|PSMA8	-1.1	MyList
GO Cellular Components	20	GO:1990234	transferase complex		-3.4	2.2	4	28162	767	382	23	6	1.2	550|4734|5428|5436|6637|9533|9616|9978|10048|10277|23168|27338|51003|54461|54556|55101|58490|64795|79699|84061|84759|84961|254170	AUP1|NEDD4|POLG|POLR2G|SNRPG|POLR1C|RNF7|RBX1|RANBP9|UBE4B|RTF1|UBE2S|MED31|FBXW5|ING3|DMAC2|RPRD1B|RMND5A|ZYG11B|MAGT1|PCGF1|FBXL20|FBXO33	-1.1	MyList
GO Biological Processes	19	GO:0032956	regulation of actin cytoskeleton organization		-3.4	2.9	4.3	28162	353	382	14	3.7	0.96	396|1613|2475|4853|5216|5581|9723|10093|10456|11214|55845|81873|133746|348110	ARHGDIA|DAPK3|MTOR|NOTCH2|PFN1|PRKCE|SEMA3E|ARPC4|HAX1|AKAP13|BRK1|ARPC5L|JMY|ARPIN	-1.1	MyList
GO Cellular Components	20	GO:0022627	cytosolic small ribosomal subunit		-3.4	8	5.6	28162	46	382	5	1.3	0.58	6188|6207|6228|6230|6233	RPS3|RPS13|RPS23|RPS25|RPS27A	-1	MyList
GO Biological Processes	19	GO:1902905	positive regulation of supramolecular fiber organization		-3.3	3.6	4.4	28162	203	382	10	2.6	0.82	2475|5216|5581|6188|10093|10142|55845|81873|133746|348110	MTOR|PFN1|PRKCE|RPS3|ARPC4|AKAP9|BRK1|ARPC5L|JMY|ARPIN	-0.95	MyList
GO Biological Processes	19	GO:0030833	regulation of actin filament polymerization		-3.3	3.9	4.5	28162	169	382	9	2.4	0.78	2475|5216|5581|10093|10456|55845|81873|133746|348110	MTOR|PFN1|PRKCE|ARPC4|HAX1|BRK1|ARPC5L|JMY|ARPIN	-0.93	MyList
GO Biological Processes	19	GO:0006515	protein quality control for misfolded or incompletely synthesized proteins		-3.3	11	5.9	28162	28	382	4	1	0.52	550|9361|55658|79699	AUP1|LONP1|RNF126|ZYG11B	-0.93	MyList
GO Biological Processes	19	GO:0043122	regulation of I-kappaB kinase/NF-kappaB signaling		-3.3	3.3	4.3	28162	244	382	11	2.9	0.86	5581|8743|8780|11043|11214|23118|54469|54602|84270|84962|92610	PRKCE|TNFSF10|RIOK3|MID2|AKAP13|TAB2|ZFAND6|NDFIP2|CARD19|AJUBA|TIFA	-0.93	MyList
GO Biological Processes	19	GO:0071456	cellular response to hypoxia		-3.3	3.6	4.4	28162	206	382	10	2.6	0.82	2475|5581|5704|6233|9978|10370|11331|84962|132864|143471	MTOR|PRKCE|PSMC4|RPS27A|RBX1|CITED2|PHB2|AJUBA|CPEB2|PSMA8	-0.93	MyList
GO Biological Processes	19	GO:0061726	mitochondrion disassembly		-3.3	5.9	5	28162	75	382	6	1.6	0.64	10456|10533|11140|11331|27429|55187	HAX1|ATG7|CDC37|PHB2|HTRA2|VPS13D	-0.93	MyList
GO Biological Processes	19	GO:0042274	ribosomal small subunit biogenesis		-3.3	5.9	5	28162	75	382	6	1.6	0.64	6230|8780|10436|27341|88745|161424	RPS25|RIOK3|EMG1|RRP7A|RRP36|NOP9	-0.93	MyList
GO Biological Processes	19	GO:0000422	autophagy of mitochondrion		-3.3	5.9	5	28162	75	382	6	1.6	0.64	10456|10533|11140|11331|27429|55187	HAX1|ATG7|CDC37|PHB2|HTRA2|VPS13D	-0.93	MyList
GO Biological Processes	19	GO:0043281	regulation of cysteine-type endopeptidase activity involved in apoptotic process		-3.2	3.5	4.3	28162	208	382	10	2.6	0.82	3336|5607|5896|6188|8743|10018|10399|22861|27429|55075	HSPE1|MAP2K5|RAG1|RPS3|TNFSF10|BCL2L11|RACK1|NLRP1|HTRA2|UACA	-0.9	MyList
GO Biological Processes	19	GO:1901361	organic cyclic compound catabolic process		-3.2	2.3	3.9	28162	647	382	20	5.2	1.1	1267|1774|2475|3094|3704|5436|5704|6130|6175|6188|6207|6228|6230|6233|23521|55110|81892|115752|118460|143471	CNP|DNASE1L1|MTOR|HINT1|ITPA|POLR2G|PSMC4|RPL7A|RPLP0|RPS3|RPS13|RPS23|RPS25|RPS27A|RPL13A|MAGOHB|SLIRP|DIS3L|EXOSC6|PSMA8	-0.89	MyList
GO Biological Processes	19	GO:0043280	positive regulation of cysteine-type endopeptidase activity involved in apoptotic process		-3.2	4.3	4.5	28162	138	382	8	2.1	0.73	3336|6188|8743|10018|10399|22861|27429|55075	HSPE1|RPS3|TNFSF10|BCL2L11|RACK1|NLRP1|HTRA2|UACA	-0.89	MyList
GO Biological Processes	19	GO:0051205	protein insertion into membrane		-3.2	5.7	4.9	28162	77	382	6	1.6	0.64	439|10018|10328|56993|90580|93380	GET3|BCL2L11|EMC8|TOMM22|TIMM29|MMGT1	-0.89	MyList
GO Biological Processes	19	GO:0042921	glucocorticoid receptor signaling pathway		-3.2	17	6.8	28162	13	382	3	0.79	0.45	406|2908|4734	ARNTL|NR3C1|NEDD4	-0.89	MyList
GO Biological Processes	19	GO:0048070	regulation of developmental pigmentation		-3.2	17	6.8	28162	13	382	3	0.79	0.45	10018|63915|89781	BCL2L11|BLOC1S5|HPS4	-0.89	MyList
GO Biological Processes	19	GO:0035331	negative regulation of hippo signaling		-3.2	17	6.8	28162	13	382	3	0.79	0.45	5606|22941|84962	MAP2K3|SHANK2|AJUBA	-0.89	MyList
GO Molecular Functions	21	GO:0045182	translation regulator activity		-3.2	4.2	4.5	28162	140	382	8	2.1	0.73	708|1937|1973|1984|2475|8662|132864|143244	C1QBP|EEF1G|EIF4A1|EIF5A|MTOR|EIF3B|CPEB2|EIF5AL1	-0.87	MyList
GO Biological Processes	19	GO:0002221	pattern recognition receptor signaling pathway		-3.2	3.5	4.2	28162	212	382	10	2.6	0.82	708|4792|5581|6233|8780|9865|11331|23118|83737|92610	C1QBP|NFKBIA|PRKCE|RPS27A|RIOK3|TRIL|PHB2|TAB2|ITCH|TIFA	-0.87	MyList
GO Biological Processes	19	GO:0045010	actin nucleation		-3.2	7.1	5.2	28162	52	382	5	1.3	0.58	10093|55845|81873|133746|348110	ARPC4|BRK1|ARPC5L|JMY|ARPIN	-0.87	MyList
GO Biological Processes	19	GO:0006402	mRNA catabolic process		-3.1	2.7	4	28162	378	382	14	3.7	0.96	2475|5436|5704|6130|6175|6188|6207|6228|6230|6233|23521|55110|118460|143471	MTOR|POLR2G|PSMC4|RPL7A|RPLP0|RPS3|RPS13|RPS23|RPS25|RPS27A|RPL13A|MAGOHB|EXOSC6|PSMA8	-0.85	MyList
GO Molecular Functions	21	GO:0090079	translation regulator activity, nucleic acid binding		-3.1	4.7	4.6	28162	109	382	7	1.8	0.69	708|1937|1973|1984|8662|132864|143244	C1QBP|EEF1G|EIF4A1|EIF5A|EIF3B|CPEB2|EIF5AL1	-0.85	MyList
GO Biological Processes	19	GO:0036294	cellular response to decreased oxygen levels		-3.1	3.4	4.2	28162	214	382	10	2.6	0.82	2475|5581|5704|6233|9978|10370|11331|84962|132864|143471	MTOR|PRKCE|PSMC4|RPS27A|RBX1|CITED2|PHB2|AJUBA|CPEB2|PSMA8	-0.85	MyList
GO Biological Processes	19	GO:0042180	cellular ketone metabolic process		-3.1	3.2	4.1	28162	254	382	11	2.9	0.86	2475|3292|4704|5581|5704|7167|9926|29914|84883|143471|219743	MTOR|HSD17B1|NDUFA9|PRKCE|PSMC4|TPI1|LPGAT1|UBIAD1|AIFM2|PSMA8|TYSND1	-0.84	MyList
GO Biological Processes	19	GO:0008154	actin polymerization or depolymerization		-3.1	3.4	4.2	28162	215	382	10	2.6	0.82	2475|5216|5581|10093|10456|55845|81873|133746|348110|375307	MTOR|PFN1|PRKCE|ARPC4|HAX1|BRK1|ARPC5L|JMY|ARPIN|CATIP	-0.84	MyList
GO Biological Processes	19	GO:0006399	tRNA metabolic process		-3.1	3.7	4.3	28162	179	382	9	2.4	0.78	2193|3035|55621|60528|79587|80324|81605|81627|348180	FARSA|HARS1|TRMT1|ELAC2|CARS2|PUS1|URM1|TRMT1L|CTU2	-0.83	MyList
GO Biological Processes	19	GO:0031958	corticosteroid receptor signaling pathway		-3.1	16	6.5	28162	14	382	3	0.79	0.45	406|2908|4734	ARNTL|NR3C1|NEDD4	-0.82	MyList
GO Molecular Functions	21	GO:0008168	methyltransferase activity		-3.1	3.4	4.2	28162	217	382	10	2.6	0.82	4839|7799|10436|55621|57412|79133|79609|81627|124512|196541	NOP2|PRDM2|EMG1|TRMT1|AS3MT|NDUFAF5|VCPKMT|TRMT1L|METTL23|METTL21C	-0.82	MyList
GO Biological Processes	19	GO:0070482	response to oxygen levels		-3.1	2.7	3.9	28162	385	382	14	3.7	0.96	662|2475|5428|5581|5704|6233|9361|9978|10370|10533|11331|84962|132864|143471	BNIP1|MTOR|POLG|PRKCE|PSMC4|RPS27A|LONP1|RBX1|CITED2|ATG7|PHB2|AJUBA|CPEB2|PSMA8	-0.8	MyList
GO Biological Processes	19	GO:1900407	regulation of cellular response to oxidative stress		-3	5.3	4.6	28162	84	382	6	1.6	0.64	10399|10533|27429|79109|84883|120892	RACK1|ATG7|HTRA2|MAPKAP1|AIFM2|LRRK2	-0.74	MyList
GO Biological Processes	19	GO:0008064	regulation of actin polymerization or depolymerization		-3	3.6	4.1	28162	185	382	9	2.4	0.78	2475|5216|5581|10093|10456|55845|81873|133746|348110	MTOR|PFN1|PRKCE|ARPC4|HAX1|BRK1|ARPC5L|JMY|ARPIN	-0.74	MyList
GO Molecular Functions	21	GO:0030674	protein-macromolecule adaptor activity		-3	3.1	4	28162	264	382	11	2.9	0.86	662|2288|6845|9527|10093|10399|11214|22941|54875|120892|142679	BNIP1|FKBP4|VAMP7|GOSR1|ARPC4|RACK1|AKAP13|SHANK2|CNTLN|LRRK2|DUSP19	-0.73	MyList
GO Biological Processes	19	GO:0030832	regulation of actin filament length		-3	3.6	4.1	28162	186	382	9	2.4	0.78	2475|5216|5581|10093|10456|55845|81873|133746|348110	MTOR|PFN1|PRKCE|ARPC4|HAX1|BRK1|ARPC5L|JMY|ARPIN	-0.73	MyList
GO Biological Processes	19	GO:0090305	nucleic acid phosphodiester bond hydrolysis		-3	2.9	3.9	28162	306	382	12	3.1	0.89	1774|5428|5896|5982|6233|9978|55124|60528|88745|115752|118460|161424	DNASE1L1|POLG|RAG1|RFC2|RPS27A|RBX1|PIWIL2|ELAC2|RRP36|DIS3L|EXOSC6|NOP9	-0.73	MyList
GO Molecular Functions	21	GO:0008135	translation factor activity, RNA binding		-3	5.2	4.6	28162	85	382	6	1.6	0.64	1937|1973|1984|8662|132864|143244	EEF1G|EIF4A1|EIF5A|EIF3B|CPEB2|EIF5AL1	-0.73	MyList
GO Molecular Functions	21	GO:0051020	GTPase binding		-3	3.3	4	28162	225	382	10	2.6	0.82	1613|10204|11214|51256|55004|55845|79109|79803|89781|120892	DAPK3|NUTF2|AKAP13|TBC1D7|LAMTOR1|BRK1|MAPKAP1|HPS6|HPS4|LRRK2	-0.73	MyList
GO Biological Processes	19	GO:0042254	ribosome biogenesis		-3	2.9	3.9	28162	307	382	12	3.1	0.89	708|4839|6130|6175|6230|8780|10436|27341|51491|88745|118460|161424	C1QBP|NOP2|RPL7A|RPLP0|RPS25|RIOK3|EMG1|RRP7A|NOP16|RRP36|EXOSC6|NOP9	-0.73	MyList
GO Biological Processes	19	GO:0002183	cytoplasmic translational initiation		-3	8.7	5.2	28162	34	382	4	1	0.52	1973|2475|8662|23521	EIF4A1|MTOR|EIF3B|RPL13A	-0.72	MyList
GO Biological Processes	19	GO:0042752	regulation of circadian rhythm		-2.9	4.4	4.3	28162	118	382	7	1.8	0.69	406|2475|7337|8863|8914|10533|55124	ARNTL|MTOR|UBE3A|PER3|TIMELESS|ATG7|PIWIL2	-0.71	MyList
GO Biological Processes	19	GO:0031398	positive regulation of protein ubiquitination		-2.9	4.4	4.3	28162	118	382	7	1.8	0.69	7337|9978|27338|51256|54602|79142|120892	UBE3A|RBX1|UBE2S|TBC1D7|NDFIP2|PHF23|LRRK2	-0.71	MyList
GO Molecular Functions	21	GO:0016741	transferase activity, transferring one-carbon groups		-2.9	3.2	4	28162	228	382	10	2.6	0.82	4839|7799|10436|55621|57412|79133|79609|81627|124512|196541	NOP2|PRDM2|EMG1|TRMT1|AS3MT|NDUFAF5|VCPKMT|TRMT1L|METTL23|METTL21C	-0.7	MyList
GO Molecular Functions	21	GO:0051219	phosphoprotein binding		-2.9	5.1	4.5	28162	87	382	6	1.6	0.64	2475|4734|5216|11043|23168|126669	MTOR|NEDD4|PFN1|MID2|RTF1|SHE	-0.7	MyList
GO Biological Processes	19	GO:0071816	tail-anchored membrane protein insertion into ER membrane		-2.9	14	6	28162	16	382	3	0.79	0.45	439|10328|93380	GET3|EMC8|MMGT1	-0.7	MyList
GO Biological Processes	19	GO:0007034	vacuolar transport		-2.9	3.8	4.1	28162	154	382	8	2.1	0.73	757|4734|5119|6845|51361|54602|55187|120892	TMEM50B|NEDD4|CHMP1A|VAMP7|HOOK1|NDFIP2|VPS13D|LRRK2	-0.69	MyList
GO Biological Processes	19	GO:2001056	positive regulation of cysteine-type endopeptidase activity		-2.9	3.8	4.1	28162	154	382	8	2.1	0.73	3336|6188|8743|10018|10399|22861|27429|55075	HSPE1|RPS3|TNFSF10|BCL2L11|RACK1|NLRP1|HTRA2|UACA	-0.69	MyList
GO Biological Processes	19	GO:0120035	regulation of plasma membrane bounded cell projection organization		-2.9	2.2	3.6	28162	638	382	19	5	1.1	396|1000|2288|2475|4734|4830|4974|5216|7337|9693|9723|23251|51256|55296|55845|64786|120892|153241|348110	ARHGDIA|CDH2|FKBP4|MTOR|NEDD4|NME1|OMG|PFN1|UBE3A|RAPGEF2|SEMA3E|MINAR1|TBC1D7|TBC1D19|BRK1|TBC1D15|LRRK2|CEP120|ARPIN	-0.69	MyList
GO Biological Processes	19	GO:0007029	endoplasmic reticulum organization		-2.9	5	4.4	28162	88	382	6	1.6	0.64	439|662|10328|51308|93380|120892	GET3|BNIP1|EMC8|REEP2|MMGT1|LRRK2	-0.69	MyList
GO Biological Processes	19	GO:0043068	positive regulation of programmed cell death		-2.9	2.2	3.6	28162	590	382	18	4.7	1.1	708|1613|4853|6188|6233|8743|9693|10018|10399|10533|11214|27429|29126|54556|56993|84883|120892|133746	C1QBP|DAPK3|NOTCH2|RPS3|RPS27A|TNFSF10|RAPGEF2|BCL2L11|RACK1|ATG7|AKAP13|HTRA2|CD274|ING3|TOMM22|AIFM2|LRRK2|JMY	-0.69	MyList
GO Biological Processes	19	GO:0071902	positive regulation of protein serine/threonine kinase activity		-2.9	2.8	3.8	28162	314	382	12	3.1	0.89	5606|5607|6188|6233|9693|11214|11331|23118|84962|92335|120892|142679	MAP2K3|MAP2K5|RPS3|RPS27A|RAPGEF2|AKAP13|PHB2|TAB2|AJUBA|STRADA|LRRK2|DUSP19	-0.68	MyList
GO Molecular Functions	21	GO:0019904	protein domain specific binding		-2.9	2.1	3.5	28162	690	382	20	5.2	1.1	1613|2475|2570|2597|2787|4734|5119|9372|9693|10040|10370|10399|22861|22941|23524|54602|54875|79056|84270|219537	DAPK3|MTOR|GABRR2|GAPDH|GNG5|NEDD4|CHMP1A|ZFYVE9|RAPGEF2|TOM1L1|CITED2|RACK1|NLRP1|SHANK2|SRRM2|NDFIP2|CNTLN|PRRG4|CARD19|SMTNL1	-0.68	MyList
GO Molecular Functions	21	GO:0031267	small GTPase binding		-2.9	3.4	4	28162	193	382	9	2.4	0.78	1613|10204|11214|51256|55845|79109|79803|89781|120892	DAPK3|NUTF2|AKAP13|TBC1D7|BRK1|MAPKAP1|HPS6|HPS4|LRRK2	-0.68	MyList
GO Biological Processes	19	GO:0032259	methylation		-2.9	2.7	3.7	28162	359	382	13	3.4	0.93	4839|7799|10436|23168|55124|55621|57412|79133|79609|81627|122402|124512|196541	NOP2|PRDM2|EMG1|RTF1|PIWIL2|TRMT1|AS3MT|NDUFAF5|VCPKMT|TRMT1L|TDRD9|METTL23|METTL21C	-0.68	MyList
GO Biological Processes	19	GO:0030029	actin filament-based process		-2.9	2	3.5	28162	794	382	22	5.8	1.2	396|1613|1756|1824|2475|4853|5216|5581|9723|10093|10142|10456|11214|55845|65979|79109|81873|133746|165904|219537|348110|375307	ARHGDIA|DAPK3|DMD|DSC2|MTOR|NOTCH2|PFN1|PRKCE|SEMA3E|ARPC4|AKAP9|HAX1|AKAP13|BRK1|PHACTR4|MAPKAP1|ARPC5L|JMY|XIRP1|SMTNL1|ARPIN|CATIP	-0.68	MyList
GO Biological Processes	19	GO:0043406	positive regulation of MAP kinase activity		-2.9	3.2	3.9	28162	233	382	10	2.6	0.82	5606|5607|6188|6233|11214|11331|23118|84962|120892|142679	MAP2K3|MAP2K5|RPS3|RPS27A|AKAP13|PHB2|TAB2|AJUBA|LRRK2|DUSP19	-0.68	MyList
GO Biological Processes	19	GO:2000116	regulation of cysteine-type endopeptidase activity		-2.9	3.2	3.9	28162	233	382	10	2.6	0.82	3336|5607|5896|6188|8743|10018|10399|22861|27429|55075	HSPE1|MAP2K5|RAG1|RPS3|TNFSF10|BCL2L11|RACK1|NLRP1|HTRA2|UACA	-0.68	MyList
GO Biological Processes	19	GO:0009896	positive regulation of catabolic process		-2.9	2.5	3.6	28162	451	382	15	3.9	0.99	4734|5436|5581|5704|8078|9978|10018|10399|10533|11043|11331|55187|79699|83737|120892	NEDD4|POLR2G|PRKCE|PSMC4|USP5|RBX1|BCL2L11|RACK1|ATG7|MID2|PHB2|VPS13D|ZYG11B|ITCH|LRRK2	-0.68	MyList
GO Biological Processes	19	GO:0031929	TOR signaling		-2.9	4.2	4.2	28162	122	382	7	1.8	0.69	406|2475|6396|23251|51256|55004|79109	ARNTL|MTOR|SEC13|MINAR1|TBC1D7|LAMTOR1|MAPKAP1	-0.67	MyList
GO Biological Processes	19	GO:0045859	regulation of protein kinase activity		-2.8	2	3.5	28162	798	382	22	5.8	1.2	2475|5606|5607|5618|6188|6233|9693|10040|10399|11140|11214|11331|23118|57018|57826|79109|84962|92335|94032|120892|129138|142679	MTOR|MAP2K3|MAP2K5|PRLR|RPS3|RPS27A|RAPGEF2|TOM1L1|RACK1|CDC37|AKAP13|PHB2|TAB2|CCNL1|RAP2C|MAPKAP1|AJUBA|STRADA|CAMK2N2|LRRK2|ANKRD54|DUSP19	-0.67	MyList
GO Biological Processes	19	GO:2000104	negative regulation of DNA-dependent DNA replication		-2.8	13	5.8	28162	17	382	3	0.79	0.45	3980|8914|10533	LIG3|TIMELESS|ATG7	-0.67	MyList
GO Molecular Functions	21	GO:0140101	catalytic activity, acting on a tRNA		-2.8	4.2	4.2	28162	123	382	7	1.8	0.69	2193|3035|55621|60528|79587|80324|81627	FARSA|HARS1|TRMT1|ELAC2|CARS2|PUS1|TRMT1L	-0.67	MyList
GO Molecular Functions	21	GO:0031072	heat shock protein binding		-2.8	4.2	4.2	28162	123	382	7	1.8	0.69	406|2288|2908|6188|11140|124512|196541	ARNTL|FKBP4|NR3C1|RPS3|CDC37|METTL23|METTL21C	-0.67	MyList
GO Biological Processes	19	GO:0016241	regulation of macroautophagy		-2.8	3.7	4	28162	160	382	8	2.1	0.73	2475|2597|4734|8992|55004|55187|79142|120892	MTOR|GAPDH|NEDD4|ATP6V0E1|LAMTOR1|VPS13D|PHF23|LRRK2	-0.64	MyList
GO Biological Processes	19	GO:0010942	positive regulation of cell death		-2.8	2.1	3.5	28162	652	382	19	5	1.1	708|1613|2475|4853|6188|6233|8743|9693|10018|10399|10533|11214|27429|29126|54556|56993|84883|120892|133746	C1QBP|DAPK3|MTOR|NOTCH2|RPS3|RPS27A|TNFSF10|RAPGEF2|BCL2L11|RACK1|ATG7|AKAP13|HTRA2|CD274|ING3|TOMM22|AIFM2|LRRK2|JMY	-0.63	MyList
GO Biological Processes	19	GO:0016072	rRNA metabolic process		-2.8	3.1	3.8	28162	238	382	10	2.6	0.82	4839|6130|6230|8780|10436|27341|88745|115752|118460|161424	NOP2|RPL7A|RPS25|RIOK3|EMG1|RRP7A|RRP36|DIS3L|EXOSC6|NOP9	-0.63	MyList
GO Biological Processes	19	GO:0061912	selective autophagy		-2.8	5.9	4.5	28162	63	382	5	1.3	0.58	550|11140|11331|27429|55187	AUP1|CDC37|PHB2|HTRA2|VPS13D	-0.63	MyList
GO Cellular Components	20	GO:0010008	endosome membrane		-2.8	2.3	3.5	28162	507	382	16	4.2	1	5119|6233|6845|8992|9372|10040|10244|23118|29126|54602|55004|57826|79803|83737|84888|93380	CHMP1A|RPS27A|VAMP7|ATP6V0E1|ZFYVE9|TOM1L1|RABEPK|TAB2|CD274|NDFIP2|LAMTOR1|RAP2C|HPS6|ITCH|SPPL2A|MMGT1	-0.62	MyList
GO Biological Processes	19	GO:0031344	regulation of cell projection organization		-2.8	2.1	3.5	28162	655	382	19	5	1.1	396|1000|2288|2475|4734|4830|4974|5216|7337|9693|9723|23251|51256|55296|55845|64786|120892|153241|348110	ARHGDIA|CDH2|FKBP4|MTOR|NEDD4|NME1|OMG|PFN1|UBE3A|RAPGEF2|SEMA3E|MINAR1|TBC1D7|TBC1D19|BRK1|TBC1D15|LRRK2|CEP120|ARPIN	-0.62	MyList
GO Biological Processes	19	GO:0019054	modulation by virus of host cellular process		-2.8	12	5.6	28162	18	382	3	0.79	0.45	10018|10533|11331	BCL2L11|ATG7|PHB2	-0.62	MyList
GO Biological Processes	19	GO:0006743	ubiquinone metabolic process		-2.8	12	5.6	28162	18	382	3	0.79	0.45	4704|29914|84883	NDUFA9|UBIAD1|AIFM2	-0.62	MyList
GO Molecular Functions	21	GO:0004708	MAP kinase kinase activity		-2.8	12	5.6	28162	18	382	3	0.79	0.45	5606|5607|120892	MAP2K3|MAP2K5|LRRK2	-0.62	MyList
GO Cellular Components	20	GO:0019005	SCF ubiquitin ligase complex		-2.8	5.8	4.5	28162	64	382	5	1.3	0.58	9978|54461|55101|84961|254170	RBX1|FBXW5|DMAC2|FBXL20|FBXO33	-0.61	MyList
GO Biological Processes	19	GO:1902882	regulation of response to oxidative stress		-2.7	4.7	4.2	28162	94	382	6	1.6	0.64	10399|10533|27429|79109|84883|120892	RACK1|ATG7|HTRA2|MAPKAP1|AIFM2|LRRK2	-0.61	MyList
GO Biological Processes	19	GO:0045862	positive regulation of proteolysis		-2.7	2.6	3.6	28162	371	382	13	3.4	0.93	3336|5704|6188|8078|8743|9978|10018|10399|22861|27429|55075|79699|120892	HSPE1|PSMC4|RPS3|USP5|TNFSF10|RBX1|BCL2L11|RACK1|NLRP1|HTRA2|UACA|ZYG11B|LRRK2	-0.61	MyList
GO Cellular Components	20	GO:0031461	cullin-RING ubiquitin ligase complex		-2.7	3.6	3.9	28162	164	382	8	2.1	0.73	9616|9978|27338|54461|55101|79699|84961|254170	RNF7|RBX1|UBE2S|FBXW5|DMAC2|ZYG11B|FBXL20|FBXO33	-0.6	MyList
GO Biological Processes	19	GO:0034314	Arp2/3 complex-mediated actin nucleation		-2.7	7.6	4.8	28162	39	382	4	1	0.52	10093|55845|81873|133746	ARPC4|BRK1|ARPC5L|JMY	-0.6	MyList
GO Biological Processes	19	GO:0042769	DNA damage response, detection of DNA damage		-2.7	7.6	4.8	28162	39	382	4	1	0.52	5982|6188|6233|9978	RFC2|RPS3|RPS27A|RBX1	-0.6	MyList
GO Biological Processes	19	GO:0032147	activation of protein kinase activity		-2.7	2.7	3.6	28162	328	382	12	3.1	0.89	2475|5606|5607|5618|6233|10040|11331|23118|79109|92335|120892|142679	MTOR|MAP2K3|MAP2K5|PRLR|RPS27A|TOM1L1|PHB2|TAB2|MAPKAP1|STRADA|LRRK2|DUSP19	-0.6	MyList
GO Biological Processes	19	GO:0140053	mitochondrial gene expression		-2.7	3.6	3.9	28162	165	382	8	2.1	0.73	708|3035|29088|51023|51250|60528|64968|80324	C1QBP|HARS1|MRPL15|MRPS18C|MTRES1|ELAC2|MRPS6|PUS1	-0.59	MyList
GO Biological Processes	19	GO:0022411	cellular component disassembly		-2.7	2.2	3.4	28162	565	382	17	4.5	1.1	682|1471|1984|5119|6845|10456|10533|11140|11331|27429|29088|51023|55187|64968|79142|83743|143244	BSG|CST3|EIF5A|CHMP1A|VAMP7|HAX1|ATG7|CDC37|PHB2|HTRA2|MRPL15|MRPS18C|VPS13D|MRPS6|PHF23|GRWD1|EIF5AL1	-0.58	MyList
GO Biological Processes	19	GO:0006513	protein monoubiquitination		-2.7	5.6	4.4	28162	66	382	5	1.3	0.58	5193|5896|9978|55658|84759	PEX12|RAG1|RBX1|RNF126|PCGF1	-0.58	MyList
GO Biological Processes	19	GO:0045048	protein insertion into ER membrane		-2.7	12	5.4	28162	19	382	3	0.79	0.45	439|10328|93380	GET3|EMC8|MMGT1	-0.58	MyList
GO Biological Processes	19	GO:0070423	nucleotide-binding oligomerization domain containing signaling pathway		-2.7	7.4	4.7	28162	40	382	4	1	0.52	4792|6233|23118|83737	NFKBIA|RPS27A|TAB2|ITCH	-0.57	MyList
GO Molecular Functions	21	GO:0000049	tRNA binding		-2.7	5.5	4.3	28162	67	382	5	1.3	0.58	2193|55621|80324|81627|348180	FARSA|TRMT1|PUS1|TRMT1L|CTU2	-0.56	MyList
GO Biological Processes	19	GO:0010977	negative regulation of neuron projection development		-2.7	3.9	3.9	28162	132	382	7	1.8	0.69	396|2288|4974|7337|9723|23251|120892	ARHGDIA|FKBP4|OMG|UBE3A|SEMA3E|MINAR1|LRRK2	-0.55	MyList
GO Biological Processes	19	GO:0022613	ribonucleoprotein complex biogenesis		-2.7	2.3	3.4	28162	473	382	15	3.9	0.99	708|4839|6130|6175|6230|6637|8662|8780|10436|23521|27341|51491|88745|118460|161424	C1QBP|NOP2|RPL7A|RPLP0|RPS25|SNRPG|EIF3B|RIOK3|EMG1|RPL13A|RRP7A|NOP16|RRP36|EXOSC6|NOP9	-0.55	MyList
GO Biological Processes	19	GO:0006417	regulation of translation		-2.7	2.4	3.5	28162	426	382	14	3.7	0.96	708|1613|1984|2475|2597|5436|6188|8662|10399|23521|55124|89978|132864|143244	C1QBP|DAPK3|EIF5A|MTOR|GAPDH|POLR2G|RPS3|EIF3B|RACK1|RPL13A|PIWIL2|DPH6|CPEB2|EIF5AL1	-0.55	MyList
GO Molecular Functions	21	GO:0051879	Hsp90 protein binding		-2.6	7.2	4.7	28162	41	382	4	1	0.52	406|2908|6188|11140	ARNTL|NR3C1|RPS3|CDC37	-0.55	MyList
GO Biological Processes	19	GO:0035872	nucleotide-binding domain, leucine rich repeat containing receptor signaling pathway		-2.6	7.2	4.7	28162	41	382	4	1	0.52	4792|6233|23118|83737	NFKBIA|RPS27A|TAB2|ITCH	-0.55	MyList
GO Biological Processes	19	GO:0043065	positive regulation of apoptotic process		-2.6	2.2	3.4	28162	574	382	17	4.5	1.1	708|1613|4853|6188|6233|8743|9693|10018|10399|10533|11214|27429|29126|54556|56993|84883|133746	C1QBP|DAPK3|NOTCH2|RPS3|RPS27A|TNFSF10|RAPGEF2|BCL2L11|RACK1|ATG7|AKAP13|HTRA2|CD274|ING3|TOMM22|AIFM2|JMY	-0.54	MyList
GO Molecular Functions	21	GO:0031690	adrenergic receptor binding		-2.6	11	5.3	28162	20	382	3	0.79	0.45	708|4734|9693	C1QBP|NEDD4|RAPGEF2	-0.54	MyList
GO Cellular Components	20	GO:0060293	germ plasm		-2.6	11	5.3	28162	20	382	3	0.79	0.45	6637|55124|122402	SNRPG|PIWIL2|TDRD9	-0.54	MyList
GO Molecular Functions	21	GO:0003746	translation elongation factor activity		-2.6	11	5.3	28162	20	382	3	0.79	0.45	1937|1984|143244	EEF1G|EIF5A|EIF5AL1	-0.54	MyList
GO Cellular Components	20	GO:0043186	P granule		-2.6	11	5.3	28162	20	382	3	0.79	0.45	6637|55124|122402	SNRPG|PIWIL2|TDRD9	-0.54	MyList
GO Biological Processes	19	GO:0035330	regulation of hippo signaling		-2.6	11	5.3	28162	20	382	3	0.79	0.45	5606|22941|84962	MAP2K3|SHANK2|AJUBA	-0.54	MyList
GO Biological Processes	19	GO:0006626	protein targeting to mitochondrion		-2.6	4.4	4	28162	100	382	6	1.6	0.64	10456|27429|56993|89781|90580|120892	HAX1|HTRA2|TOMM22|HPS4|TIMM29|LRRK2	-0.53	MyList
GO Biological Processes	19	GO:0006612	protein targeting to membrane		-2.6	3.1	3.7	28162	211	382	9	2.4	0.78	439|6130|6175|6188|6207|6228|6230|6233|23521	GET3|RPL7A|RPLP0|RPS3|RPS13|RPS23|RPS25|RPS27A|RPL13A	-0.53	MyList
GO Biological Processes	19	GO:0042181	ketone biosynthetic process		-2.6	7	4.6	28162	42	382	4	1	0.52	3292|4704|7167|29914	HSD17B1|NDUFA9|TPI1|UBIAD1	-0.53	MyList
GO Biological Processes	19	GO:0044089	positive regulation of cellular component biogenesis		-2.6	2.2	3.3	28162	529	382	16	4.2	1	2475|5216|5581|5704|6188|9978|10018|10093|10142|10399|55845|81873|84962|133746|153241|348110	MTOR|PFN1|PRKCE|PSMC4|RPS3|RBX1|BCL2L11|ARPC4|AKAP9|RACK1|BRK1|ARPC5L|AJUBA|JMY|CEP120|ARPIN	-0.52	MyList
GO Biological Processes	19	GO:0045860	positive regulation of protein kinase activity		-2.6	2.2	3.3	28162	530	382	16	4.2	1	2475|5606|5607|5618|6188|6233|9693|10040|11214|11331|23118|79109|84962|92335|120892|142679	MTOR|MAP2K3|MAP2K5|PRLR|RPS3|RPS27A|RAPGEF2|TOM1L1|AKAP13|PHB2|TAB2|MAPKAP1|AJUBA|STRADA|LRRK2|DUSP19	-0.51	MyList
GO Molecular Functions	21	GO:0035591	signaling adaptor activity		-2.6	5.3	4.2	28162	70	382	5	1.3	0.58	10399|11214|22941|120892|142679	RACK1|AKAP13|SHANK2|LRRK2|DUSP19	-0.51	MyList
GO Biological Processes	19	GO:0051347	positive regulation of transferase activity		-2.6	2.1	3.3	28162	681	382	19	5	1.1	2475|5606|5607|5618|5982|6188|6233|9693|10040|10461|11214|11331|23118|27338|79109|84962|92335|120892|142679	MTOR|MAP2K3|MAP2K5|PRLR|RFC2|RPS3|RPS27A|RAPGEF2|TOM1L1|MERTK|AKAP13|PHB2|TAB2|UBE2S|MAPKAP1|AJUBA|STRADA|LRRK2|DUSP19	-0.51	MyList
KEGG Pathway	24	hsa_M00001	Glycolysis (Embden-Meyerhof pathway), glucose => pyruvate		-2.3	8.8	4.6	28162	25	382	3	0.79	0.45	2597|7167|83440	GAPDH|TPI1|ADPGK	-0.37	MyList
GO Biological Processes	19	GO:1903322	positive regulation of protein modification by small protein conjugation or removal		-2.6	3.8	3.8	28162	137	382	7	1.8	0.69	7337|9978|27338|51256|54602|79142|120892	UBE3A|RBX1|UBE2S|TBC1D7|NDFIP2|PHF23|LRRK2	-0.51	MyList
KEGG Pathway	24	hsa04320	Dorso-ventral axis formation		-2.2	7.9	4.3	28162	28	382	3	0.79	0.45	4853|55124|132864	NOTCH2|PIWIL2|CPEB2	-0.27	MyList
GO Biological Processes	19	GO:2000765	regulation of cytoplasmic translation		-2.6	11	5.1	28162	21	382	3	0.79	0.45	2475|23521|132864	MTOR|RPL13A|CPEB2	-0.51	MyList
GO Cellular Components	20	GO:0045495	pole plasm		-2.6	11	5.1	28162	21	382	3	0.79	0.45	6637|55124|122402	SNRPG|PIWIL2|TDRD9	-0.51	MyList
GO Biological Processes	19	GO:0007040	lysosome organization		-2.6	5.2	4.1	28162	71	382	5	1.3	0.58	2475|51361|55004|89781|120892	MTOR|HOOK1|LAMTOR1|HPS4|LRRK2	-0.5	MyList
GO Biological Processes	19	GO:0080171	lytic vacuole organization		-2.6	5.2	4.1	28162	71	382	5	1.3	0.58	2475|51361|55004|89781|120892	MTOR|HOOK1|LAMTOR1|HPS4|LRRK2	-0.5	MyList
GO Biological Processes	19	GO:0030162	regulation of proteolysis		-2.6	2	3.2	28162	737	382	20	5.2	1.1	1471|2597|3336|5607|5704|5896|6188|7337|8078|8710|8743|9978|10018|10399|22861|27429|55075|79699|83737|120892	CST3|GAPDH|HSPE1|MAP2K5|PSMC4|RAG1|RPS3|UBE3A|USP5|SERPINB7|TNFSF10|RBX1|BCL2L11|RACK1|NLRP1|HTRA2|UACA|ZYG11B|ITCH|LRRK2	-0.5	MyList
GO Biological Processes	19	GO:0070498	interleukin-1-mediated signaling pathway		-2.5	4.3	3.9	28162	103	382	6	1.6	0.64	4792|5704|6233|9978|23118|143471	NFKBIA|PSMC4|RPS27A|RBX1|TAB2|PSMA8	-0.5	MyList
GO Biological Processes	19	GO:0034599	cellular response to oxidative stress		-2.5	2.7	3.5	28162	301	382	11	2.9	0.86	406|6188|9361|10399|10533|27429|79109|84883|120892|132864|154807	ARNTL|RPS3|LONP1|RACK1|ATG7|HTRA2|MAPKAP1|AIFM2|LRRK2|CPEB2|VKORC1L1	-0.49	MyList
GO Biological Processes	19	GO:0048066	developmental pigmentation		-2.5	6.7	4.4	28162	44	382	4	1	0.52	10018|63915|79803|89781	BCL2L11|BLOC1S5|HPS6|HPS4	-0.49	MyList
GO Biological Processes	19	GO:1903214	regulation of protein targeting to mitochondrion		-2.5	6.7	4.4	28162	44	382	4	1	0.52	10456|27429|89781|120892	HAX1|HTRA2|HPS4|LRRK2	-0.49	MyList
GO Cellular Components	20	GO:0009295	nucleoid		-2.5	6.7	4.4	28162	44	382	4	1	0.52	5428|6742|9361|60528	POLG|SSBP1|LONP1|ELAC2	-0.49	MyList
GO Cellular Components	20	GO:0042645	mitochondrial nucleoid		-2.5	6.7	4.4	28162	44	382	4	1	0.52	5428|6742|9361|60528	POLG|SSBP1|LONP1|ELAC2	-0.49	MyList
GO Biological Processes	19	GO:0051865	protein autoubiquitination		-2.5	5.1	4.1	28162	72	382	5	1.3	0.58	5896|7337|9978|83737|120892	RAG1|UBE3A|RBX1|ITCH|LRRK2	-0.49	MyList
GO Biological Processes	19	GO:0062197	cellular response to chemical stress		-2.5	2.5	3.4	28162	349	382	12	3.1	0.89	406|4638|6188|9361|10399|10533|27429|79109|84883|120892|132864|154807	ARNTL|MYLK|RPS3|LONP1|RACK1|ATG7|HTRA2|MAPKAP1|AIFM2|LRRK2|CPEB2|VKORC1L1	-0.47	MyList
GO Biological Processes	19	GO:0035994	response to muscle stretch		-2.5	10	5	28162	22	382	3	0.79	0.45	1000|1756|4792	CDH2|DMD|NFKBIA	-0.47	MyList
GO Biological Processes	19	GO:0006283	transcription-coupled nucleotide-excision repair		-2.5	5	4.1	28162	73	382	5	1.3	0.58	3980|5436|5982|6233|9978	LIG3|POLR2G|RFC2|RPS27A|RBX1	-0.47	MyList
GO Molecular Functions	21	GO:0004518	nuclease activity		-2.5	3	3.5	28162	220	382	9	2.4	0.78	1774|4830|5428|5896|6188|55124|60528|115752|118460	DNASE1L1|NME1|POLG|RAG1|RPS3|PIWIL2|ELAC2|DIS3L|EXOSC6	-0.46	MyList
GO Cellular Components	20	GO:0098800	inner mitochondrial membrane protein complex		-2.5	3.6	3.7	28162	142	382	7	1.8	0.69	1537|4704|11331|55101|55572|90580|440567	CYC1|NDUFA9|PHB2|DMAC2|FOXRED1|TIMM29|UQCRHL	-0.46	MyList
GO Biological Processes	19	GO:0072655	establishment of protein localization to mitochondrion		-2.5	3.6	3.7	28162	142	382	7	1.8	0.69	10018|10456|27429|56993|89781|90580|120892	BCL2L11|HAX1|HTRA2|TOMM22|HPS4|TIMM29|LRRK2	-0.46	MyList
GO Biological Processes	19	GO:0030036	actin cytoskeleton organization		-2.5	2	3.2	28162	696	382	19	5	1.1	396|1613|2475|4853|5216|5581|9723|10093|10456|11214|55845|65979|79109|81873|133746|165904|219537|348110|375307	ARHGDIA|DAPK3|MTOR|NOTCH2|PFN1|PRKCE|SEMA3E|ARPC4|HAX1|AKAP13|BRK1|PHACTR4|MAPKAP1|ARPC5L|JMY|XIRP1|SMTNL1|ARPIN|CATIP	-0.46	MyList
GO Molecular Functions	21	GO:0019001	guanyl nucleotide binding		-2.5	2.4	3.3	28162	399	382	13	3.4	0.93	2635|4830|5593|9693|10383|55733|56269|57826|58477|115361|120892|126298|139596	GBP3|NME1|PRKG2|RAPGEF2|TUBB4B|HHAT|IRGC|RAP2C|SRPRB|GBP4|LRRK2|IRGQ|UPRT	-0.45	MyList
GO Molecular Functions	21	GO:0032561	guanyl ribonucleotide binding		-2.5	2.4	3.3	28162	399	382	13	3.4	0.93	2635|4830|5593|9693|10383|55733|56269|57826|58477|115361|120892|126298|139596	GBP3|NME1|PRKG2|RAPGEF2|TUBB4B|HHAT|IRGC|RAP2C|SRPRB|GBP4|LRRK2|IRGQ|UPRT	-0.45	MyList
GO Biological Processes	19	GO:1903008	organelle disassembly		-2.5	4.1	3.8	28162	107	382	6	1.6	0.64	10456|10533|11140|11331|27429|55187	HAX1|ATG7|CDC37|PHB2|HTRA2|VPS13D	-0.45	MyList
GO Biological Processes	19	GO:0043123	positive regulation of I-kappaB kinase/NF-kappaB signaling		-2.5	3.2	3.6	28162	182	382	8	2.1	0.73	5581|8743|11043|11214|23118|54602|84962|92610	PRKCE|TNFSF10|MID2|AKAP13|TAB2|NDFIP2|AJUBA|TIFA	-0.44	MyList
GO Biological Processes	19	GO:0043162	ubiquitin-dependent protein catabolic process via the multivesicular body sorting pathway		-2.4	9.6	4.8	28162	23	382	3	0.79	0.45	4734|10040|55658	NEDD4|TOM1L1|RNF126	-0.43	MyList
GO Biological Processes	19	GO:0000959	mitochondrial RNA metabolic process		-2.4	6.3	4.2	28162	47	382	4	1	0.52	51250|60528|80324|81892	MTRES1|ELAC2|PUS1|SLIRP	-0.42	MyList
GO Biological Processes	19	GO:0090329	regulation of DNA-dependent DNA replication		-2.4	6.3	4.2	28162	47	382	4	1	0.52	3980|5982|8914|10533	LIG3|RFC2|TIMELESS|ATG7	-0.42	MyList
GO Biological Processes	19	GO:0043618	regulation of transcription from RNA polymerase II promoter in response to stress		-2.4	4.1	3.8	28162	109	382	6	1.6	0.64	4734|5704|6233|9978|10370|143471	NEDD4|PSMC4|RPS27A|RBX1|CITED2|PSMA8	-0.42	MyList
GO Biological Processes	19	GO:1901800	positive regulation of proteasomal protein catabolic process		-2.4	4.1	3.8	28162	109	382	6	1.6	0.64	5704|8078|9978|10399|79699|120892	PSMC4|USP5|RBX1|RACK1|ZYG11B|LRRK2	-0.42	MyList
GO Biological Processes	19	GO:0070585	protein localization to mitochondrion		-2.4	3.5	3.6	28162	146	382	7	1.8	0.69	10018|10456|27429|56993|89781|90580|120892	BCL2L11|HAX1|HTRA2|TOMM22|HPS4|TIMM29|LRRK2	-0.41	MyList
GO Biological Processes	19	GO:0010950	positive regulation of endopeptidase activity		-2.4	3.2	3.5	28162	185	382	8	2.1	0.73	3336|6188|8743|10018|10399|22861|27429|55075	HSPE1|RPS3|TNFSF10|BCL2L11|RACK1|NLRP1|HTRA2|UACA	-0.41	MyList
GO Biological Processes	19	GO:0045732	positive regulation of protein catabolic process		-2.4	2.9	3.4	28162	226	382	9	2.4	0.78	4734|5704|8078|9978|10399|10533|79699|83737|120892	NEDD4|PSMC4|USP5|RBX1|RACK1|ATG7|ZYG11B|ITCH|LRRK2	-0.41	MyList
GO Biological Processes	19	GO:0033674	positive regulation of kinase activity		-2.4	2.1	3.1	28162	603	382	17	4.5	1.1	2475|5606|5607|5618|6188|6233|9693|10040|10461|11214|11331|23118|79109|84962|92335|120892|142679	MTOR|MAP2K3|MAP2K5|PRLR|RPS3|RPS27A|RAPGEF2|TOM1L1|MERTK|AKAP13|PHB2|TAB2|MAPKAP1|AJUBA|STRADA|LRRK2|DUSP19	-0.41	MyList
GO Biological Processes	19	GO:0051640	organelle localization		-2.4	2	3.1	28162	655	382	18	4.7	1.1	1000|2475|5119|6396|6845|9527|10121|10142|10244|10383|55004|63915|79036|79803|120892|153241|161424|254263	CDH2|MTOR|CHMP1A|SEC13|VAMP7|GOSR1|ACTR1A|AKAP9|RABEPK|TUBB4B|LAMTOR1|BLOC1S5|KXD1|HPS6|LRRK2|CEP120|NOP9|CNIH2	-0.41	MyList
GO Biological Processes	19	GO:0061418	regulation of transcription from RNA polymerase II promoter in response to hypoxia		-2.4	4.8	3.9	28162	77	382	5	1.3	0.58	5704|6233|9978|10370|143471	PSMC4|RPS27A|RBX1|CITED2|PSMA8	-0.41	MyList
GO Biological Processes	19	GO:0036293	response to decreased oxygen levels		-2.4	2.5	3.3	28162	360	382	12	3.1	0.89	662|2475|5581|5704|6233|9361|9978|10370|11331|84962|132864|143471	BNIP1|MTOR|PRKCE|PSMC4|RPS27A|LONP1|RBX1|CITED2|PHB2|AJUBA|CPEB2|PSMA8	-0.41	MyList
GO Biological Processes	19	GO:0044068	modulation by symbiont of host cellular process		-2.4	9.2	4.7	28162	24	382	3	0.79	0.45	10018|10533|11331	BCL2L11|ATG7|PHB2	-0.41	MyList
GO Biological Processes	19	GO:0006297	nucleotide-excision repair, DNA gap filling		-2.4	9.2	4.7	28162	24	382	3	0.79	0.45	3980|5982|6233	LIG3|RFC2|RPS27A	-0.41	MyList
GO Biological Processes	19	GO:0050687	negative regulation of defense response to virus		-2.4	9.2	4.7	28162	24	382	3	0.79	0.45	708|8780|83737	C1QBP|RIOK3|ITCH	-0.41	MyList
GO Biological Processes	19	GO:0006364	rRNA processing		-2.4	2.9	3.4	28162	228	382	9	2.4	0.78	4839|6130|6230|8780|10436|27341|88745|118460|161424	NOP2|RPL7A|RPS25|RIOK3|EMG1|RRP7A|RRP36|EXOSC6|NOP9	-0.4	MyList
GO Biological Processes	19	GO:0046785	microtubule polymerization		-2.4	4.7	3.9	28162	78	382	5	1.3	0.58	2288|6188|10048|10142|10844	FKBP4|RPS3|RANBP9|AKAP9|TUBGCP2	-0.4	MyList
GO Cellular Components	20	GO:0030684	preribosome		-2.4	4.7	3.9	28162	78	382	5	1.3	0.58	8780|10436|27341|88745|161424	RIOK3|EMG1|RRP7A|RRP36|NOP9	-0.4	MyList
GO Biological Processes	19	GO:0043408	regulation of MAPK cascade		-2.4	2	3.1	28162	712	382	19	5	1.1	1000|4853|5581|5606|5607|6188|6233|9693|10048|11214|11331|23118|55004|59340|83737|84962|120892|142679|260425	CDH2|NOTCH2|PRKCE|MAP2K3|MAP2K5|RPS3|RPS27A|RAPGEF2|RANBP9|AKAP13|PHB2|TAB2|LAMTOR1|HRH4|ITCH|AJUBA|LRRK2|DUSP19|MAGI3	-0.39	MyList
KEGG Pathway	24	hsa04710	Circadian rhythm - mammal		-2.1	7.1	4	28162	31	382	3	0.79	0.45	406|8863|9978	ARNTL|PER3|RBX1	-0.2	MyList
KEGG Pathway	24	hsa00564	Glycerophospholipid metabolism		-2	3.9	3.3	28162	95	382	5	1.3	0.58	8613|9926|79143|81490|139189	PLPP3|LPGAT1|MBOAT7|PTDSS2|DGKK	-0.16	MyList
GO Molecular Functions	21	GO:0019887	protein kinase regulator activity		-2.3	3.1	3.4	28162	190	382	8	2.1	0.73	10040|10399|11140|57018|92335|94032|129138|142679	TOM1L1|RACK1|CDC37|CCNL1|STRADA|CAMK2N2|ANKRD54|DUSP19	-0.37	MyList
GO Biological Processes	19	GO:1903202	negative regulation of oxidative stress-induced cell death		-2.3	5.9	4.1	28162	50	382	4	1	0.52	10399|10533|27429|120892	RACK1|ATG7|HTRA2|LRRK2	-0.36	MyList
GO Biological Processes	19	GO:0050821	protein stabilization		-2.3	3.1	3.4	28162	191	382	8	2.1	0.73	2597|5216|8613|8863|11140|11331|56926|89781	GAPDH|PFN1|PLPP3|PER3|CDC37|PHB2|NCLN|HPS4	-0.36	MyList
GO Cellular Components	20	GO:0000139	Golgi membrane		-2.3	1.9	3	28162	774	382	20	5.2	1.1	682|757|2475|2635|4853|6396|8613|9527|10237|10244|11227|23315|29914|54602|56900|93380|115361|120892|254263|283796	BSG|TMEM50B|MTOR|GBP3|NOTCH2|SEC13|PLPP3|GOSR1|SLC35B1|RABEPK|GALNT5|SLC9A8|UBIAD1|NDFIP2|TMEM167B|MMGT1|GBP4|LRRK2|CNIH2|GOLGA8IP	-0.35	MyList
GO Biological Processes	19	GO:0043620	regulation of DNA-templated transcription in response to stress		-2.3	3.8	3.6	28162	115	382	6	1.6	0.64	4734|5704|6233|9978|10370|143471	NEDD4|PSMC4|RPS27A|RBX1|CITED2|PSMA8	-0.35	MyList
GO Molecular Functions	21	GO:0051018	protein kinase A binding		-2.3	5.8	4	28162	51	382	4	1	0.52	6188|10142|11214|120892	RPS3|AKAP9|AKAP13|LRRK2	-0.33	MyList
GO Biological Processes	19	GO:0017038	protein import		-2.3	3	3.3	28162	194	382	8	2.1	0.73	4792|5193|6396|10204|11331|55916|56993|120892	NFKBIA|PEX12|SEC13|NUTF2|PHB2|NXT2|TOMM22|LRRK2	-0.32	MyList
GO Molecular Functions	21	GO:0003697	single-stranded DNA binding		-2.3	3.8	3.5	28162	117	382	6	1.6	0.64	4830|5436|6742|9361|23168|56941	NME1|POLR2G|SSBP1|LONP1|RTF1|HMCES	-0.32	MyList
GO Cellular Components	20	GO:0030027	lamellipodium		-2.3	3	3.3	28162	196	382	8	2.1	0.73	1000|4638|6845|10456|55845|65979|84962|348110	CDH2|MYLK|VAMP7|HAX1|BRK1|PHACTR4|AJUBA|ARPIN	-0.3	MyList
GO Biological Processes	19	GO:0006735	NADH regeneration		-2.2	8.2	4.4	28162	27	382	3	0.79	0.45	2597|7167|83440	GAPDH|TPI1|ADPGK	-0.29	MyList
GO Biological Processes	19	GO:0061621	canonical glycolysis		-2.2	8.2	4.4	28162	27	382	3	0.79	0.45	2597|7167|83440	GAPDH|TPI1|ADPGK	-0.29	MyList
GO Biological Processes	19	GO:0061718	glucose catabolic process to pyruvate		-2.2	8.2	4.4	28162	27	382	3	0.79	0.45	2597|7167|83440	GAPDH|TPI1|ADPGK	-0.29	MyList
GO Biological Processes	19	GO:0051129	negative regulation of cellular component organization		-2.2	1.9	2.9	28162	735	382	19	5	1.1	396|1471|2288|4974|5202|5216|7337|8780|9693|9723|10040|23133|23251|23521|51256|79142|120892|124930|348110	ARHGDIA|CST3|FKBP4|OMG|PFDN2|PFN1|UBE3A|RIOK3|RAPGEF2|SEMA3E|TOM1L1|PHF8|MINAR1|RPL13A|TBC1D7|PHF23|LRRK2|ANKRD13B|ARPIN	-0.28	MyList
GO Biological Processes	19	GO:0043410	positive regulation of MAPK cascade		-2.2	2.1	3	28162	527	382	15	3.9	0.99	1000|4853|5581|5606|5607|6188|6233|9693|11214|11331|23118|55004|84962|120892|142679	CDH2|NOTCH2|PRKCE|MAP2K3|MAP2K5|RPS3|RPS27A|RAPGEF2|AKAP13|PHB2|TAB2|LAMTOR1|AJUBA|LRRK2|DUSP19	-0.27	MyList
GO Molecular Functions	21	GO:0051082	unfolded protein binding		-2.2	3.7	3.5	28162	120	382	6	1.6	0.64	3336|5202|7265|10383|11140|27429	HSPE1|PFDN2|TTC1|TUBB4B|CDC37|HTRA2	-0.27	MyList
GO Biological Processes	19	GO:0010507	negative regulation of autophagy		-2.2	4.3	3.6	28162	85	382	5	1.3	0.58	2475|10533|23118|79142|120892	MTOR|ATG7|TAB2|PHF23|LRRK2	-0.27	MyList
GO Cellular Components	20	GO:0005643	nuclear pore		-2.2	4.3	3.6	28162	85	382	5	1.3	0.58	1984|6396|10204|55916|143244	EIF5A|SEC13|NUTF2|NXT2|EIF5AL1	-0.27	MyList
GO Biological Processes	19	GO:0052548	regulation of endopeptidase activity		-2.2	2.2	3	28162	429	382	13	3.4	0.93	1471|2597|3336|5607|5896|6188|8710|8743|10018|10399|22861|27429|55075	CST3|GAPDH|HSPE1|MAP2K5|RAG1|RPS3|SERPINB7|TNFSF10|BCL2L11|RACK1|NLRP1|HTRA2|UACA	-0.27	MyList
GO Molecular Functions	21	GO:0004842	ubiquitin-protein transferase activity		-2.2	2.2	3	28162	429	382	13	3.4	0.93	4734|5193|5896|7337|9616|9978|10277|27338|51003|55658|64795|83737|387921	NEDD4|PEX12|RAG1|UBE3A|RNF7|RBX1|UBE4B|UBE2S|MED31|RNF126|RMND5A|ITCH|NHLRC3	-0.27	MyList
GO Biological Processes	19	GO:0097479	synaptic vesicle localization		-2.2	5.5	3.8	28162	54	382	4	1	0.52	1000|63915|120892|254263	CDH2|BLOC1S5|LRRK2|CNIH2	-0.27	MyList
GO Biological Processes	19	GO:0061620	glycolytic process through glucose-6-phosphate		-2.2	7.9	4.3	28162	28	382	3	0.79	0.45	2597|7167|83440	GAPDH|TPI1|ADPGK	-0.27	MyList
GO Molecular Functions	21	GO:0008757	S-adenosylmethionine-dependent methyltransferase activity		-2.2	3.2	3.3	28162	160	382	7	1.8	0.69	4839|10436|55621|57412|79609|81627|196541	NOP2|EMG1|TRMT1|AS3MT|VCPKMT|TRMT1L|METTL21C	-0.26	MyList
GO Cellular Components	20	GO:0071013	catalytic step 2 spliceosome		-2.2	4.2	3.5	28162	87	382	5	1.3	0.58	6637|8220|23524|51428|55110	SNRPG|ESS2|SRRM2|DDX41|MAGOHB	-0.25	MyList
GO Molecular Functions	21	GO:0043130	ubiquitin binding		-2.2	4.2	3.5	28162	87	382	5	1.3	0.58	550|4734|8078|10040|23118	AUP1|NEDD4|USP5|TOM1L1|TAB2	-0.25	MyList
GO Cellular Components	20	GO:0098803	respiratory chain complex		-2.2	4.2	3.5	28162	87	382	5	1.3	0.58	1537|4704|55101|55572|440567	CYC1|NDUFA9|DMAC2|FOXRED1|UQCRHL	-0.25	MyList
GO Biological Processes	19	GO:0031331	positive regulation of cellular catabolic process		-2.2	2.3	3	28162	385	382	12	3.1	0.89	5436|5704|8078|9978|10018|10399|11043|11331|55187|79699|83737|120892	POLR2G|PSMC4|USP5|RBX1|BCL2L11|RACK1|MID2|PHB2|VPS13D|ZYG11B|ITCH|LRRK2	-0.25	MyList
GO Biological Processes	19	GO:0010952	positive regulation of peptidase activity		-2.2	2.9	3.2	28162	203	382	8	2.1	0.73	3336|6188|8743|10018|10399|22861|27429|55075	HSPE1|RPS3|TNFSF10|BCL2L11|RACK1|NLRP1|HTRA2|UACA	-0.25	MyList
GO Biological Processes	19	GO:0061615	glycolytic process through fructose-6-phosphate		-2.2	7.6	4.2	28162	29	382	3	0.79	0.45	2597|7167|83440	GAPDH|TPI1|ADPGK	-0.24	MyList
GO Biological Processes	19	GO:0014072	response to isoquinoline alkaloid		-2.2	7.6	4.2	28162	29	382	3	0.79	0.45	2475|5581|10533	MTOR|PRKCE|ATG7	-0.24	MyList
GO Cellular Components	20	GO:0030686	90S preribosome		-2.2	7.6	4.2	28162	29	382	3	0.79	0.45	27341|88745|161424	RRP7A|RRP36|NOP9	-0.24	MyList
GO Biological Processes	19	GO:0019048	modulation by virus of host process		-2.2	7.6	4.2	28162	29	382	3	0.79	0.45	10018|10533|11331	BCL2L11|ATG7|PHB2	-0.24	MyList
GO Biological Processes	19	GO:0043278	response to morphine		-2.2	7.6	4.2	28162	29	382	3	0.79	0.45	2475|5581|10533	MTOR|PRKCE|ATG7	-0.24	MyList
GO Biological Processes	19	GO:0051453	regulation of intracellular pH		-2.2	4.2	3.5	28162	88	382	5	1.3	0.58	766|7337|8992|23315|120892	CA7|UBE3A|ATP6V0E1|SLC9A8|LRRK2	-0.24	MyList
GO Biological Processes	19	GO:0034250	positive regulation of cellular amide metabolic process		-2.2	3.2	3.3	28162	163	382	7	1.8	0.69	708|1984|2475|5436|10399|55124|143244	C1QBP|EIF5A|MTOR|POLR2G|RACK1|PIWIL2|EIF5AL1	-0.24	MyList
GO Biological Processes	19	GO:0051170	import into nucleus		-2.2	3.2	3.3	28162	163	382	7	1.8	0.69	4792|6396|6637|10204|11331|55916|120892	NFKBIA|SEC13|SNRPG|NUTF2|PHB2|NXT2|LRRK2	-0.24	MyList
GO Molecular Functions	21	GO:0045309	protein phosphorylated amino acid binding		-2.2	5.3	3.7	28162	56	382	4	1	0.52	4734|5216|23168|126669	NEDD4|PFN1|RTF1|SHE	-0.24	MyList
GO Biological Processes	19	GO:0009117	nucleotide metabolic process		-2.1	2.1	2.9	28162	538	382	15	3.9	0.99	1267|2597|3094|3704|4830|6396|7167|27109|54995|80308|83440|120892|128240|139596|260425	CNP|GAPDH|HINT1|ITPA|NME1|SEC13|TPI1|DMAC2L|OXSM|FLAD1|ADPGK|LRRK2|NAXE|UPRT|MAGI3	-0.23	MyList
GO Molecular Functions	21	GO:0061630	ubiquitin protein ligase activity		-2.1	2.5	3	28162	294	382	10	2.6	0.82	4734|5896|7337|9616|9978|10277|51003|55658|83737|387921	NEDD4|RAG1|UBE3A|RNF7|RBX1|UBE4B|MED31|RNF126|ITCH|NHLRC3	-0.23	MyList
GO Biological Processes	19	GO:0032436	positive regulation of proteasomal ubiquitin-dependent protein catabolic process		-2.1	4.1	3.5	28162	89	382	5	1.3	0.58	8078|9978|10399|79699|120892	USP5|RBX1|RACK1|ZYG11B|LRRK2	-0.23	MyList
GO Cellular Components	20	GO:0005746	mitochondrial respirasome		-2.1	4.1	3.5	28162	89	382	5	1.3	0.58	1537|4704|55101|55572|440567	CYC1|NDUFA9|DMAC2|FOXRED1|UQCRHL	-0.23	MyList
GO Biological Processes	19	GO:0006400	tRNA modification		-2.1	4.1	3.5	28162	89	382	5	1.3	0.58	55621|80324|81605|81627|348180	TRMT1|PUS1|URM1|TRMT1L|CTU2	-0.23	MyList
GO Biological Processes	19	GO:0048511	rhythmic process		-2.1	2.5	3	28162	295	382	10	2.6	0.82	406|2475|4704|7337|8863|8914|10399|10495|10533|55124	ARNTL|MTOR|NDUFA9|UBE3A|PER3|TIMELESS|RACK1|ENOX2|ATG7|PIWIL2	-0.23	MyList
GO Biological Processes	19	GO:2001235	positive regulation of apoptotic signaling pathway		-2.1	3.5	3.3	28162	126	382	6	1.6	0.64	1613|6188|8743|10018|10399|27429	DAPK3|RPS3|TNFSF10|BCL2L11|RACK1|HTRA2	-0.22	MyList
GO Biological Processes	19	GO:0007020	microtubule nucleation		-2.1	7.4	4.1	28162	30	382	3	0.79	0.45	10048|10142|10844	RANBP9|AKAP9|TUBGCP2	-0.22	MyList
GO Molecular Functions	21	GO:0003779	actin binding		-2.1	2.2	2.9	28162	441	382	13	3.4	0.93	1756|4638|5216|5581|10093|26064|51361|65979|81873|84962|120892|133746|165904	DMD|MYLK|PFN1|PRKCE|ARPC4|RAI14|HOOK1|PHACTR4|ARPC5L|AJUBA|LRRK2|JMY|XIRP1	-0.22	MyList
GO Biological Processes	19	GO:0031647	regulation of protein stability		-2.1	2.5	3	28162	297	382	10	2.6	0.82	2597|5216|8613|8863|11140|11331|56926|89781|120892|730094	GAPDH|PFN1|PLPP3|PER3|CDC37|PHB2|NCLN|HPS4|LRRK2|MOSMO	-0.22	MyList
GO Cellular Components	20	GO:0140534	endoplasmic reticulum protein-containing complex		-2.1	3.5	3.3	28162	127	382	6	1.6	0.64	439|550|10328|58477|84061|93380	GET3|AUP1|EMC8|SRPRB|MAGT1|MMGT1	-0.21	MyList
GO Biological Processes	19	GO:0080135	regulation of cellular response to stress		-2.1	1.9	2.8	28162	702	382	18	4.7	1.1	406|2288|2475|3014|6188|6396|8914|10018|10399|10533|27429|79109|83737|84883|84962|120892|142679|260425	ARNTL|FKBP4|MTOR|H2AX|RPS3|SEC13|TIMELESS|BCL2L11|RACK1|ATG7|HTRA2|MAPKAP1|ITCH|AIFM2|AJUBA|LRRK2|DUSP19|MAGI3	-0.21	MyList
GO Biological Processes	19	GO:0070534	protein K63-linked ubiquitination		-2.1	5.1	3.7	28162	58	382	4	1	0.52	4734|27338|55658|83737	NEDD4|UBE2S|RNF126|ITCH	-0.21	MyList
GO Molecular Functions	21	GO:0005198	structural molecule activity		-2.1	1.9	2.8	28162	704	382	18	4.7	1.1	1415|1756|6130|6175|6188|6207|6228|6230|6233|6396|10093|10204|10383|23521|29088|51023|64968|79875	CRYBB2|DMD|RPL7A|RPLP0|RPS3|RPS13|RPS23|RPS25|RPS27A|SEC13|ARPC4|NUTF2|TUBB4B|RPL13A|MRPL15|MRPS18C|MRPS6|THSD4	-0.2	MyList
GO Biological Processes	19	GO:1903052	positive regulation of proteolysis involved in cellular protein catabolic process		-2.1	3.5	3.3	28162	128	382	6	1.6	0.64	5704|8078|9978|10399|79699|120892	PSMC4|USP5|RBX1|RACK1|ZYG11B|LRRK2	-0.2	MyList
GO Biological Processes	19	GO:0034248	regulation of cellular amide metabolic process		-2.1	2.1	2.9	28162	495	382	14	3.7	0.96	708|1613|1984|2475|2597|5436|6188|8662|10399|23521|55124|89978|132864|143244	C1QBP|DAPK3|EIF5A|MTOR|GAPDH|POLR2G|RPS3|EIF3B|RACK1|RPL13A|PIWIL2|DPH6|CPEB2|EIF5AL1	-0.2	MyList
GO Biological Processes	19	GO:0006753	nucleoside phosphate metabolic process		-2.1	2	2.8	28162	547	382	15	3.9	0.99	1267|2597|3094|3704|4830|6396|7167|27109|54995|80308|83440|120892|128240|139596|260425	CNP|GAPDH|HINT1|ITPA|NME1|SEC13|TPI1|DMAC2L|OXSM|FLAD1|ADPGK|LRRK2|NAXE|UPRT|MAGI3	-0.2	MyList
GO Biological Processes	19	GO:0001666	response to hypoxia		-2.1	2.3	2.9	28162	348	382	11	2.9	0.86	2475|5581|5704|6233|9361|9978|10370|11331|84962|132864|143471	MTOR|PRKCE|PSMC4|RPS27A|LONP1|RBX1|CITED2|PHB2|AJUBA|CPEB2|PSMA8	-0.2	MyList
GO Biological Processes	19	GO:1903146	regulation of autophagy of mitochondrion		-2.1	7.1	4	28162	31	382	3	0.79	0.45	10456|27429|55187	HAX1|HTRA2|VPS13D	-0.2	MyList
GO Cellular Components	20	GO:0005798	Golgi-associated vesicle		-2.1	4	3.4	28162	92	382	5	1.3	0.58	662|10121|11276|84888|120892	BNIP1|ACTR1A|SYNRG|SPPL2A|LRRK2	-0.2	MyList
GO Molecular Functions	21	GO:0140097	catalytic activity, acting on DNA		-2.1	2.8	3.1	28162	211	382	8	2.1	0.73	1774|3980|4830|5428|5896|5982|6188|56941	DNASE1L1|LIG3|NME1|POLG|RAG1|RFC2|RPS3|HMCES	-0.2	MyList
GO Biological Processes	19	GO:0002011	morphogenesis of an epithelial sheet		-2.1	5	3.6	28162	59	382	4	1	0.52	2475|4853|65979|84962	MTOR|NOTCH2|PHACTR4|AJUBA	-0.2	MyList
GO Biological Processes	19	GO:0090303	positive regulation of wound healing		-2.1	5	3.6	28162	59	382	4	1	0.52	2475|4638|5581|8613	MTOR|MYLK|PRKCE|PLPP3	-0.2	MyList
GO Biological Processes	19	GO:0071900	regulation of protein serine/threonine kinase activity		-2.1	2.1	2.8	28162	497	382	14	3.7	0.96	5606|5607|6188|6233|9693|11140|11214|11331|23118|57018|84962|92335|120892|142679	MAP2K3|MAP2K5|RPS3|RPS27A|RAPGEF2|CDC37|AKAP13|PHB2|TAB2|CCNL1|AJUBA|STRADA|LRRK2|DUSP19	-0.2	MyList
GO Biological Processes	19	GO:0009451	RNA modification		-2.1	3.1	3.1	28162	169	382	7	1.8	0.69	4839|10436|55621|80324|81605|81627|348180	NOP2|EMG1|TRMT1|PUS1|URM1|TRMT1L|CTU2	-0.2	MyList
GO Biological Processes	19	GO:0006979	response to oxidative stress		-2.1	2.1	2.9	28162	447	382	13	3.4	0.93	406|6188|7337|9361|10399|10533|27429|79109|84883|120892|132864|139189|154807	ARNTL|RPS3|UBE3A|LONP1|RACK1|ATG7|HTRA2|MAPKAP1|AIFM2|LRRK2|CPEB2|DGKK|VKORC1L1	-0.2	MyList
GO Biological Processes	19	GO:0007623	circadian rhythm		-2.1	2.8	3.1	28162	212	382	8	2.1	0.73	406|2475|4704|7337|8863|8914|10533|55124	ARNTL|MTOR|NDUFA9|UBE3A|PER3|TIMELESS|ATG7|PIWIL2	-0.19	MyList
GO Biological Processes	19	GO:0008033	tRNA processing		-2.1	3.4	3.2	28162	130	382	6	1.6	0.64	55621|60528|80324|81605|81627|348180	TRMT1|ELAC2|PUS1|URM1|TRMT1L|CTU2	-0.19	MyList
GO Biological Processes	19	GO:0007568	aging		-2	2.4	2.9	28162	304	382	10	2.6	0.82	406|1267|2475|3014|5428|7799|9361|10533|27429|120892	ARNTL|CNP|MTOR|H2AX|POLG|PRDM2|LONP1|ATG7|HTRA2|LRRK2	-0.18	MyList
GO Biological Processes	19	GO:0030641	regulation of cellular pH		-2	3.9	3.3	28162	94	382	5	1.3	0.58	766|7337|8992|23315|120892	CA7|UBE3A|ATP6V0E1|SLC9A8|LRRK2	-0.17	MyList
GO Molecular Functions	21	GO:0050699	WW domain binding		-2	6.9	3.9	28162	32	382	3	0.79	0.45	9693|54602|79056	RAPGEF2|NDFIP2|PRRG4	-0.17	MyList
GO Molecular Functions	21	GO:0061659	ubiquitin-like protein ligase activity		-2	2.4	2.9	28162	305	382	10	2.6	0.82	4734|5896|7337|9616|9978|10277|51003|55658|83737|387921	NEDD4|RAG1|UBE3A|RNF7|RBX1|UBE4B|MED31|RNF126|ITCH|NHLRC3	-0.17	MyList
GO Molecular Functions	21	GO:0019787	ubiquitin-like protein transferase activity		-2	2.1	2.8	28162	452	382	13	3.4	0.93	4734|5193|5896|7337|9616|9978|10277|27338|51003|55658|64795|83737|387921	NEDD4|PEX12|RAG1|UBE3A|RNF7|RBX1|UBE4B|UBE2S|MED31|RNF126|RMND5A|ITCH|NHLRC3	-0.17	MyList
GO Biological Processes	19	GO:0070936	protein K48-linked ubiquitination		-2	4.8	3.5	28162	61	382	4	1	0.52	7337|9978|55658|83737	UBE3A|RBX1|RNF126|ITCH	-0.17	MyList
GO Molecular Functions	21	GO:0004536	deoxyribonuclease activity		-2	4.8	3.5	28162	61	382	4	1	0.52	1774|4830|5896|6188	DNASE1L1|NME1|RAG1|RPS3	-0.17	MyList
GO Biological Processes	19	GO:0045727	positive regulation of translation		-2	3.3	3.2	28162	133	382	6	1.6	0.64	708|1984|2475|5436|55124|143244	C1QBP|EIF5A|MTOR|POLR2G|PIWIL2|EIF5AL1	-0.16	MyList
GO Biological Processes	19	GO:0071407	cellular response to organic cyclic compound		-2	2	2.7	28162	558	382	15	3.9	0.99	406|2908|3360|4734|5030|7337|8780|9693|10018|10142|10533|11057|11331|59340|120892	ARNTL|NR3C1|HTR4|NEDD4|P2RY4|UBE3A|RIOK3|RAPGEF2|BCL2L11|AKAP9|ATG7|ABHD2|PHB2|HRH4|LRRK2	-0.16	MyList
GO Biological Processes	19	GO:0015698	inorganic anion transport		-2	3	3.1	28162	174	382	7	1.8	0.69	439|766|2475|2570|5030|5593|55879	GET3|CA7|MTOR|GABRR2|P2RY4|PRKG2|GABRQ	-0.15	MyList
GO Biological Processes	19	GO:0039528	cytoplasmic pattern recognition receptor signaling pathway in response to virus		-2	6.7	3.8	28162	33	382	3	0.79	0.45	708|8780|11331	C1QBP|RIOK3|PHB2	-0.15	MyList
