# Supplementary material for: Glia Maturation Factor Beta as a Novel Biomarker and Therapeutic Target for Hepatocellular Carcinoma
Source: Front Oncol. 2021 Nov 2;11:744331. doi: 10.3389/fonc.2021.744331 (PMC8593204; doi:10.3389/fonc.2021.744331)
Supplement: Supplementary file 9 [file Table_9.xlsx]

## Sheet: Table S6 PPI network and MCODE 
Table S9 PPI network and MCODE component analysis TOP500 DEGs of overlap, male-specific and female-specific
	Network	Annotation
Overlap	MyList	GO:0098798|mitochondrial protein-containing complex|-46.2;GO:0005743|mitochondrial inner membrane|-44.5;GO:0019866|organelle inner membrane|-42.2
	MyList_MCODE_ALL	GO:0098798|mitochondrial protein-containing complex|-55.7;GO:0005743|mitochondrial inner membrane|-51.6;hsa00190|Oxidative phosphorylation |-50.9
	MyList_SUB1_MCODE_1	GO:0005753|mitochondrial proton-transporting ATP synthase complex|-15.9;GO:0045259|proton-transporting ATP synthase complex|-15.8;GO:0061695|transferase complex, transferring phosphorus-containing groups|-14.9
	MyList_SUB1_MCODE_2	GO:0042775|mitochondrial ATP synthesis coupled electron transport|-58.8;GO:0042773|ATP synthesis coupled electron transport|-58.7;GO:0070469|respirasome|-58.3
	MyList_SUB1_MCODE_3	GO:0070125|mitochondrial translational elongation|-41.0;GO:0070126|mitochondrial translational termination|-41.0;GO:0006415|translational termination|-39.6
	MyList_SUB1_MCODE_4	GO:0030008|TRAPP complex|-9.8;GO:0035579|specific granule membrane|-8.9;GO:0042581|specific granule|-7.6
	MyList_SUB1_MCODE_5	GO:0035507|regulation of myosin-light-chain-phosphatase activity|-8.7;ko04510|Focal adhesion|-7.9;hsa04510|Focal adhesion |-7.9
	MyList_SUB1_MCODE_6	GO:0006614|SRP-dependent cotranslational protein targeting to membrane|-12.7;GO:0006613|cotranslational protein targeting to membrane|-12.6;GO:0045047|protein targeting to ER|-12.4
	MyList_SUB1_MCODE_7	GO:0071013|catalytic step 2 spliceosome|-8.0;GO:0005681|spliceosomal complex|-6.6;GO:0061418|regulation of transcription from RNA polymerase II promoter in response to hypoxia|-5.8
	MyList_SUB1_MCODE_8	GO:0006123|mitochondrial electron transport, cytochrome c to oxygen|-15.9;GO:0019646|aerobic electron transport chain|-15.9;GO:0016676|oxidoreductase activity, acting on a heme group of donors, oxygen as acceptor|-15.2
	MyList_SUB1_MCODE_9	GO:0061630|ubiquitin protein ligase activity|-5.0;GO:0061659|ubiquitin-like protein ligase activity|-4.9;GO:0004842|ubiquitin-protein transferase activity|-4.5
	MyList_SUB1_MCODE_10	GO:0000118|histone deacetylase complex|-6.7;GO:0016575|histone deacetylation|-6.7;GO:0005667|transcription regulator complex|-6.7
	MyList_SUB1_MCODE_11	GO:0097711|ciliary basal body-plasma membrane docking|-9.9;GO:0140056|organelle localization by membrane tethering|-8.9;GO:0022406|membrane docking|-8.8
	MyList_SUB1_MCODE_15	GO:0000281|mitotic cytokinesis|-7.8;GO:0007032|endosome organization|-7.7;GO:0061640|cytoskeleton-dependent cytokinesis|-7.4
Male	MyList	GO:0010638|positive regulation of organelle organization|-9.5;GO:0048471|perinuclear region of cytoplasm|-8.5;GO:0051640|organelle localization|-7.7
	MyList_MCODE_ALL	GO:0006397|mRNA processing|-10.3;GO:0000398|mRNA splicing, via spliceosome|-10.1;GO:0000377|RNA splicing, via transesterification reactions with bulged adenosine as nucleophile|-10.1
	MyList_SUB1_MCODE_1	GO:0000398|mRNA splicing, via spliceosome|-13.8;GO:0000377|RNA splicing, via transesterification reactions with bulged adenosine as nucleophile|-13.8;GO:0000375|RNA splicing, via transesterification reactions|-13.8
	MyList_SUB1_MCODE_2	GO:0031489|myosin V binding|-7.3;GO:0017022|myosin binding|-5.3;GO:0003924|GTPase activity|-4.8
	MyList_SUB1_MCODE_3	GO:0051650|establishment of vesicle localization|-7.8;GO:0051648|vesicle localization|-7.6;GO:0019886|antigen processing and presentation of exogenous peptide antigen via MHC class II|-7.2
	MyList_SUB1_MCODE_4	hsa04110|Cell cycle |-7.9;ko04110|Cell cycle|-7.9;hsa05130|Pathogenic Escherichia coli infection |-6.6
	MyList_SUB1_MCODE_5	hsa04810|Regulation of actin cytoskeleton |-4.8;ko04810|Regulation of actin cytoskeleton|-4.8;GO:0033673|negative regulation of kinase activity|-4.5
	MyList_SUB1_MCODE_7	GO:0030660|Golgi-associated vesicle membrane|-9.8;GO:0030120|vesicle coat|-9.7;GO:0030126|COPI vesicle coat|-8.8
	MyList_SUB1_MCODE_10	GO:0008135|translation factor activity, RNA binding|-7.6;GO:0090079|translation regulator activity, nucleic acid binding|-7.2;GO:0043021|ribonucleoprotein complex binding|-7.0
Female	MyList	GO:0007005|mitochondrion organization|-11.3;GO:0043043|peptide biosynthetic process|-9.7;GO:0072594|establishment of protein localization to organelle|-9.3
	MyList_MCODE_ALL	GO:1990904|ribonucleoprotein complex|-13.3;GO:0006412|translation|-11.2;GO:0000184|nuclear-transcribed mRNA catabolic process, nonsense-mediated decay|-11.0
	MyList_SUB1_MCODE_1	GO:0006412|translation|-21.2;GO:0043043|peptide biosynthetic process|-21.0;GO:0044391|ribosomal subunit|-18.4
	MyList_SUB1_MCODE_2	GO:0051258|protein polymerization|-5.3;GO:0060090|molecular adaptor activity|-5.0;GO:0032273|positive regulation of protein polymerization|-4.7
	MyList_SUB1_MCODE_3	GO:0007005|mitochondrion organization|-8.0;GO:0010257|NADH dehydrogenase complex assembly|-5.9;GO:0032981|mitochondrial respiratory chain complex I assembly|-5.9
	MyList_SUB1_MCODE_4	GO:0000151|ubiquitin ligase complex|-10.0;GO:0006511|ubiquitin-dependent protein catabolic process|-10.0;GO:0019941|modification-dependent protein catabolic process|-9.9
	MyList_SUB1_MCODE_5	GO:0042274|ribosomal small subunit biogenesis|-10.3;GO:0030684|preribosome|-10.3;GO:0006364|rRNA processing|-8.4
	MyList_SUB1_MCODE_7	GO:0031082|BLOC complex|-9.5;GO:0050931|pigment cell differentiation|-8.8;GO:0048066|developmental pigmentation|-8.4
	MyList_SUB1_MCODE_8	GO:0042752|regulation of circadian rhythm|-7.1;GO:0007623|circadian rhythm|-6.4;GO:0048511|rhythmic process|-5.9
	MyList_SUB3_MCODE_9	GO:0005788|endoplasmic reticulum lumen|-5.9;GO:0043687|post-translational protein modification|-5.7
